# Supplementary material for: Changes in the Proteome and Phosphoproteome of Zea mays Tissues in Drought Stress Show Plant Tissue Responses from Dehydrins, Carboxylic Acid Metabolism, RNA Splicing and Transcription Factors
Source: Proteomes. 2026 May 9;14(2):25. doi: 10.3390/proteomes14020025 (PMC13214939; doi:10.3390/proteomes14020025)
Supplement: Supplementary file 1 [file proteomes-14-00025-s001.zip]

Archive with 3 entries (3 files):
- Figure S1.svg
- Figure S2.svg
- Table S1.xlsx
