# Supplementary material for: Changes in the Proteome and Phosphoproteome of Zea mays Tissues in Drought Stress Show Plant Tissue Responses from Dehydrins, Carboxylic Acid Metabolism, RNA Splicing and Transcription Factors
Source: Proteomes. 2026 May 9;14(2):25. doi: 10.3390/proteomes14020025 (PMC13214939; doi:10.3390/proteomes14020025)
Supplement: Supplementary file 1 [file proteomes-14-00025-s001.zip › Table S1.xlsx]

## Sheet: Pivot
occurance in 4 samples	(All)
Significant	+
				Sample	Values
				LeafLFQ		LeafPhos		SilkLFQ		SilkPhos
Protein	name	Phospho (STY) Probabilities	Position	Max of Difference	Count of Significant	Max of Difference	Count of Significant	Max of Difference	Count of Significant	Max of Difference	Count of Significant
A0A1D6E7R3	Protein kinase domain-containing protein OS=Zea mays OX=4577 GN=ZEAMMB73_Zm00001d003222 PE=3 SV=1	YLKS(1)PDPLEEQR	675			1.90701	1
A0A1D6EBV3	Aspartate/glutamate/uridylate kinase family protein OS=Zea mays OX=4577 GN=ZEAMMB73_Zm00001d003836 PE=4 SV=1	MEQIVGNS(0.237)AS(0.708)PAS(0.046)S(0.009)K	10							-0.925412	1
A0A1D6EU61	[RNA-polymerase]-subunit kinase OS=Zea mays OX=4577 GN=ZEAMMB73_Zm00001d006248 PE=3 SV=1	SFSSDHNGNLT(1)NR	130			2.27652	1
A0A1D6F9X6	Calcium-dependent protein kinase 20 OS=Zea mays OX=4577 GN=ZEAMMB73_Zm00001d007912 PE=3 SV=1	VQS(1)AGLLAGSVLK	99							2.90056	1
A0A1D6GH82	non-specific serine/threonine protein kinase OS=Zea mays OX=4577 GN=ZEAMMB73_Zm00001d013273 PE=4 SV=1	SEAEAAGS(0.99)LS(0.01)R	9							2.0077	1
A0A1D6GJU5	mitogen-activated protein kinase kinase kinase OS=Zea mays OX=4577 GN=ZEAMMB73_Zm00001d013477 PE=3 SV=1	AS(0.957)FES(0.039)S(0.002)S(0.002)PPAI	572							1.41979	1
		S(0.006)RS(0.018)NS(0.977)DLLPR	124							-1.52307	1
		S(1)LDVAPGADLR	74							2.25064	1
A0A1D6GXL0	1-phosphatidylinositol-4-phosphate 5-kinase OS=Zea mays OX=4577 GN=ZEAMMB73_Zm00001d014911 PE=4 SV=1	T(0.002)QAS(0.998)FHQAILPDR	221							2.6172	1
A0A1D6I6H6	1-phosphatidylinositol 4-kinase OS=Zea mays OX=4577 GN=ZEAMMB73_Zm00001d020828 PE=3 SV=1	S(1)ANELLPPSASFVK	575							3.52741	1
A0A1D6JBQ1	Calcium dependent protein kinase4 OS=Zea mays OX=4577 GN=ZEAMMB73_Zm00001d026018 PE=4 SV=1	(blank)	(blank)					-1.64267	1
A0A1D6JWH4	phosphoenolpyruvate carboxykinase (ATP) OS=Zea mays OX=4577 GN=ZEAMMB73_Zm00001d028471 PE=3 SV=1	GEAAAQGAPS(1)T(1)PRAHQQHR	111			-1.21282	2
			112			-2.11239	2
		GGAHS(1)PFAVAISEEER	59			-4.6596	1
		HPAAPAIAVS(0.007)DS(0.208)S(0.785)LK	133			-2.22016	1
		RS(0.892)APT(0.216)T(0.892)PIK	51			-2.27282	1
		RS(0.951)APT(0.024)T(0.024)PIK	47			-2.27282	2
		(blank)	(blank)	-2.54571	1
A0A1D6KQE9	Phosphofructose kinase2 OS=Zea mays OX=4577 GN=ZEAMMB73_Zm00001d032386 PE=4 SV=1	(blank)	(blank)					-0.869549	1
A0A1D6L4B3	non-specific serine/threonine protein kinase OS=Zea mays OX=4577 GN=ZEAMMB73_Zm00001d034010 PE=3 SV=1	AEAAAAGS(0.951)LS(0.049)R	9							3.83937	1
		MQDEEGAAAGS(0.01)LS(0.99)R	27							1.9094	1
A0A1D6M416	pyruvate, phosphate dikinase OS=Zea mays OX=4577 GN=ZEAMMB73_Zm00001d038163 PE=3 SV=1	GGMT(0.076)S(0.924)HAAVVAR	16							-2.99318	1
A0A1D6M433	Pyruvate, phosphate dikinase OS=Zea mays OX=4577 PE=1 SV=1	GGMT(0.049)S(0.951)HAAVVAR	309			-6.96474	1
		SINQIT(1)GLR	85			-1.70931	1
A0A1D6N660	Serine/threonine-protein kinase SRK2A OS=Zea mays OX=4577 GN=ZEAMMB73_Zm00001d042695 PE=3 SV=1	DIGS(1)GNFGVAR	12							-1.36406	1
		S(1)AVGTPAYIAPEVLSR	158			2.24465	1			4.31993	1
		VKEVHAS(1)GELR	382							2.38631	1
A0A1D6NDK6	mitogen-activated protein kinase kinase OS=Zea mays OX=4577 GN=542356 PE=1 SV=1	LNQS(1)GLR	41							-2.10155	1
A0A1D6NEC4	Casein kinase 1-like protein 2 (Fragment) OS=Zea mays OX=4577 GN=ZEAMMB73_Zm00001d043693 PE=4 SV=1	TT(0.007)DAS(0.993)PGVFR	67			-3.08703	1
A0A1D6NIC6	Calcium-dependent protein kinase 3 OS=Zea mays OX=4577 GN=ZEAMMB73_Zm00001d044185 PE=4 SV=1	NNT(1)PEIVPNR	291							1.04969	1
A0A1D6P7W2	non-specific serine/threonine protein kinase OS=Zea mays OX=4577 GN=ZEAMMB73_Zm00001d047220 PE=3 SV=1	S(0.223)S(0.775)VLHS(0.002)QPK	128			3.12561	1
A0A1D6PEH7	phosphoenolpyruvate carboxykinase (ATP) OS=Zea mays OX=4577 GN=ZEAMMB73_Zm00001d047893 PE=3 SV=1	RS(0.892)APT(0.216)T(0.892)PIK	51			-2.27282	1
		RS(0.951)APT(0.024)T(0.024)PIK	47			-2.27282	2
A0A1D6QPV5	Protein kinase superfamily protein OS=Zea mays OX=4577 GN=ZEAMMB73_Zm00001d053515 PE=4 SV=1	AVS(1)LPS(0.001)S(0.999)PNR	480							2.5043	1
A0A804MJJ4	Nucleoside diphosphate kinase OS=Zea mays OX=4577 PE=3 SV=1	ELVS(0.04)Y(0.023)T(0.091)S(0.846)NAEK	69							1.52354	1
A0A804N6T5	Serine/threonine-protein kinase STY46 OS=Zea mays OX=4577 GN=ZEAMMB73_Zm00001d023510 PE=4 SV=1	NEGS(1)WSGSSHSSAAER	222							2.44301	1
A0A804NL36	mitogen-activated protein kinase kinase kinase OS=Zea mays OX=4577 PE=1 SV=1	LSETS(0.023)VS(0.976)PR	173							3.19589	1
A0A804PNJ3	Phosphoribulokinase OS=Zea mays OX=4577 GN=100282845 PE=1 SV=1	(blank)	(blank)					0.995201	1
A0A804PS11	Protein kinase domain-containing protein OS=Zea mays OX=4577 PE=1 SV=1	RNT(1)LVSGGVR	1078			2.44487	1
		Y(0.03)T(0.04)S(0.89)QY(0.04)APFSGTASQR	386							0.976308	1
A0A804QQU1	Pyruvate, phosphate dikinase OS=Zea mays OX=4577 PE=1 SV=1	(blank)	(blank)	-1.52403	1
A0A804RQW4	S-methyl-5-thioribose kinase OS=Zea mays OX=4577 GN=100283015 PE=1 SV=1	(blank)	(blank)	0.949364	1
B4FBJ5	fructokinase OS=Zea mays OX=4577 PE=2 SV=1	(blank)	(blank)	1.57581	1
B4FK49	Nucleoside diphosphate kinase 1 OS=Zea mays OX=4577 GN=ndpk1 PE=1 SV=1	NVIHGS(0.239)DS(0.761)IESANK	119							1.92723	1
		NVIHGS(0.997)DS(0.003)IESANK	117							1.97574	1
B4FYH2	Pyruvate kinase OS=Zea mays OX=4577 GN=100273990 PE=1 SV=1	(blank)	(blank)					0.890411	1
B6SVM3	ATP-dependent 6-phosphofructokinase OS=Zea mays OX=4577 GN=PFK PE=2 SV=1	KQS(0.999)T(0.001)PVLANGEK	555							-0.948132	1
B7ZYP6	pyruvate, phosphate dikinase OS=Zea mays OX=4577 PE=2 SV=1	(blank)	(blank)	-0.883833	1
C0P3W9	phosphoenolpyruvate carboxykinase (ATP) OS=Zea mays OX=4577 GN=541622 PE=1 SV=1	S(0.1)APS(0.858)T(0.874)PKRS(0.124)APT(0.138)T(0.906)PIK	51			-3.21271	1
			59			-2.27282	1
		S(0.173)APS(0.342)T(0.485)PKRS(1)APTTPIK	55			-2.27282	2
C0PG38	non-specific serine/threonine protein kinase OS=Zea mays OX=4577 GN=100383451 PE=1 SV=1	MDDGDSVVRS(1)VEK	10							-1.27644	1
C0PHI0	Calcium-dependent protein kinase 3 OS=Zea mays OX=4577 GN=100383602 PE=1 SV=1	(blank)	(blank)					1.27575	1
K7W5B8	Root-specific kinase 1 OS=Zea mays OX=4577 GN=ZEAMMB73_Zm00001d044995 PE=1 SV=1	S(0.001)LS(0.999)LQDLSR	52							-2.74634	1

## Sheet: ALL PROTEINS
Protein	Significant	-LOG(P-VALUE)	Difference	Sample	name	occurance in 4 samples	Sequence window	Phospho (STY) Probabilities	Multiplicity	Ambiguous Localisation	Localization prob	Score	Position	#Imputations	Intensity C4 both	Intensity C6L_C5S	Intensity C6 both	Intensity D1 both	Intensity D2 both	Intensity D2L_D3S	Peptides	Score	MS/MS count	#Imputations	LFQ C4 both	LFQ C5 both	LFQ C6 both	LFQ D1 both	LFQ D1 both	LFQ D2L_D3S	Fasta headers
K7VBI0	+	4.85331	6.63988	LeafPhos	p-loop containing nucleoside triphosphate hydrolase superfamily protein OS=Zea mays OX=4577 GN=103634999 PE=1 SV=1	2	YGTGGSTEKTVKRSISETTLERVSGLLGSLS	S(0.001)IS(0.996)ET(0.002)T(0.002)LER	___1		0.995818	159.83	162	3	17.0958	16.8495	16.7282	23.6655	23.857	23.0707											tr|K7VBI0|K7VBI0_MAIZE p-loop containing nucleoside triphosphate hydrolase superfamily protein OS=Zea mays OX=4577 GN=103634999 PE=1 SV=1;tr|A0A1D6FH09|A0A1D6FH09_MAIZE p-loop containing nucleoside triphosphate hydrolase superfamily protein OS=Zea mays OX=
B4G1V7	+	1.70902	5.8257	SilkPhos	Nodulin-related protein 1 OS=Zea mays OX=4577 GN=100278648 PE=1 SV=1	4	________MAEGKSSSGGDLFSSGKLVAGAA	S(0.002)S(0.007)S(0.991)GGDLFSSGK	___1		0.990813	262.82	8	2	16.8574	17.4454	21.7497	24.5069	24.6348	24.3878											tr|B4G1V7|B4G1V7_MAIZE Nodulin-related protein 1 OS=Zea mays OX=4577 GN=100278648 PE=1 SV=1;tr|A0A804UFF6|A0A804UFF6_MAIZE Nodulin-related protein 1 OS=Zea mays OX=4577 GN=100278648 PE=1 SV=1
A0A1D6NT56	+	2.84498	5.67915	LeafLFQ	Sucrose synthase OS=Zea mays OX=4577 GN=ZEAMMB73_Zm00001d045042 PE=3 SV=1	3															26	113.9	223	0	22.6426	21.5599	24.0083	28.7015	28.1871	28.3597	tr|A0A1D6NT56|A0A1D6NT56_MAIZE Sucrose synthase OS=Zea mays OX=4577 GN=ZEAMMB73_Zm00001d045042 PE=3 SV=1;tr|A0A1D6NT57|A0A1D6NT57_MAIZE Sucrose synthase OS=Zea mays OX=4577 GN=ZEAMMB73_Zm00001d045042 PE=3 SV=1;tr|K7VDR8|K7VDR8_MAIZE Sucrose synthase OS=Zea
A3KLI1	+	3.42192	5.66568	LeafLFQ	Dehydrin DHN1 OS=Zea mays OX=4577 GN=rab17 PE=1 SV=1	3															5	129.97	174	3	19.9323	18.6182	19.4071	24.3304	25.1483	25.476	tr|A3KLI1|A3KLI1_MAIZE Dehydrin DHN1 OS=Zea mays OX=4577 GN=rab17 PE=1 SV=1
A0A1D6GLJ6		1.0246	5.64109	SilkPhos	Trigger factor-like protein TIG Chloroplastic OS=Zea mays OX=4577 GN=ZEAMMB73_Zm00001d013704 PE=4 SV=1	2	VRLSVAAQAAAIQPSSPRFFFSSLAGTNPAS	LSVAAQAAAIQPS(0.226)S(0.774)PR	___1		0.773759	229.02	35	1	24.4762	20.1908	16.3534	25.8103	27.9404	24.1929											tr|A0A1D6GLJ6|A0A1D6GLJ6_MAIZE Trigger factor-like protein TIG Chloroplastic OS=Zea mays OX=4577 GN=ZEAMMB73_Zm00001d013704 PE=4 SV=1;tr|A0A804QXF1|A0A804QXF1_MAIZE UspA domain-containing protein OS=Zea mays OX=4577 PE=1 SV=1;tr|A0A1D6GA16|A0A1D6GA16_MAIZE
A0A804QTC5	+	4.49807	5.58947	LeafLFQ	PEBP (Phosphatidylethanolamine-binding protein) family protein OS=Zea mays OX=4577 GN=100279044 PE=1 SV=1	2															6	60.263	96	3	18.302	18.9715	18.8995	24.6349	24.2235	24.0831	tr|A0A804QTC5|A0A804QTC5_MAIZE PEBP (Phosphatidylethanolamine-binding protein) family protein OS=Zea mays OX=4577 GN=100279044 PE=1 SV=1;tr|B6UH30|B6UH30_MAIZE PEBP (Phosphatidylethanolamine-binding protein) family protein OS=Zea mays OX=4577 GN=100279044
B6T8U5	+	1.15624	5.50985	SilkPhos	ER6 protein OS=Zea mays OX=4577 GN=100282555 PE=1 SV=1	3	PVRLSAAQAVAAIQPTSPRYFFSSLAAASAA	LSAAQAVAAIQPT(0.906)S(0.094)PR	___1		0.905964	188.9	38	0	24.164	19.3099	18.1541	25.8284	28.3687	23.9605											tr|B6T8U5|B6T8U5_MAIZE ER6 protein OS=Zea mays OX=4577 GN=100282555 PE=1 SV=1;tr|A0A1D6M7K3|A0A1D6M7K3_MAIZE ER6 protein OS=Zea mays OX=4577 GN=ZEAMMB73_Zm00001d038616 PE=4 SV=1
C0PL59		1.07664	5.44115	SilkPhos	Eukaryotic translation initiation factor 3 subunit J OS=Zea mays OX=4577 PE=2 SV=1	2	QQALTSAEEPDEPPLSPTSQKIRQQRLVEEA	QQALTSAEEPDEPPLS(0.922)PT(0.058)S(0.02)QK	___1		0.921988	182.82	86	1	23.8952	16.4894	17.6745	25.0231	25.7128	23.6466											tr|C0PL59|C0PL59_MAIZE Eukaryotic translation initiation factor 3 subunit J OS=Zea mays OX=4577 PE=2 SV=1;tr|B6U9I3|B6U9I3_MAIZE Eukaryotic translation initiation factor 3 subunit J OS=Zea mays OX=4577 GN=ZEAMMB73_Zm00001d053923 PE=1 SV=1;tr|A0A1D6QTH8|A0A
A0A1D6E515		0.598762	5.29876	SilkPhos	Soluble inorganic pyrophosphatase OS=Zea mays OX=4577 GN=ZEAMMB73_Zm00001d002889 PE=4 SV=1	2	AEQPKRAPKLNERILSSLSRRSVAAHPWHDL	ILS(1)SLSR	___1		0.999527	154.12	26	1	28.7822	27.4325	16.3522	29.5414	30.1911	28.7307											tr|A0A1D6E515|A0A1D6E515_MAIZE Soluble inorganic pyrophosphatase OS=Zea mays OX=4577 GN=ZEAMMB73_Zm00001d002889 PE=4 SV=1;tr|A0A1D6E519|A0A1D6E519_MAIZE inorganic diphosphatase OS=Zea mays OX=4577 GN=ZEAMMB73_Zm00001d002889 PE=3 SV=1;sp|O48556|IPYR_MAIZE S
B4F972	+	1.368	5.14212	SilkPhos	Glutamate decarboxylase OS=Zea mays OX=4577 GN=100191549 PE=1 SV=1	2	EKVLHELDALPARVPSGDLAALAAAESSERE	VPS(1)GDLAALAAAESSER	___1		1	163.34	453	2	20.4371	16.3752	16.3725	22.7429	24.8656	21.0026											tr|B4F972|B4F972_MAIZE Glutamate decarboxylase OS=Zea mays OX=4577 GN=100191549 PE=1 SV=1;tr|C0PCC7|C0PCC7_MAIZE Glutamate decarboxylase OS=Zea mays OX=4577 PE=2 SV=1;tr|A0A1D6L2J4|A0A1D6L2J4_MAIZE Glutamate decarboxylase 1 OS=Zea mays OX=4577 GN=ZEAMMB73_
A0A1D6IIU0		1.01314	5.13345	SilkPhos	Eukaryotic translation initiation factor 5A OS=Zea mays OX=4577 GN=ZEAMMB73_Zm00001d022042 PE=3 SV=1	2	____________MSDSEEHHFESKVSTSKTG	S(0.002)DS(0.998)EEHHFESK	___1		0.998349	225.55	4	2	17.4695	16.9346	22.1807	20.6706	26.2414	25.073											tr|A0A1D6IIU0|A0A1D6IIU0_MAIZE Eukaryotic translation initiation factor 5A OS=Zea mays OX=4577 GN=ZEAMMB73_Zm00001d022042 PE=3 SV=1;tr|A0A1D6F0E2|A0A1D6F0E2_MAIZE Eukaryotic translation initiation factor 5A OS=Zea mays OX=4577 GN=ZEAMMB73_Zm00001d006760 PE
K7VK41	+	3.00111	5.00933	SilkPhos	Proteasome assembly chaperone 4 OS=Zea mays OX=4577 GN=ZEAMMB73_Zm00001d011478 PE=4 SV=1	1	SSEEARASFSELVVGSPTRTEGETYSSGDMS	ASFSELVVGS(0.765)PT(0.235)R	___1		0.765427	165.78	17	3	16.9069	16.5021	16.2314	21.6273	22.4665	20.5747											tr|K7VK41|K7VK41_MAIZE Proteasome assembly chaperone 4 OS=Zea mays OX=4577 GN=ZEAMMB73_Zm00001d011478 PE=4 SV=1;tr|A0A804UH93|A0A804UH93_MAIZE Proteasome assembly chaperone 4 OS=Zea mays OX=4577 PE=1 SV=1;tr|A0A1D6G0I2|A0A1D6G0I2_MAIZE Proteasome assembly
A0A804P0L3	+	1.65424	4.9729	SilkPhos	TPX2 C-terminal domain-containing protein OS=Zea mays OX=4577 GN=100272884 PE=1 SV=1	1	AGPRVKKPGVLSQSASFPARGAVAVAAKKAA	KPGVLS(0.001)QS(0.025)AS(0.974)FPAR	___1		0.974294	179.55	58	2	20.4643	16.4708	16.5552	22.8053	23.4543	22.1494											tr|A0A804P0L3|A0A804P0L3_MAIZE TPX2 C-terminal domain-containing protein OS=Zea mays OX=4577 GN=100272884 PE=1 SV=1;tr|A0A1D6QKX8|A0A1D6QKX8_MAIZE Protein WVD2-like 4 OS=Zea mays OX=4577 GN=ZEAMMB73_Zm00001d052928 PE=3 SV=1;tr|C4J6F5|C4J6F5_MAIZE TPX2 C-te
B4FTR1	+	3.36643	4.92989	LeafLFQ	Alkyl transferase OS=Zea mays OX=4577 PE=1 SV=1	2															8	31.031	78	1	20.4811	20.9841	19.5626	25.5483	25.3766	24.8926	tr|B4FTR1|B4FTR1_MAIZE Alkyl transferase OS=Zea mays OX=4577 PE=1 SV=1;tr|C0PHV1|C0PHV1_MAIZE Alkyl transferase OS=Zea mays OX=4577 PE=2 SV=1
A0A1D6LHU3		0.939698	4.90655	SilkPhos	PUM-HD domain-containing protein OS=Zea mays OX=4577 GN=100279770 PE=1 SV=1	1	NTFASILGSSLSRSASPDPELVRRAPSPSLP;NTFASLLGSSLSRSASPDPELVRRAPSPSLP	SAS(1)PDPELVR	___1		0.99986	131.22	168	2	23.1637	15.9376	15.8381	23.0902	23.7623	22.8065											tr|A0A804QUM2|A0A804QUM2_MAIZE PUM-HD domain-containing protein OS=Zea mays OX=4577 GN=100279770 PE=1 SV=1;tr|C0P4C4|C0P4C4_MAIZE PUM-HD domain-containing protein OS=Zea mays OX=4577 GN=100279770 PE=1 SV=1;tr|B7ZZV6|B7ZZV6_MAIZE PUM-HD domain-containing pr
A0A804ULR4	+	2.82457	4.75857	SilkPhos	Tyrosinase copper-binding domain-containing protein OS=Zea mays OX=4577 GN=103641120 PE=1 SV=1	3	PQYKEYAGSFAVVPGSGAGKTRKVKLSLCIT	EYAGSFAVVPGS(1)GAGK	___1		1	133.96	560	2	17.9426	17.5619	16.4432	21.998	22.8344	21.3909											tr|A0A804ULR4|A0A804ULR4_MAIZE Tyrosinase copper-binding domain-containing protein OS=Zea mays OX=4577 GN=103641120 PE=1 SV=1
B4FQ41		0.924935	4.57764	SilkPhos	Dormancy associated1 OS=Zea mays OX=4577 GN=ZEAMMB73_Zm00001d032423 PE=2 SV=1	3	VINKDADGGSYKRAQSMPSTPTTPVTPSSSS	AQS(1)MPSTPTTPVTPSSSSSSTTPR	___2		0.999974	178.77	47	1	24.1105	16.7952	17.6677	24.4246	23.9726	23.9091											tr|B4FQ41|B4FQ41_MAIZE Dormancy associated1 OS=Zea mays OX=4577 GN=ZEAMMB73_Zm00001d032423 PE=2 SV=1;tr|B6TQX4|B6TQX4_MAIZE Auxin-repressed 12.5 kDa protein OS=Zea mays OX=4577 GN=ZEAMMB73_Zm00001d032422 PE=2 SV=1
A0A804PID9		1.00464	4.57098	SilkPhos	Exocyst subunit Exo70 family protein OS=Zea mays OX=4577 PE=1 SV=1	1	LATSKNAADDMIRILSGFDNRLSSITNDHLF	ILS(1)GFDNR	___1		1	128.6	50	2	22.8259	16.1207	16.8986	23.1472	23.6735	22.7375											tr|A0A804PID9|A0A804PID9_MAIZE Exocyst subunit Exo70 family protein OS=Zea mays OX=4577 PE=1 SV=1;tr|K7W203|K7W203_MAIZE Exocyst subunit Exo70 family protein OS=Zea mays OX=4577 GN=ZEAMMB73_Zm00001d012020 PE=1 SV=1
A0A1D6NFB3	+	2.91896	4.40943	LeafPhos	S-adenosyl-L-methionine-dependent methyltransferase superfamily protein OS=Zea mays OX=4577 GN=ZEAMMB73_Zm00001d043827 PE=4 SV=1	2	EMASDDERSIAADSWSVRSEYGSTLDDDQRY	S(0.001)IAADS(0.013)WS(0.987)VR	___1		0.98682	109.72	53	3	17.5056	17.5902	16.1855	22.0719	21.1523	21.2854											tr|A0A1D6NFB3|A0A1D6NFB3_MAIZE S-adenosyl-L-methionine-dependent methyltransferase superfamily protein OS=Zea mays OX=4577 GN=ZEAMMB73_Zm00001d043827 PE=4 SV=1;tr|B4G050|B4G050_MAIZE S-adenosyl-L-methionine-dependent methyltransferase superfamily protein O
A0A1D6III4	+	2.66276	4.40605	LeafPhos	Uncharacterized protein OS=Zea mays OX=4577 GN=103633380 PE=4 SV=1	1	VYPPPPPRPAADAKVTAAARGGGSRSARFEQ	PAADAKVT(1)AAARGGGS(1)R	___2		1	77.13	193	3	16.5112	17.6732	15.7387	21.6059	20.7381	20.7973											tr|A0A1D6III4|A0A1D6III4_MAIZE Uncharacterized protein OS=Zea mays OX=4577 GN=103633380 PE=4 SV=1
A0A1D6FBA1		0.766213	4.36494	SilkPhos	NEDD8-activating enzyme E1 catalytic subunit OS=Zea mays OX=4577 GN=ZEAMMB73_Zm00001d008256 PE=3 SV=1	2	_____________MASPDAEQPAPTELERWR	AS(1)PDAEQPAPTELER	___1		1	193.45	3	1	24.6765	21.6476	15.792	24.539	25.4593	25.2128											tr|A0A1D6FBA1|A0A1D6FBA1_MAIZE NEDD8-activating enzyme E1 catalytic subunit OS=Zea mays OX=4577 GN=ZEAMMB73_Zm00001d008256 PE=3 SV=1;tr|B4FVB9|B4FVB9_MAIZE NEDD8-activating enzyme E1 catalytic subunit OS=Zea mays OX=4577 GN=ZEAMMB73_Zm00001d008256 PE=1 SV=
B4FWS6	+	2.6839	4.33753	SilkPhos	Putative carboxylesterase 8 OS=Zea mays OX=4577 GN=100273650 PE=1 SV=1	2	____MGDVAAGAAALSPPPMTKETNLFMQIV	GDVAAGAAALS(0.999)PPPMT(0.001)K	___1		0.999481	138.28	12	1	16.3675	17.8793	17.135	21.5366	22.1652	20.6926											tr|B4FWS6|B4FWS6_MAIZE Putative carboxylesterase 8 OS=Zea mays OX=4577 GN=100273650 PE=1 SV=1
A0A1D6N660	+	1.5353	4.31993	SilkPhos	Serine/threonine-protein kinase SRK2A OS=Zea mays OX=4577 GN=ZEAMMB73_Zm00001d042695 PE=3 SV=1	2	DFGYSKSSVLHSRPKSAVGTPAYIAPEVLSR	S(1)AVGTPAYIAPEVLSR	___1		0.9999	142.95	158	2	18.7047	17.0527	15.9588	21.1642	23.4956	20.0162											tr|A0A1D6N660|A0A1D6N660_MAIZE Serine/threonine-protein kinase SRK2A OS=Zea mays OX=4577 GN=ZEAMMB73_Zm00001d042695 PE=3 SV=1;tr|A0A804NA91|A0A804NA91_MAIZE Protein kinase domain-containing protein OS=Zea mays OX=4577 GN=100384302 PE=1 SV=1;tr|K7VAQ8|K7VAQ
A0A1D6LCP1	+	1.42493	4.29612	SilkPhos	COP1-interacting protein-related OS=Zea mays OX=4577 GN=ZEAMMB73_Zm00001d034931 PE=4 SV=1	1	KPSPESEYIAIRAPLSPVILPEAERSDDLGS	APLS(1)PVILPEAER	___1		1	128.35	609	1	19.5443	15.6713	16.6698	21.0712	23.1397	20.5628											tr|A0A1D6LCP1|A0A1D6LCP1_MAIZE COP1-interacting protein-related OS=Zea mays OX=4577 GN=ZEAMMB73_Zm00001d034931 PE=4 SV=1;tr|A0A1D6LCL8|A0A1D6LCL8_MAIZE COP1-interacting protein-related OS=Zea mays OX=4577 GN=ZEAMMB73_Zm00001d034931 PE=4 SV=1;tr|A0A1D6LCP0|
C4J477	+	3.96633	4.28534	LeafLFQ	Dehydrin3 OS=Zea mays OX=4577 GN=542251 PE=1 SV=1	4															7	43.558	47	3	18.0916	18.6316	18.1594	22.2629	23.0125	22.4633	tr|C4J477|C4J477_MAIZE Dehydrin3 OS=Zea mays OX=4577 GN=542251 PE=1 SV=1;tr|A0A804NUE1|A0A804NUE1_MAIZE Dehydrin COR410 OS=Zea mays OX=4577 GN=542251 PE=1 SV=1
A0A1D6IIU0	+	1.86072	4.255	SilkPhos	Eukaryotic translation initiation factor 5A OS=Zea mays OX=4577 GN=ZEAMMB73_Zm00001d022042 PE=3 SV=1	2	______________MSDSEEHHFESKVSTSK	S(1)DSEEHHFESK	___1		0.999642	292.33	2	0	18.8386	18.8988	21.2771	22.8003	24.942	24.0372											tr|A0A1D6IIU0|A0A1D6IIU0_MAIZE Eukaryotic translation initiation factor 5A OS=Zea mays OX=4577 GN=ZEAMMB73_Zm00001d022042 PE=3 SV=1;tr|A0A1D6F0E2|A0A1D6F0E2_MAIZE Eukaryotic translation initiation factor 5A OS=Zea mays OX=4577 GN=ZEAMMB73_Zm00001d006760 PE
A0A804PDY3	+	2.28029	4.21546	SilkPhos	Uncharacterized protein OS=Zea mays OX=4577 GN=100191827 PE=1 SV=1	1	RNRKQKSLQNLFGTNSQRAKKEAGRRWSNFG	SLQNLFGT(0.001)NS(0.999)QR	___1		0.999475	250.81	463	1	16.8156	18.9004	17.9574	22.2132	22.8586	21.248											tr|A0A804PDY3|A0A804PDY3_MAIZE Uncharacterized protein OS=Zea mays OX=4577 GN=100191827 PE=1 SV=1;tr|C0PIL1|C0PIL1_MAIZE Uncharacterized protein OS=Zea mays OX=4577 PE=2 SV=1;tr|A0A804PDJ3|A0A804PDJ3_MAIZE Uncharacterized protein OS=Zea mays OX=4577 GN=100
B7ZYA2	+	3.16971	4.18957	SilkPhos	protein-serine/threonine phosphatase OS=Zea mays OX=4577 GN=Orphan158 PE=2 SV=1	1	PSVSLRGGGVALPAKSLAPFSAPARLNSTY_	S(1)LAPFSAPAR	___1		0.999672	111.17	385	3	16.4837	16.6695	16.5745	21.0819	21.3115	19.9031											tr|B7ZYA2|B7ZYA2_MAIZE protein-serine/threonine phosphatase OS=Zea mays OX=4577 GN=Orphan158 PE=2 SV=1;tr|B4FZ34|B4FZ34_MAIZE protein-serine/threonine phosphatase OS=Zea mays OX=4577 GN=100286089 PE=2 SV=1
A0A1D6III4	+	3.14838	4.15216	LeafPhos	Uncharacterized protein OS=Zea mays OX=4577 GN=103633380 PE=4 SV=1	1	PAADAKVTAAARGGGSRSARFEQVAAAVDRK	PAADAKVT(1)AAARGGGS(1)R	___2		1	77.13	201	3	16.5745	17.5766	16.5337	21.6059	20.7381	20.7973											tr|A0A1D6III4|A0A1D6III4_MAIZE Uncharacterized protein OS=Zea mays OX=4577 GN=103633380 PE=4 SV=1
C0HJ97	+	1.19585	4.13591	SilkPhos	Eukaryotic translation initiation factor 5A OS=Zea mays OX=4577 PE=2 SV=1	1	______________MSDEEHQFESKADAGAS	S(1)DEEHQFESK	___1		1	218.55	2	1	16.4957	15.8298	18.4405	18.2369	22.8141	22.1228											tr|C0HJ97|C0HJ97_MAIZE Eukaryotic translation initiation factor 5A OS=Zea mays OX=4577 PE=2 SV=1;tr|B4FDE1|B4FDE1_MAIZE Eukaryotic translation initiation factor 5A OS=Zea mays OX=4577 GN=100192991 PE=1 SV=1
B4FUV7	+	1.46771	4.11244	SilkPhos	DUF3511 domain protein OS=Zea mays OX=4577 GN=ZEAMMB73_Zm00001d053568 PE=2 SV=1	2	YGAGAGAGAMNLRSYSASYERPTTAAPSTVQ	S(0.012)Y(0.01)S(0.972)AS(0.006)YERPTTAAPSTVQR	___1		0.972274	110.75	31	2	18.9411	16.8512	16.1877	21.58	23.0977	19.6397											tr|B4FUV7|B4FUV7_MAIZE DUF3511 domain protein OS=Zea mays OX=4577 GN=ZEAMMB73_Zm00001d053568 PE=2 SV=1
Q9ZRF5	+	1.2247	4.04709	SilkPhos	Acidic ribosomal protein P2a-4 (Fragment) OS=Zea mays OX=4577 GN=rpp2a-4 PE=2 SV=1	1	AAEAKKEEKVEEKEESDDDMGFSLFD_____	VEEKEES(0.998)DDDMGFS(0.002)LFD	___1		0.998257	81.346	85	3	17.7236	16.1779	16.1139	18.7574	23.574	19.8251											tr|Q9ZRF5|Q9ZRF5_MAIZE Acidic ribosomal protein P2a-4 (Fragment) OS=Zea mays OX=4577 GN=rpp2a-4 PE=2 SV=1;tr|Q9SM25|Q9SM25_MAIZE Acidic ribosomal protein P2a-3 (Fragment) OS=Zea mays OX=4577 GN=rpp2a-3 PE=2 SV=1;tr|B4FVI4|B4FVI4_MAIZE 60S acidic ribosomal
A0A1D6PE54	+	1.7894	3.98333	SilkPhos	Vacuolar protein sorting-associated protein 9A OS=Zea mays OX=4577 GN=ZEAMMB73_Zm00001d047863 PE=4 SV=1	1	DTEASEQMNQRTAVDSSDDLEALGRPENA__	TAVDS(0.99)S(0.009)DDLEALGRPENA	___1		0.99049	161.26	217	2	18.0637	15.9366	16.345	19.8833	22.269	20.1431											tr|A0A1D6PE54|A0A1D6PE54_MAIZE Vacuolar protein sorting-associated protein 9A OS=Zea mays OX=4577 GN=ZEAMMB73_Zm00001d047863 PE=4 SV=1;tr|A0A1D6PE48|A0A1D6PE48_MAIZE Vacuolar protein sorting-associated protein 9A OS=Zea mays OX=4577 GN=ZEAMMB73_Zm00001d047
A0A1D6NEL3	+	2.79542	3.96898	LeafPhos	Uncharacterized protein OS=Zea mays OX=4577 GN=ZEAMMB73_Zm00001d043736 PE=4 SV=1	2	PVAEASEVKELAKVHSVLESEPRVDEGRDEV	VHS(1)VLESEPR	___1		1	129	114	3	16.9332	16.4821	15.4409	20.7823	20.1376	19.8432											tr|A0A1D6NEL3|A0A1D6NEL3_MAIZE Uncharacterized protein OS=Zea mays OX=4577 GN=ZEAMMB73_Zm00001d043736 PE=4 SV=1;tr|A0A1D6NEL0|A0A1D6NEL0_MAIZE Uncharacterized protein OS=Zea mays OX=4577 GN=ZEAMMB73_Zm00001d043736 PE=4 SV=1;tr|A0A096S320|A0A096S320_MAIZE U
C0PGS3	+	1.17481	3.91448	SilkPhos	Acidic leucine-rich nuclear phosphoprotein 32-related protein OS=Zea mays OX=4577 GN=100383529 PE=1 SV=1	2	RAVEAALHAGGEGSSSPARSLTLDGAVKCTH	AVEAALHAGGEGS(0.003)S(0.011)S(0.985)PAR	___1		0.985285	214.63	23	1	21.0458	16.7531	18.0756	22.7552	24.0109	20.8518											tr|C0PGS3|C0PGS3_MAIZE Acidic leucine-rich nuclear phosphoprotein 32-related protein OS=Zea mays OX=4577 GN=100383529 PE=1 SV=1
A0A804PTR3	+	1.17076	3.89194	SilkPhos	Fe2OG dioxygenase domain-containing protein OS=Zea mays OX=4577 PE=1 SV=1	1	TFADFKRIYSVVKLGSSLNLTTNLKNVQKEL	LGS(0.983)S(0.016)LNLTTNLK	___1		0.983442	202.61	327	1	20.7195	16.8277	16.6125	21.7958	23.4233	20.6165											tr|A0A804PTR3|A0A804PTR3_MAIZE Fe2OG dioxygenase domain-containing protein OS=Zea mays OX=4577 PE=1 SV=1;tr|A0A1D6LFE1|A0A1D6LFE1_MAIZE Protein DOWNY MILDEW RESISTANCE 6 OS=Zea mays OX=4577 GN=ZEAMMB73_Zm00001d035308 PE=3 SV=1
A0A1D6KX04	+	1.46399	3.86883	SilkPhos	Serine/threonine-protein phosphatase BSL3 OS=Zea mays OX=4577 GN=ZEAMMB73_Zm00001d033217 PE=4 SV=1	1	DSTSTSKHSSLIKLDSALSNNLAAPPGVRLH	LDS(1)ALSNNLAAPPGVR	___1		1	184.51	222	2	19.7731	16.8672	16.6868	21.6421	22.8752	20.4164											tr|A0A1D6KX04|A0A1D6KX04_MAIZE Serine/threonine-protein phosphatase BSL3 OS=Zea mays OX=4577 GN=ZEAMMB73_Zm00001d033217 PE=4 SV=1;tr|A0A1D6KX06|A0A1D6KX06_MAIZE Serine/threonine-protein phosphatase OS=Zea mays OX=4577 GN=ZEAMMB73_Zm00001d033217 PE=3 SV=1;t
B4FTK0	+	3.53771	3.86125	LeafLFQ	Early nodulin-like protein 9 OS=Zea mays OX=4577 GN=100273206 PE=1 SV=1	1															2	26.731	23	3	18.3771	18.8984	19.4952	22.816	22.702	22.8364	tr|B4FTK0|B4FTK0_MAIZE Early nodulin-like protein 9 OS=Zea mays OX=4577 GN=100273206 PE=1 SV=1
C0P5I5		0.558953	3.85749	SilkPhos	Alkaline/neutral invertase OS=Zea mays OX=4577 GN=100382511 PE=1 SV=1	3	SHSGGYGRGGFDGMYSPGGGLRSLVGTPASS	GGFDGMY(0.003)S(0.997)PGGGLR	___1		0.997409	122.97	67	0	25.206	17.6997	16.801	25.598	20.7734	24.9077											tr|C0P5I5|C0P5I5_MAIZE Alkaline/neutral invertase OS=Zea mays OX=4577 GN=100382511 PE=1 SV=1;tr|A0A1D6Q300|A0A1D6Q300_MAIZE Alkaline/neutral invertase OS=Zea mays OX=4577 GN=ZEAMMB73_Zm00001d050716 PE=3 SV=1;tr|A0A1D6Q302|A0A1D6Q302_MAIZE Alkaline/neutral
A0A1D6L4B3	+	2.56205	3.83937	SilkPhos	non-specific serine/threonine protein kinase OS=Zea mays OX=4577 GN=ZEAMMB73_Zm00001d034010 PE=3 SV=1	1	_______MAEAAAAGSLSRRRMQDEEGAAAG	AEAAAAGS(0.951)LS(0.049)R	___1		0.951243	96.866	9	2	17.1293	15.8217	17.3737	20.5994	21.1881	20.0554											tr|A0A1D6L4B3|A0A1D6L4B3_MAIZE non-specific serine/threonine protein kinase OS=Zea mays OX=4577 GN=ZEAMMB73_Zm00001d034010 PE=3 SV=1;tr|A0A1D6L4B7|A0A1D6L4B7_MAIZE non-specific serine/threonine protein kinase OS=Zea mays OX=4577 GN=ZEAMMB73_Zm00001d034010
K7TVE3	+	1.1649	3.8374	SilkPhos	Sucrose-phosphate synthase OS=Zea mays OX=4577 GN=100384028 PE=1 SV=1	2	IHDESMRTRMPRIGSTDAIDTWANQHKDKKL	IGS(0.158)T(0.842)DAIDTWANQHK	___1		0.841947	169.58	169	2	19.0824	16.5481	15.6658	20.5837	23.1022	19.1226											tr|K7TVE3|K7TVE3_MAIZE Sucrose-phosphate synthase OS=Zea mays OX=4577 GN=100384028 PE=1 SV=1;tr|A0A1D6PZZ9|A0A1D6PZZ9_MAIZE Sucrose-phosphate synthase OS=Zea mays OX=4577 GN=ZEAMMB73_Zm00001d050125 PE=3 SV=1;tr|A0A1D6Q009|A0A1D6Q009_MAIZE Sucrose-phosphate
B4G1V7	+	1.32223	3.77029	SilkPhos	Nodulin-related protein 1 OS=Zea mays OX=4577 GN=100278648 PE=1 SV=1	4	QEQPAAAAGDDAAPKSPAPEAPKEPAAVPAP	S(1)PAPEAPKEPAAVPAPAAEEGSK	___1		1	84.03	99	2	19.938	16.1994	16.0328	21.7023	21.3892	20.3896											tr|B4G1V7|B4G1V7_MAIZE Nodulin-related protein 1 OS=Zea mays OX=4577 GN=100278648 PE=1 SV=1
A0A1D6QAM3	+	1.25451	3.7601	SilkPhos	Protein BTR1 OS=Zea mays OX=4577 GN=ZEAMMB73_Zm00001d051881 PE=4 SV=1	2	PYASSPESAPKRAPRSPPQQQQSPSEEGDDK	S(0.996)PPQQQQS(0.002)PS(0.002)EEGDDKEKPTHLR	___1		0.99638	105.24	22	2	21.1623	17.839	16.5226	22.5038	22.5735	21.7269											tr|A0A1D6QAM3|A0A1D6QAM3_MAIZE Protein BTR1 OS=Zea mays OX=4577 GN=ZEAMMB73_Zm00001d051881 PE=4 SV=1;tr|A0A1D6QAM4|A0A1D6QAM4_MAIZE Protein BTR1 OS=Zea mays OX=4577 GN=ZEAMMB73_Zm00001d051881 PE=4 SV=1;tr|A0A1D6QAM2|A0A1D6QAM2_MAIZE Protein BTR1 OS=Zea may
A0A1D6HYR1		1.04943	3.75768	SilkPhos	Aquaporin PIP2-1 OS=Zea mays OX=4577 GN=ZEAMMB73_Zm00001d019563 PE=3 SV=1	2	YILRAGAIKALGSFRSNA_____________	ALGS(1)FRS(1)NA	___1		1	119.34	125	1	21.9966	16.4121	20.6317	23.3844	23.5754	23.3535											tr|A0A1D6HYR1|A0A1D6HYR1_MAIZE Aquaporin PIP2-1 OS=Zea mays OX=4577 GN=ZEAMMB73_Zm00001d019563 PE=3 SV=1;tr|A0A1D6HYQ9|A0A1D6HYQ9_MAIZE Aquaporin PIP2-1 OS=Zea mays OX=4577 GN=ZEAMMB73_Zm00001d019563 PE=3 SV=1;tr|B4FCN0|B4FCN0_MAIZE Uncharacterized protein
B4G1H1	+	1.82441	3.73898	LeafPhos	Dehydrin COR410 OS=Zea mays OX=4577 GN=ZEAMMB73_Zm00001d017547 PE=1 SV=1	3	PPVHAPAPAPQAENVSSPDGKEKKGLLGKIM	KPEAAAAAAPAPPVHAPAPAPQAENVS(0.714)S(0.286)PDGK	___1		0.714492	90.869	247	3	16.5639	15.8337	16.2695	20.907	18.1838	20.7932											tr|B4G1H1|B4G1H1_MAIZE Dehydrin COR410 OS=Zea mays OX=4577 GN=ZEAMMB73_Zm00001d017547 PE=1 SV=1
A0A1D6QMM2	+	4.54429	3.73718	SilkPhos	Putative mediator of RNA polymerase II transcription subunit 26c OS=Zea mays OX=4577 GN=ZEAMMB73_Zm00001d053189 PE=4 SV=1	2	QGRSHQSPRVSGFQYSPSPQRFMCSLLLKF_	VSGFQY(0.016)S(0.983)PS(0.001)PQR	___1		0.983445	228.62	227	3	16.8545	16.3515	16.5943	20.5333	20.2418	20.2368											tr|A0A1D6QMM2|A0A1D6QMM2_MAIZE Putative mediator of RNA polymerase II transcription subunit 26c OS=Zea mays OX=4577 GN=ZEAMMB73_Zm00001d053189 PE=4 SV=1;tr|A0A1D6QMM8|A0A1D6QMM8_MAIZE Putative mediator of RNA polymerase II transcription subunit 26c (Fragme
A0A1D6QUW6	+	1.2358	3.72368	SilkPhos	Tetratricopeptide repeat (TPR)-like superfamily protein OS=Zea mays OX=4577 GN=ZEAMMB73_Zm00001d054069 PE=1 SV=1	1	RNRKQKSLENLFGTNSQRAKKEAGRRWSNFG	SLENLFGT(0.052)NS(0.948)QR	___1		0.948332	216.83	576	1	20.1073	17.2982	15.7651	21.4628	22.5155	20.3632											tr|A0A1D6QUW6|A0A1D6QUW6_MAIZE Tetratricopeptide repeat (TPR)-like superfamily protein OS=Zea mays OX=4577 GN=ZEAMMB73_Zm00001d054069 PE=1 SV=1;tr|A0A804P5J3|A0A804P5J3_MAIZE Uncharacterized protein OS=Zea mays OX=4577 PE=1 SV=1
A0A1D6EBU3	+	1.38631	3.69927	SilkPhos	Uncharacterized protein OS=Zea mays OX=4577 GN=ZEAMMB73_Zm00001d003833 PE=1 SV=1	2	GTEQRHHQPQKQRPKTLPDLLAGVRGASFRS	T(1)LPDLLAGVR	___1		1	98.04	51	1	19.7794	16.9336	16.7764	21.9677	22.5937	20.0258											tr|A0A1D6EBU3|A0A1D6EBU3_MAIZE Uncharacterized protein OS=Zea mays OX=4577 GN=ZEAMMB73_Zm00001d003833 PE=1 SV=1
A0A1D6KJM7	+	1.41391	3.66872	SilkLFQ	AIR12 OS=Zea mays OX=4577 GN=ZEAMMB73_Zm00001d031556 PE=4 SV=1	1															4	42.2	19	2	22.1723	18.1221	19.2724	23.3442	23.5924	23.6364	tr|A0A1D6KJM7|A0A1D6KJM7_MAIZE AIR12 OS=Zea mays OX=4577 GN=ZEAMMB73_Zm00001d031556 PE=4 SV=1
C0HIV2	+	1.14383	3.66263	SilkPhos	Serine hydroxymethyltransferase-like domain-containing protein OS=Zea mays OX=4577 PE=2 SV=1	1	ITLNKNAVFGDSSALSPGGVRIGTPAMTSRG	NAVFGDSSALS(1)PGGVR	___1		0.99999	153.48	207	2	20.0877	16.6401	15.9945	21.3399	22.5823	19.788											tr|C0HIV2|C0HIV2_MAIZE Serine hydroxymethyltransferase-like domain-containing protein OS=Zea mays OX=4577 PE=2 SV=1;tr|A0A804NLS0|A0A804NLS0_MAIZE Serine hydroxymethyltransferase OS=Zea mays OX=4577 PE=1 SV=1;tr|B4FBF4|B4FBF4_MAIZE Serine hydroxymethyltran
B4FFF8		1.08747	3.64917	SilkPhos	Small ribosomal subunit protein uS7c OS=Zea mays OX=4577 PE=2 SV=1	1	______MAEVEQQQDTPKLFNRWTFDDVQVN	AEVEQQQDT(1)PKLFNR	___1		1	137.81	10	1	20.6136	17.1688	15.9275	21.5331	22.8159	20.3083											tr|B4FFF8|B4FFF8_MAIZE Small ribosomal subunit protein uS7c OS=Zea mays OX=4577 PE=2 SV=1;tr|A0A804UF97|A0A804UF97_MAIZE Small ribosomal subunit protein uS7 domain-containing protein OS=Zea mays OX=4577 PE=1 SV=1;tr|B6SHZ1|B6SHZ1_MAIZE Small ribosomal subu
A0A1D6P7N7	+	1.42379	3.64497	SilkPhos	Putative SAP DNA-binding domain family protein isoform 1 OS=Zea mays OX=4577 GN=ZEAMMB73_Zm00001d047191 PE=4 SV=1	2	DVGSMDTDVVTRAPVSDDEEKLELKVDLGNK	APVS(1)DDEEKLELK	___1		1	160.46	243	0	21.0258	18.015	17.9316	22.1346	23.8676	21.9051											tr|A0A1D6P7N7|A0A1D6P7N7_MAIZE Putative SAP DNA-binding domain family protein isoform 1 OS=Zea mays OX=4577 GN=ZEAMMB73_Zm00001d047191 PE=4 SV=1;tr|A0A804R6I9|A0A804R6I9_MAIZE SAP domain-containing protein OS=Zea mays OX=4577 GN=100381870 PE=1 SV=1;tr|A0A1
A0A1D6GJ75		1.08135	3.64349	SilkPhos	phosphoglucomutase (alpha-D-glucose-1,6-bisphosphate-dependent) OS=Zea mays OX=4577 GN=ZEAMMB73_Zm00001d013428 PE=3 SV=1	4	GADGSKATGAFILTASHNPGGPKEDFGIKYN	ATGAFILTAS(1)HNPGGPK	___1		0.999992	171.29	124	0	21.5194	18.8738	17.8217	23.2056	24.9393	21.0005											tr|A0A1D6GJ75|A0A1D6GJ75_MAIZE phosphoglucomutase (alpha-D-glucose-1,6-bisphosphate-dependent) OS=Zea mays OX=4577 GN=ZEAMMB73_Zm00001d013428 PE=3 SV=1;sp|P93804|PGMC1_MAIZE Phosphoglucomutase, cytoplasmic 1 OS=Zea mays OX=4577 PE=1 SV=2;tr|B4FAE5|B4FAE5_M
B4FEP4	+	1.26874	3.63901	SilkPhos	Ras-related protein ARA-4 OS=Zea mays OX=4577 GN=100193344 PE=1 SV=1	1	FQSLEQKKSELQSLSSGKAVVLQGEANQTSS	KSELQSLS(0.002)S(0.998)GK	___1		0.997649	206.46	199	1	21.6962	17.1291	18.8753	22.534	23.2313	22.8524											tr|B4FEP4|B4FEP4_MAIZE Ras-related protein ARA-4 OS=Zea mays OX=4577 GN=100193344 PE=1 SV=1
K7VBI0	+	3.61825	3.63472	LeafPhos	p-loop containing nucleoside triphosphate hydrolase superfamily protein OS=Zea mays OX=4577 GN=103634999 PE=1 SV=1	2	RRQSSMMDVKLRSSESMSNLTKLRRNASTSS	SSES(0.999)MS(0.001)NLTK	___1		0.998605	123.01	205	3	17.0357	17.2799	16.4494	20.6715	20.7526	20.245											tr|K7VBI0|K7VBI0_MAIZE p-loop containing nucleoside triphosphate hydrolase superfamily protein OS=Zea mays OX=4577 GN=103634999 PE=1 SV=1;tr|A0A1D6FH09|A0A1D6FH09_MAIZE p-loop containing nucleoside triphosphate hydrolase superfamily protein OS=Zea mays OX=
C0PF97	+	1.33134	3.5958	SilkPhos	RNA helicase OS=Zea mays OX=4577 PE=2 SV=1	1	AERCGLGTSYLERLLTGFEQYQTGNPNYVTK	LLT(0.657)GFEQY(0.447)QT(0.336)GNPNY(0.425)VT(0.135)K	___2	ambiguous	0.656598	42.095	598	2	17.7465	16.0571	16.4538	20.1135	22.4582	18.473											tr|C0PF97|C0PF97_MAIZE RNA helicase OS=Zea mays OX=4577 PE=2 SV=1
B6SW95	+	1.96363	3.59528	LeafPhos	Alkaline/neutral invertase OS=Zea mays OX=4577 GN=100281530 PE=1 SV=1	1	__MEAAPMRKASSQASLADPDDFDLTRLLNH	ASS(0.006)QAS(0.994)LADPDDFDLTR	___1		0.993584	101.15	14	3	17.7292	16.0773	15.6477	20.9363	19.2487	20.055											tr|B6SW95|B6SW95_MAIZE Alkaline/neutral invertase OS=Zea mays OX=4577 GN=100281530 PE=1 SV=1
B4FQ41		0.869803	3.59282	SilkPhos	Dormancy associated1 OS=Zea mays OX=4577 GN=ZEAMMB73_Zm00001d032423 PE=2 SV=1	3	VINKDADGGSYKRAQSMPSTPTTPVTPSSSS	AQS(1)MPSTPTTPVTPSSSSSSTTPR	___1		0.999974	178.77	47	0	25.9814	20.9897	19.7377	26.2115	25.8879	25.3879											tr|B4FQ41|B4FQ41_MAIZE Dormancy associated1 OS=Zea mays OX=4577 GN=ZEAMMB73_Zm00001d032423 PE=2 SV=1;tr|B6TQX4|B6TQX4_MAIZE Auxin-repressed 12.5 kDa protein OS=Zea mays OX=4577 GN=ZEAMMB73_Zm00001d032422 PE=2 SV=1
A0A1D6H1G0	+	3.69819	3.55316	LeafLFQ	4-hydroxyphenylpyruvate dioxygenase OS=Zea mays OX=4577 GN=ZEAMMB73_Zm00001d015356 PE=1 SV=1	2															10	48.647	77	0	20.6934	19.9984	20.0255	24.0906	23.6052	23.6809	tr|A0A1D6H1G0|A0A1D6H1G0_MAIZE 4-hydroxyphenylpyruvate dioxygenase OS=Zea mays OX=4577 GN=ZEAMMB73_Zm00001d015356 PE=1 SV=1;tr|C0PMF6|C0PMF6_MAIZE 4-hydroxyphenylpyruvate dioxygenase OS=Zea mays OX=4577 PE=2 SV=1;tr|A0A804PFL4|A0A804PFL4_MAIZE 4-hydroxyphe
A0A1D6QPS9	+	2.87761	3.5485	LeafPhos	phosphoenolpyruvate carboxylase OS=Zea mays OX=4577 GN=ZEAMMB73_Zm00001d053453 PE=3 SV=1	1	_________MPERHQSIDAQLRLLAPGKVSE	PERHQS(1)IDAQLR	___1		1	150.04	7	0	24.615	24.9359	23.5371	28.1739	27.7364	27.8232											tr|A0A1D6QPS9|A0A1D6QPS9_MAIZE phosphoenolpyruvate carboxylase OS=Zea mays OX=4577 GN=ZEAMMB73_Zm00001d053453 PE=3 SV=1;tr|Q9SAZ6|Q9SAZ6_MAIZE phosphoenolpyruvate carboxylase OS=Zea mays OX=4577 GN=Ppc1C PE=1 SV=1;tr|A0A804P2T6|A0A804P2T6_MAIZE phosphoenol
B6SSB9		0.74291	3.53443	LeafPhos	Plastocyanin OS=Zea mays OX=4577 GN=100192779 PE=1 SV=1	1	PSFTAAPARAVVSRRSFTVRASLRKATATAA;SFAAPAPARAVVRRRSFTVRASLRKATGTAA	S(1)FT(0.122)VRAS(0.878)LR	___2		0.999996	115	28	1	23.9914	16.9959	22.7281	25.3867	24.8069	24.125											tr|B4FCL1|B4FCL1_MAIZE Plastocyanin OS=Zea mays OX=4577 GN=100192779 PE=1 SV=1;tr|B6SSB9|B6SSB9_MAIZE Plastocyanin OS=Zea mays OX=4577 GN=103629356 PE=1 SV=1
A0A804PSB8	+	1.28572	3.5302	SilkPhos	6-phosphogluconate dehydrogenase, decarboxylating OS=Zea mays OX=4577 GN=541700 PE=1 SV=1	4	VEASKIFQGDYYSTGSPVDKAQLVEDVRQAL	IFQGDYYST(0.001)GS(0.998)PVDK	___1		0.998084	127.05	316	0	22.3919	18.9019	18.6955	23.6999	24.2372	22.6429											tr|A0A804PSB8|A0A804PSB8_MAIZE 6-phosphogluconate dehydrogenase, decarboxylating OS=Zea mays OX=4577 GN=541700 PE=1 SV=1;tr|B4FSV6|B4FSV6_MAIZE 6-phosphogluconate dehydrogenase, decarboxylating OS=Zea mays OX=4577 GN=541700 PE=1 SV=1;tr|A0A1D6LJP0|A0A1D6LJ
A0A1D6I6H6	+	1.34621	3.52741	SilkPhos	1-phosphatidylinositol 4-kinase OS=Zea mays OX=4577 GN=ZEAMMB73_Zm00001d020828 PE=3 SV=1	1	TNYSGKASEHQSGSRSANELLPPSASFVKLS	S(1)ANELLPPSASFVK	___1		1	130.95	575	1	18.8733	15.3519	16.5354	20.4716	21.5723	19.2989											tr|A0A1D6I6H6|A0A1D6I6H6_MAIZE 1-phosphatidylinositol 4-kinase OS=Zea mays OX=4577 GN=ZEAMMB73_Zm00001d020828 PE=3 SV=1;tr|A0A1D6ERQ7|A0A1D6ERQ7_MAIZE 1-phosphatidylinositol 4-kinase OS=Zea mays OX=4577 GN=ZEAMMB73_Zm00001d005966 PE=3 SV=1;tr|C0PAW9|C0PAW9
A0A1D6N7I4	+	1.76357	3.52689	LeafLFQ	Putative mediator of RNA polymerase II transcription subunit 37c OS=Zea mays OX=4577 GN=103651028 PE=1 SV=1	1															24	17.128	38	2	18.7468	18.9557	20.9377	23.9099	21.9914	23.3195	tr|A0A1D6N7I4|A0A1D6N7I4_MAIZE Putative mediator of RNA polymerase II transcription subunit 37c OS=Zea mays OX=4577 GN=103651028 PE=1 SV=1;tr|A0A1D6N7I6|A0A1D6N7I6_MAIZE Putative mediator of RNA polymerase II transcription subunit 37c OS=Zea mays OX=4577 G
A0A804UI99	+	1.56455	3.51979	SilkPhos	DNA-3-methyladenine glycosylase I OS=Zea mays OX=4577 PE=1 SV=1	1	PDASRPLKKSLQKSLSMPVYYDSNATAGARP	S(0.183)LS(0.817)MPVYYDSNATAGAR	___1		0.816794	65.652	47	3	17.437	17.1127	15.9504	20.0055	22.1119	18.9421											tr|A0A804UI99|A0A804UI99_MAIZE DNA-3-methyladenine glycosylase I OS=Zea mays OX=4577 PE=1 SV=1;tr|A0A1D6G9X2|A0A1D6G9X2_MAIZE DNA glycosylase superfamily protein OS=Zea mays OX=4577 GN=ZEAMMB73_Zm00001d012578 PE=1 SV=1
A0A1D6G433		0.954563	3.46403	SilkPhos	Serine/arginine-rich splicing factor SR45 OS=Zea mays OX=4577 GN=ZEAMMB73_Zm00001d011828 PE=4 SV=1	1	RSPSPPRRHRSPMRPSPRRGRGSPSPRRRSP	HRS(1)PMRPS(1)PR	___2		1	71.176	184	2	15.7037	16.3037	21.016	20.7387	21.0711	21.6057											tr|A0A1D6G433|A0A1D6G433_MAIZE Serine/arginine-rich splicing factor SR45 OS=Zea mays OX=4577 GN=ZEAMMB73_Zm00001d011828 PE=4 SV=1;tr|K7V1I2|K7V1I2_MAIZE Arginine/serine-rich splicing factor SR45_2 transcript I OS=Zea mays OX=4577 GN=103636269 PE=1 SV=1;tr|
A0A1D6KX04	+	1.18223	3.44627	SilkPhos	Serine/threonine-protein phosphatase OS=Zea mays OX=4577 GN=ZEAMMB73_Zm00001d013680 PE=3 SV=1	1	AAETGGALGGMVRQLSIDQFENEGRRVSYGT	QLS(1)IDQFENEGRR	___1		1	133.88	259	1	20.0625	16.6211	16.786	21.1152	22.7065	19.9868											tr|A0A1D6GLG7|A0A1D6GLG7_MAIZE Serine/threonine-protein phosphatase OS=Zea mays OX=4577 GN=ZEAMMB73_Zm00001d013680 PE=3 SV=1;tr|A0A1D6GLG6|A0A1D6GLG6_MAIZE Serine/threonine-protein phosphatase OS=Zea mays OX=4577 GN=ZEAMMB73_Zm00001d013680 PE=3 SV=1;tr|A0A
B6SSB9		0.757105	3.43298	LeafPhos	Plastocyanin OS=Zea mays OX=4577 GN=100192779 PE=1 SV=1	1	PARAVVRRRSFTVRASLRKATGTAAVAMAAS;PARAVVSRRSFTVRASLRKATATAAVAVAAS	S(1)FT(0.005)VRAS(0.995)LR	___2		0.995186	115	34	1	23.9914	17.3002	22.7281	25.3867	24.8069	24.125											tr|B4FCL1|B4FCL1_MAIZE Plastocyanin OS=Zea mays OX=4577 GN=100192779 PE=1 SV=1;tr|B6SSB9|B6SSB9_MAIZE Plastocyanin OS=Zea mays OX=4577 GN=103629356 PE=1 SV=1
A0A1D6GB93	+	1.14765	3.43243	SilkPhos	Phosphoenolpyruvate carboxylase 3 OS=Zea mays OX=4577 GN=ZEAMMB73_Zm00001d012702 PE=4 SV=1	1	______MARNAVDKATSIDAQLRLLAPQKLS	NAVDKAT(0.906)S(0.094)IDAQLR	___1		0.905599	200	10	1	19.4563	16.5432	16.1632	20.9063	22.415	19.1387											tr|A0A1D6GB93|A0A1D6GB93_MAIZE Phosphoenolpyruvate carboxylase 3 OS=Zea mays OX=4577 GN=ZEAMMB73_Zm00001d012702 PE=4 SV=1;tr|A0A1D6GB94|A0A1D6GB94_MAIZE phosphoenolpyruvate carboxylase OS=Zea mays OX=4577 GN=ZEAMMB73_Zm00001d012702 PE=3 SV=1;tr|K7VCJ9|K7VC
A0A1D6PRE0	+	1.33831	3.43241	SilkPhos	Putative sucrose-phosphate synthase family protein OS=Zea mays OX=4577 GN=ZEAMMB73_Zm00001d048979 PE=4 SV=1	3	RLLAEAGGQQGAAAYSPTRYFVEEVVSRFDD	LLAEAGGQQGAAAY(0.002)S(0.864)PT(0.135)R	___1		0.863746	191.35	56	2	19.9378	16.9665	16.1293	21.1456	21.6509	20.5343											tr|A0A1D6PRE0|A0A1D6PRE0_MAIZE Putative sucrose-phosphate synthase family protein OS=Zea mays OX=4577 GN=ZEAMMB73_Zm00001d048979 PE=4 SV=1;tr|A0A804NKR4|A0A804NKR4_MAIZE Sucrose-phosphate synthase OS=Zea mays OX=4577 PE=1 SV=1
K7TVE3		1.02459	3.42	SilkPhos	Sucrose-phosphate synthase OS=Zea mays OX=4577 GN=100384028 PE=1 SV=1	2	EADSPEDSLRDIHDISLNLKLSLDSEKSGSK	DIHDIS(1)LNLK	___1		1	136.27	717	0	20.8938	18.296	16.1412	22.061	23.0594	20.4707											tr|K7TVE3|K7TVE3_MAIZE Sucrose-phosphate synthase OS=Zea mays OX=4577 GN=100384028 PE=1 SV=1;tr|A0A1D6PZZ9|A0A1D6PZZ9_MAIZE Sucrose-phosphate synthase OS=Zea mays OX=4577 GN=ZEAMMB73_Zm00001d050125 PE=3 SV=1;tr|A0A1D6Q009|A0A1D6Q009_MAIZE Sucrose-phosphate
C4J058		1.10855	3.41594	LeafPhos	Uncharacterized protein OS=Zea mays OX=4577 PE=2 SV=1	1	______________MSVSLMGTMPALRPSDR	S(0.891)VS(0.107)LMGT(0.002)MPALR	___1		0.890736	113.69	2	2	20.4125	16.7571	15.9421	22.0363	20.6322	20.691											tr|C4J058|C4J058_MAIZE Uncharacterized protein OS=Zea mays OX=4577 PE=2 SV=1
B6SW95		1.07653	3.38046	LeafPhos	Alkaline/neutral invertase OS=Zea mays OX=4577 GN=100281530 PE=1 SV=1	1	_____MEAAPMRKASSQASLADPDDFDLTRL	AS(0.031)S(0.967)QAS(0.003)LADPDDFDLTR	___1		0.966556	133.28	11	1	20.4679	20.9038	16.5611	23.7175	22.0105	22.3462											tr|B6SW95|B6SW95_MAIZE Alkaline/neutral invertase OS=Zea mays OX=4577 GN=100281530 PE=1 SV=1
A0A1D6MBB0		1.13037	3.37623	SilkPhos	Nucleosome assembly protein 1 OS=Zea mays OX=4577 GN=ZEAMMB73_Zm00001d038851 PE=3 SV=1	2	GITKESAAETPEEQKSGDETSAEQKEEKGVP	ESAAET(0.057)PEEQKS(0.937)GDET(0.004)S(0.001)AEQKEEK	___1		0.937472	89.756	127	2	20.6202	16.3885	16.5306	21.016	21.6602	20.9918											tr|A0A1D6MBB0|A0A1D6MBB0_MAIZE Nucleosome assembly protein 1 OS=Zea mays OX=4577 GN=ZEAMMB73_Zm00001d038851 PE=3 SV=1;tr|A0A804Q474|A0A804Q474_MAIZE Nucleosome assembly protein 1 OS=Zea mays OX=4577 GN=542588 PE=1 SV=1;tr|Q8L8G5|Q8L8G5_MAIZE Nucleosome ass
B6T3W2	+	1.22687	3.37452	SilkPhos	OSJNBa0086O06.9-like protein OS=Zea mays OX=4577 GN=ZEAMMB73_Zm00001d002500 PE=2 SV=1	1	_____________MASPTAAAAPAEFTQMEA	AS(0.822)PT(0.178)AAAAPAEFTQMEAAR	___1		0.822435	95.662	3	2	19.6465	16.6846	16.3131	21.2523	22.0185	19.497											tr|B6T3W2|B6T3W2_MAIZE OSJNBa0086O06.9-like protein OS=Zea mays OX=4577 GN=ZEAMMB73_Zm00001d002500 PE=2 SV=1
A0A804LK63	+	3.27542	3.34818	SilkPhos	Cation efflux protein cytoplasmic domain-containing protein OS=Zea mays OX=4577 PE=1 SV=1	1	_____________MTTLAISIKEGLYWITKR	MT(0.5)T(0.5)LAISIK	___1	ambiguous	0.499999	70.816	3	2	16.6863	17.3054	16.4988	20.0058	20.6194	19.9097											tr|A0A804LK63|A0A804LK63_MAIZE Cation efflux protein cytoplasmic domain-containing protein OS=Zea mays OX=4577 PE=1 SV=1
A0A1D6G741	+	1.84199	3.34016	LeafPhos	Sister chromatid cohesion 1 protein 4 OS=Zea mays OX=4577 GN=ZEAMMB73_Zm00001d012156 PE=4 SV=1	2	____MEETVPSRVHESPVLSPQRKASPSTND	VHES(1)PVLSPQR	___1		0.999997	183.99	12	1	17.54	17.3397	19.3213	22.2562	20.5103	21.4549											tr|A0A1D6G741|A0A1D6G741_MAIZE Sister chromatid cohesion 1 protein 4 OS=Zea mays OX=4577 GN=ZEAMMB73_Zm00001d012156 PE=4 SV=1;tr|A0A1D6G749|A0A1D6G749_MAIZE Sister chromatid cohesion 1 protein 4 OS=Zea mays OX=4577 GN=ZEAMMB73_Zm00001d012156 PE=4 SV=1;tr|A
A0A1D6Q1L6	+	1.25259	3.32866	SilkPhos	NADP-dependent glyceraldehyde-3-phosphate dehydrogenase OS=Zea mays OX=4577 GN=ZEAMMB73_Zm00001d050428 PE=3 SV=1	1	INMMTKVKSTVINLPSPSYTMG_________	STVINLPS(0.986)PS(0.013)Y(0.001)TMG	___1		0.985524	94.409	233	2	19.841	16.5448	16.4957	21.0581	21.8967	19.9127											tr|A0A1D6Q1L6|A0A1D6Q1L6_MAIZE NADP-dependent glyceraldehyde-3-phosphate dehydrogenase OS=Zea mays OX=4577 GN=ZEAMMB73_Zm00001d050428 PE=3 SV=1;tr|K7UEW9|K7UEW9_MAIZE NADP-dependent glyceraldehyde-3-phosphate dehydrogenase OS=Zea mays OX=4577 GN=ZEAMMB73_Z
B4FCU3	+	1.51011	3.32623	SilkLFQ	Jacalin-type lectin domain-containing protein OS=Zea mays OX=4577 GN=100192837 PE=1 SV=1	1															3	20.206	17	2	21.7163	18.6635	18.6745	23.0176	23.1324	22.883	tr|B4FCU3|B4FCU3_MAIZE Jacalin-type lectin domain-containing protein OS=Zea mays OX=4577 GN=100192837 PE=1 SV=1
B4FQK2	+	2.22068	3.30759	SilkPhos	Ethylene-responsive transcription factor ABR1 OS=Zea mays OX=4577 GN=100275504 PE=1 SV=1	1	___________MEGHYSPTASAAEAGGERRF	MEGHY(0.908)S(0.089)PT(0.002)AS(0.001)AAEAGGER	___1		0.908476	103.97	5	3	17.8877	16.6204	15.9443	20.1932	20.52	19.662											tr|B4FQK2|B4FQK2_MAIZE Ethylene-responsive transcription factor ABR1 OS=Zea mays OX=4577 GN=100275504 PE=1 SV=1
A0A804LMQ3	+	1.40286	3.27876	SilkPhos	Major facilitator superfamily (MFS) profile domain-containing protein OS=Zea mays OX=4577 GN=100285573 PE=1 SV=1	1	PEEGLSWVARPVRGQSALGSALGLISRHGSM	GQS(1)ALGSALGLISR	___1		1	171.81	276	2	16.2861	16.3655	16.085	19.5119	21.4116	17.6493											tr|A0A804LMQ3|A0A804LMQ3_MAIZE Major facilitator superfamily (MFS) profile domain-containing protein OS=Zea mays OX=4577 GN=100285573 PE=1 SV=1;tr|A0A1D6K7M5|A0A1D6K7M5_MAIZE Hexose transporter OS=Zea mays OX=4577 GN=ZEAMMB73_Zm00001d029762 PE=3 SV=1;tr|A0
B6TD54	+	4.01347	3.25426	SilkLFQ	ATP citrate synthase OS=Zea mays OX=4577 GN=100282948 PE=1 SV=1	1															3	5.2128	8	3	18.1858	18.1423	17.5469	21.216	21.1661	21.2557	tr|B6TD54|B6TD54_MAIZE ATP citrate synthase OS=Zea mays OX=4577 GN=100282948 PE=1 SV=1;tr|A0A1D6PN42|A0A1D6PN42_MAIZE ATP citrate synthase OS=Zea mays OX=4577 GN=ZEAMMB73_Zm00001d048627 PE=3 SV=1;tr|A0A804NJC9|A0A804NJC9_MAIZE ATP citrate synthase OS=Zea m
A0A1D6MAI0		0.809898	3.2471	SilkPhos	ATP-dependent 6-phosphofructokinase OS=Zea mays OX=4577 GN=103630633 PE=1 SV=1	2	ISRDSYPNLRALRNASSVSLADAAYVKISEA	NAS(0.999)S(0.001)VSLADAAYVK	___1		0.999434	183.28	79	1	23.0325	21.0723	16.9951	23.4895	24.5838	22.768											tr|A0A1D6MAI0|A0A1D6MAI0_MAIZE ATP-dependent 6-phosphofructokinase OS=Zea mays OX=4577 GN=103630633 PE=1 SV=1;tr|A0A1D6MAI2|A0A1D6MAI2_MAIZE ATP-dependent 6-phosphofructokinase 3 (Fragment) OS=Zea mays OX=4577 GN=ZEAMMB73_Zm00001d038775 PE=4 SV=1
A0A1D6MB54	+	2.94405	3.24511	SilkPhos	Calmodulin binding protein isoform 1 OS=Zea mays OX=4577 GN=ZEAMMB73_Zm00001d038838 PE=1 SV=1	1	LSSDSAEKNGFTRRHSLPSPNNGKIISHSPR	RHS(1)LPSPNNGK	___1		1	234.63	531	1	17.3543	16.8328	16.232	19.6711	20.4204	20.0629											tr|A0A1D6MB54|A0A1D6MB54_MAIZE Calmodulin binding protein isoform 1 OS=Zea mays OX=4577 GN=ZEAMMB73_Zm00001d038838 PE=1 SV=1;tr|A0A804Q1N5|A0A804Q1N5_MAIZE DUF4005 domain-containing protein OS=Zea mays OX=4577 PE=1 SV=1
A0A1D6N2E3		1.01312	3.2423	SilkPhos	Retrovirus-related Pol polyprotein LINE-1 OS=Zea mays OX=4577 GN=ZEAMMB73_Zm00001d042262 PE=4 SV=1	1	TVVPPIKTNTTLRTPSPIPPVAVEPPADRTR	T(0.002)PS(0.998)PIPPVAVEPPADR	___1		0.998395	138.28	141	2	20.8255	16.0362	17.0619	21.0282	21.9289	20.6934											tr|A0A1D6N2E3|A0A1D6N2E3_MAIZE Retrovirus-related Pol polyprotein LINE-1 OS=Zea mays OX=4577 GN=ZEAMMB73_Zm00001d042262 PE=4 SV=1;tr|A0A1D6N2E5|A0A1D6N2E5_MAIZE Retrovirus-related Pol polyprotein LINE-1 OS=Zea mays OX=4577 GN=100192760 PE=1 SV=1
A0A1D6LVA4		1.10404	3.23756	SilkPhos	Putative bZIP transcription factor superfamily protein OS=Zea mays OX=4577 GN=ZEAMMB73_Zm00001d037170 PE=1 SV=1	1	DEFQTALGGASKDFGSMNMDELLRNIWTAEE	DFGS(1)MNMDELLR	___1		1	90.653	39	1	20.8023	17.8157	16.2297	21.0207	22.1255	21.4141											tr|A0A1D6LVA4|A0A1D6LVA4_MAIZE Putative bZIP transcription factor superfamily protein OS=Zea mays OX=4577 GN=ZEAMMB73_Zm00001d037170 PE=1 SV=1;tr|A0A804PWH6|A0A804PWH6_MAIZE BZIP domain-containing protein OS=Zea mays OX=4577 PE=1 SV=1;tr|A0A1D6NSD5|A0A1D6N
B6TF90		1.06115	3.22375	SilkPhos	SNF1 protein kinase regulatory subunit beta-1 OS=Zea mays OX=4577 GN=100283166 PE=1 SV=1	1	GSPGHSLSPRMFVPQTPVPPLQRAADVTPVF	MFVPQT(1)PVPPLQR	___1		1	112.02	79	2	19.534	15.8729	16.127	20.2515	21.8619	19.0918											tr|B6TF90|B6TF90_MAIZE SNF1 protein kinase regulatory subunit beta-1 OS=Zea mays OX=4577 GN=100283166 PE=1 SV=1;tr|A0A1D6K118|A0A1D6K118_MAIZE SNF1-related protein kinase regulatory subunit beta-1 OS=Zea mays OX=4577 GN=103634586 PE=1 SV=1
A0A1D6K2D7	+	3.11288	3.21744	LeafPhos	Sucrose synthase OS=Zea mays OX=4577 GN=ZEAMMB73_Zm00001d029087 PE=3 SV=1	2	_____MSAPKLDRNPSIRDRVEDTLHAHRNE	LDRNPS(1)IRDR	___1		1	131.12	11	0	24.1541	23.8524	24.935	27.6486	27.2643	27.681											tr|A0A1D6K2D7|A0A1D6K2D7_MAIZE Sucrose synthase OS=Zea mays OX=4577 GN=ZEAMMB73_Zm00001d029087 PE=3 SV=1;tr|A0A1D6K2H6|A0A1D6K2H6_MAIZE Sucrose synthase OS=Zea mays OX=4577 GN=ZEAMMB73_Zm00001d029091 PE=3 SV=1;tr|A0A1D6K2F6|A0A1D6K2F6_MAIZE Sucrose synthas
A0A1D6IZH3		1.10208	3.21675	SilkPhos	AP2-like ethylene-responsive transcription factor AIL1 OS=Zea mays OX=4577 GN=ZEAMMB73_Zm00001d024468 PE=3 SV=1	1	________MATVHPQSPAGPTHLPQEERHGD	ATVHPQS(1)PAGPTHLPQEER	___1		0.999689	135.09	8	2	20.2078	16.3675	16.6128	21.4461	21.6135	19.7787											tr|A0A1D6IZH3|A0A1D6IZH3_MAIZE AP2-like ethylene-responsive transcription factor AIL1 OS=Zea mays OX=4577 GN=ZEAMMB73_Zm00001d024468 PE=3 SV=1;tr|A0A804RIB6|A0A804RIB6_MAIZE AP2/ERF domain-containing protein OS=Zea mays OX=4577 PE=1 SV=1;tr|K7THI5|K7THI5_M
B4FVJ9	+	3.66702	3.20989	LeafLFQ	Glutathione S-transferase OS=Zea mays OX=4577 GN=541834 PE=1 SV=1	1															8	21.504	80	0	20.5774	20.8196	20.2006	24.0834	23.5055	23.6382	tr|B4FVJ9|B4FVJ9_MAIZE Glutathione S-transferase OS=Zea mays OX=4577 GN=541834 PE=1 SV=1;tr|A0A1D6LSN2|A0A1D6LSN2_MAIZE Glutathione S-transferase OS=Zea mays OX=4577 GN=ZEAMMB73_Zm00001d036951 PE=3 SV=1
Q53WW9	+	1.60683	3.20901	SilkLFQ	Beta-D-glucosidase OS=Zea mays OX=4577 GN=glu1 PE=2 SV=1	1															10	49.084	64	1	21.1512	18.398	18.4302	22.5443	22.4152	22.6468	tr|Q53WW9|Q53WW9_MAIZE Beta-D-glucosidase OS=Zea mays OX=4577 GN=glu1 PE=2 SV=1;tr|A0A804REY1|A0A804REY1_MAIZE Uncharacterized protein OS=Zea mays OX=4577 GN=542414 PE=1 SV=1;tr|A0A804RED0|A0A804RED0_MAIZE Uncharacterized protein OS=Zea mays OX=4577 GN=542
A0A1D6Q858	+	2.03555	3.20754	SilkPhos	Tetratricopeptide repeat (TPR)-like superfamily protein OS=Zea mays OX=4577 GN=ZEAMMB73_Zm00001d051589 PE=4 SV=1	1	KASTEEGESEVSKPASRVGRRRKSNANPQSG	AST(0.001)EEGES(0.014)EVS(0.028)KPAS(0.956)R	___1		0.955947	139.46	76	3	16.78	15.3673	17.2769	19.0258	19.7202	20.3008											tr|A0A1D6Q858|A0A1D6Q858_MAIZE Tetratricopeptide repeat (TPR)-like superfamily protein OS=Zea mays OX=4577 GN=ZEAMMB73_Zm00001d051589 PE=4 SV=1;tr|A0A1D6Q859|A0A1D6Q859_MAIZE Tetratricopeptide repeat (TPR)-like superfamily protein OS=Zea mays OX=4577 GN=ZE
B7ZYN1		1.0936	3.20695	SilkPhos	Uncharacterized protein OS=Zea mays OX=4577 GN=100279539 PE=1 SV=1	1	SASLGGRLEAIVEPESPGRRSEGSSSSSFGR	LEAIVEPES(1)PGRR	___1		1	133.04	209	2	19.5547	15.8711	15.7714	20.32	21.2751	19.2229											tr|B7ZYN1|B7ZYN1_MAIZE Uncharacterized protein OS=Zea mays OX=4577 GN=100279539 PE=1 SV=1
A0A1D6Q895	+	3.38269	3.19823	LeafPhos	Protein CROWDED NUCLEI 1 OS=Zea mays OX=4577 GN=ZEAMMB73_Zm00001d051600 PE=3 SV=1	2	QNQRGRRKGGMKRTRSVNAVVEDAKMILGEV	T(0.007)RS(0.993)VNAVVEDAK	___1		0.993345	153.2	510	3	17.6934	17.2288	17.2539	21.0979	20.31	20.3629											tr|A0A1D6Q895|A0A1D6Q895_MAIZE Protein CROWDED NUCLEI 1 OS=Zea mays OX=4577 GN=ZEAMMB73_Zm00001d051600 PE=3 SV=1;tr|A0A1D6Q8B7|A0A1D6Q8B7_MAIZE Protein CROWDED NUCLEI 1 OS=Zea mays OX=4577 GN=ZEAMMB73_Zm00001d051600 PE=3 SV=1;tr|A0A1D6Q8A8|A0A1D6Q8A8_MAIZE
A0A804NL36	+	3.4413	3.19589	SilkPhos	mitogen-activated protein kinase kinase kinase OS=Zea mays OX=4577 PE=1 SV=1	1	NNQAVEHTRLSETSVSPRKEFRPQNLDLAND	LSETS(0.023)VS(0.976)PR	___1		0.976492	144.55	173	3	16.239	16.4317	16.802	19.5825	20.1317	19.3462											tr|A0A804NL36|A0A804NL36_MAIZE mitogen-activated protein kinase kinase kinase OS=Zea mays OX=4577 PE=1 SV=1;tr|A0A1D6PS57|A0A1D6PS57_MAIZE mitogen-activated protein kinase kinase kinase OS=Zea mays OX=4577 GN=ZEAMMB73_Zm00001d049080 PE=1 SV=1;tr|A0A804NL37
A0A1D6GZI1	+	1.63833	3.19316	LeafPhos	Uncharacterized protein OS=Zea mays OX=4577 GN=ZEAMMB73_Zm00001d015138 PE=4 SV=1	3	SMANIPDVDVITKASSGIQTPVEINRDISDA	AS(0.033)S(0.967)GIQTPVEINR	___1		0.967329	118.28	1095	2	18.2215	16.3136	18.9045	21.544	21.334	20.1411											tr|A0A1D6GZI1|A0A1D6GZI1_MAIZE Uncharacterized protein OS=Zea mays OX=4577 GN=ZEAMMB73_Zm00001d015138 PE=4 SV=1;tr|A0A804PF29|A0A804PF29_MAIZE Uncharacterized protein OS=Zea mays OX=4577 PE=1 SV=1;tr|A0A804PEF0|A0A804PEF0_MAIZE Uncharacterized protein OS=Z
B4FFJ9	+	5.15044	3.16938	SilkPhos	RRM domain-containing protein OS=Zea mays OX=4577 PE=2 SV=1	1	______MSSTTPAIASPASEQAKSKKKKHRS	S(0.001)S(0.001)T(0.001)TPAIAS(0.979)PAS(0.017)EQAK	___1		0.978734	87.669	10	3	16.8993	17.1847	16.8631	20.1131	20.1447	20.1974											tr|B4FFJ9|B4FFJ9_MAIZE RRM domain-containing protein OS=Zea mays OX=4577 PE=2 SV=1;tr|C4JC17|C4JC17_MAIZE H/ACA ribonucleoprotein complex subunit 4 OS=Zea mays OX=4577 GN=100502498 PE=1 SV=1
A0A1D6HCU4		0.990764	3.16428	LeafPhos	Serine/arginine-rich splicing factor RSZ22 OS=Zea mays OX=4577 GN=ZEAMMB73_Zm00001d017177 PE=4 SV=1	2	AARDVSRSPPAARDVSRSPPPPPDARRSYSG;PPRNNSRSPPGARDVSRSPPPPPDARRSYSR	DVS(0.993)RS(0.007)PPPPPDAR	___1		0.99341	168.45	170	2	16.7436	16.9543	20.99	22.0056	20.2391	21.9361											tr|A0A1D6HCU4|A0A1D6HCU4_MAIZE Serine/arginine-rich splicing factor RSZ22 OS=Zea mays OX=4577 GN=ZEAMMB73_Zm00001d017177 PE=4 SV=1;tr|A0A1D6HCU2|A0A1D6HCU2_MAIZE Serine/arginine-rich splicing factor RSZ22 OS=Zea mays OX=4577 GN=ZEAMMB73_Zm00001d017177 PE=4
A0A1D6FUN5	+	1.14304	3.16125	SilkPhos	Serine/threonine-protein phosphatase OS=Zea mays OX=4577 GN=ZEAMMB73_Zm00001d010887 PE=3 SV=1	1	AKEAVGDLGCLVRQLSLDQFENESRRMHPSN	QLS(1)LDQFENESR	___1		1	142.39	134	1	19.7159	16.9957	16.4014	20.7571	22.3138	19.5259											tr|A0A1D6FUN5|A0A1D6FUN5_MAIZE Serine/threonine-protein phosphatase OS=Zea mays OX=4577 GN=ZEAMMB73_Zm00001d010887 PE=3 SV=1;tr|A0A1D6FUN4|A0A1D6FUN4_MAIZE Serine/threonine-protein phosphatase OS=Zea mays OX=4577 GN=ZEAMMB73_Zm00001d010887 PE=3 SV=1;tr|A0A
C4J1N5	+	1.93516	3.15397	SilkPhos	Methyltransferase type 11 domain-containing protein OS=Zea mays OX=4577 PE=1 SV=1	1	SHYVYVCKKMQGLTGTGSPTVNHIERQGEE_	MQGLT(0.223)GT(0.633)GS(0.13)PT(0.013)VNHIER	___1	ambiguous	0.63349	160.81	252	3	17.4492	16.0297	17.3229	20.4799	20.7879	18.9959											tr|C4J1N5|C4J1N5_MAIZE Methyltransferase type 11 domain-containing protein OS=Zea mays OX=4577 PE=1 SV=1;tr|A0A804UEW3|A0A804UEW3_MAIZE Methyltransferase type 11 domain-containing protein OS=Zea mays OX=4577 PE=1 SV=1
A0A804Q556	+	1.2083	3.14125	SilkPhos	C3HC-type domain-containing protein OS=Zea mays OX=4577 PE=1 SV=1	1	YGGMGRDLIIGQPTGSELGGRAASIESRGPS	DLIIGQPT(0.01)GS(0.99)ELGGR	___1		0.989941	122.96	470	1	19.9774	16.497	17.5066	20.473	22.4369	20.4949											tr|A0A804Q556|A0A804Q556_MAIZE C3HC-type domain-containing protein OS=Zea mays OX=4577 PE=1 SV=1;tr|A0A1D6HSH2|A0A1D6HSH2_MAIZE IAP-like protein 1 OS=Zea mays OX=4577 GN=ZEAMMB73_Zm00001d018798 PE=4 SV=1;tr|A0A1D6HSH1|A0A1D6HSH1_MAIZE IAP-like protein 1 OS
B4FXF7	+	1.46281	3.1406	LeafPhos	RNA-binding (RRM/RBD/RNP motifs) family protein OS=Zea mays OX=4577 GN=ZEAMMB73_Zm00001d030774 PE=2 SV=2	1	AGYMPNPGGSDFRSRSPAEYSAQRQQMRFDP	S(0.027)RS(0.973)PAEYSAQR	___1		0.973244	156.52	394	1	17.475	16.0807	19.4551	21.1774	20.5781	20.6772											tr|B4FXF7|B4FXF7_MAIZE RNA-binding (RRM/RBD/RNP motifs) family protein OS=Zea mays OX=4577 GN=ZEAMMB73_Zm00001d030774 PE=2 SV=2;tr|A0A1D6KEB8|A0A1D6KEB8_MAIZE RNA-binding (RRM/RBD/RNP motifs) family protein OS=Zea mays OX=4577 GN=ZEAMMB73_Zm00001d030774 PE
P24993		0.662982	3.1329	LeafPhos	Photosystem II reaction center protein H OS=Zea mays OX=4577 GN=psbH PE=1 SV=2	2	_____________MATQTVEDSSRPKPKRTG	AT(1)QT(1)VEDSSRPKPK	___1		0.999984	169.04	3	1	16.1407	18.3211	17.1309	24.4223	18.2025	18.3666											sp|P24993|PSBH_MAIZE Photosystem II reaction center protein H OS=Zea mays OX=4577 GN=psbH PE=1 SV=2
A0A1D6L6W5		0.966245	3.12985	SilkPhos	Syntaxin 121 OS=Zea mays OX=4577 GN=ZEAMMB73_Zm00001d034365 PE=3 SV=1	1	________MNSLFSSSWKRDGGDIESGGVEM	MNSLFS(0.001)S(0.025)S(0.974)WKR	___1		0.974113	185.57	8	1	20.5653	17.3351	16.1246	21.3558	22.2942	19.7646											tr|A0A1D6L6W5|A0A1D6L6W5_MAIZE Syntaxin 121 OS=Zea mays OX=4577 GN=ZEAMMB73_Zm00001d034365 PE=3 SV=1;tr|A0A804P7F9|A0A804P7F9_MAIZE Uncharacterized protein OS=Zea mays OX=4577 PE=1 SV=1;tr|A0A804P7G4|A0A804P7G4_MAIZE Syntaxin N-terminal domain-containing p
A0A1D6P7W2	+	2.1855	3.12561	LeafPhos	non-specific serine/threonine protein kinase OS=Zea mays OX=4577 GN=ZEAMMB73_Zm00001d047220 PE=3 SV=1	1	VAPRLKICDFGYSKSSVLHSQPKSTVGTPAY	S(0.223)S(0.775)VLHS(0.002)QPK	___1		0.774762	109.83	128	3	17.1325	17.4298	16.4127	21.0476	19.2496	20.0547											tr|A0A1D6P7W2|A0A1D6P7W2_MAIZE non-specific serine/threonine protein kinase OS=Zea mays OX=4577 GN=ZEAMMB73_Zm00001d047220 PE=3 SV=1;tr|C0PFI8|C0PFI8_MAIZE non-specific serine/threonine protein kinase OS=Zea mays OX=4577 PE=1 SV=1;tr|B4G0M6|B4G0M6_MAIZE no
K7UU06	+	1.40915	3.12557	SilkPhos	Calmodulin protein 2, touch-induced OS=Zea mays OX=4577 GN=ZEAMMB73_Zm00001d008573 PE=4 SV=1	3	QRVFSRIDADGDGRISPSELAAVSRAISPPA	IS(0.994)PS(0.006)ELAAVSR	___1		0.994175	102.97	54	1	19.5076	16.8566	16.2742	20.9049	20.9937	20.1165											tr|K7UU06|K7UU06_MAIZE Calmodulin protein 2, touch-induced OS=Zea mays OX=4577 GN=ZEAMMB73_Zm00001d008573 PE=4 SV=1
A0A1D6LHU3		1.03244	3.12546	SilkPhos	PUM-HD domain-containing protein OS=Zea mays OX=4577 GN=100279770 PE=1 SV=1	1	SRSASPDPELVRRAPSPSLPPIGVKVGNTDK	APS(0.999)PS(0.001)LPPIGVK	___1		0.998574	137.93	179	0	20.8995	18.1118	16.1312	21.8096	21.86	20.8492											tr|A0A804QUM2|A0A804QUM2_MAIZE PUM-HD domain-containing protein OS=Zea mays OX=4577 GN=100279770 PE=1 SV=1;tr|C0P4C4|C0P4C4_MAIZE PUM-HD domain-containing protein OS=Zea mays OX=4577 GN=100279770 PE=1 SV=1;tr|B7ZZV6|B7ZZV6_MAIZE PUM-HD domain-containing pr
A0A804R535		0.756647	3.11856	SilkPhos	Tetratricopeptide repeat (TPR)-like superfamily protein OS=Zea mays OX=4577 GN=100383344 PE=1 SV=1	2	AVAAPRHGPVLCRAMSEGDLAAPLVPKKDDG	AMS(1)EGDLAAPLVPK	___1		1	155.39	51	1	22.5026	18.4554	16.1202	22.3644	22.5878	21.4817											tr|A0A804R535|A0A804R535_MAIZE Tetratricopeptide repeat (TPR)-like superfamily protein OS=Zea mays OX=4577 GN=100383344 PE=1 SV=1;tr|C0PF91|C0PF91_MAIZE Tetratricopeptide repeat (TPR)-like superfamily protein OS=Zea mays OX=4577 GN=100383344 PE=1 SV=1
A0A1D6NDK6		0.843258	3.11135	SilkPhos	mitogen-activated protein kinase kinase OS=Zea mays OX=4577 GN=542356 PE=1 SV=1	3	PAQETPVDKFLTASGTFKDGELRLNQSGLRL	FLTASGT(1)FKDGELR	___1		0.999962	178.67	30	1	19.5598	17.4805	16.4644	20.6106	23.6095	18.6186											tr|A0A1D6NDK6|A0A1D6NDK6_MAIZE mitogen-activated protein kinase kinase OS=Zea mays OX=4577 GN=542356 PE=1 SV=1;tr|A0A1D6NDK3|A0A1D6NDK3_MAIZE mitogen-activated protein kinase kinase OS=Zea mays OX=4577 GN=ZEAMMB73_Zm00001d043609 PE=3 SV=1;tr|A0A1D6NDK4|A0A
A0A1D6LDT8		0.877984	3.11017	SilkPhos	RING-type E3 ubiquitin transferase OS=Zea mays OX=4577 GN=ZEAMMB73_Zm00001d035040 PE=4 SV=1	2	SPLHPTLVSRSNIPGSPEADVHLRNLNGASS	SNIPGS(1)PEADVHLR	___1		0.999998	121.42	199	2	20.303	16.0144	16.8654	20.9491	22.5135	19.0506											tr|A0A1D6LDT8|A0A1D6LDT8_MAIZE RING-type E3 ubiquitin transferase OS=Zea mays OX=4577 GN=ZEAMMB73_Zm00001d035040 PE=4 SV=1;tr|A0A1D6LDT5|A0A1D6LDT5_MAIZE RING-type E3 ubiquitin transferase OS=Zea mays OX=4577 GN=ZEAMMB73_Zm00001d035040 PE=4 SV=1;tr|A0A804P
C0P639	+	1.02587	3.09415	SilkLFQ	60S ribosomal protein L18a OS=Zea mays OX=4577 PE=1 SV=1	1															3	48.132	8	2	18.3179	18.4166	22.6116	22.7836	22.8759	22.969	tr|C0P639|C0P639_MAIZE 60S ribosomal protein L18a OS=Zea mays OX=4577 PE=1 SV=1;tr|B6T1D8|B6T1D8_MAIZE 60S ribosomal protein L18a OS=Zea mays OX=4577 GN=100286074 PE=2 SV=1;tr|A0A1D6MCX0|A0A1D6MCX0_MAIZE 60S ribosomal protein L18a-2 OS=Zea mays OX=4577 GN=
A0A1D6NB06	+	2.33575	3.08794	LeafLFQ	Aspartate aminotransferase OS=Zea mays OX=4577 GN=ZEAMMB73_Zm00001d043382 PE=3 SV=1	1															9	20.032	36	3	19.029	19.5269	18.3985	22.9291	21.7062	21.5829	tr|A0A1D6NB06|A0A1D6NB06_MAIZE Aspartate aminotransferase OS=Zea mays OX=4577 GN=ZEAMMB73_Zm00001d043382 PE=3 SV=1;tr|A0A1D6NB04|A0A1D6NB04_MAIZE Aspartate aminotransferase OS=Zea mays OX=4577 GN=ZEAMMB73_Zm00001d043382 PE=3 SV=1;tr|B4FUH2|B4FUH2_MAIZE Asp
B4FNF9	+	1.89651	3.07903	SilkPhos	Putative aldo-keto reductase 4 OS=Zea mays OX=4577 GN=100191240 PE=1 SV=1	1	FFGGRGVIQQVSSESSLQRHPRFTTESLEKN	GVIQQVSSES(0.023)S(0.977)LQR	___1		0.976694	225.33	214	3	17.4502	16.8604	15.7271	20.196	20.3336	18.7451											tr|B4FNF9|B4FNF9_MAIZE Putative aldo-keto reductase 4 OS=Zea mays OX=4577 GN=100191240 PE=1 SV=1;tr|B4F840|B4F840_MAIZE Putative aldo-keto reductase 4 OS=Zea mays OX=4577 GN=100191240 PE=1 SV=1
A0A804PDZ4	+	1.18872	3.07888	SilkPhos	Phosphoinositide phospholipase C OS=Zea mays OX=4577 GN=103626494 PE=1 SV=1	1	NRSGSGNIAELPDQGSLRRIDSNADESDGKD	SGSGNIAELPDQGS(1)LR	___1		1	148.33	48	2	20.157	16.6597	16.7017	20.9378	21.5557	20.2616											tr|A0A804PDZ4|A0A804PDZ4_MAIZE Phosphoinositide phospholipase C OS=Zea mays OX=4577 GN=103626494 PE=1 SV=1;tr|A0A1D6GXI8|A0A1D6GXI8_MAIZE Phosphoinositide phospholipase C OS=Zea mays OX=4577 GN=ZEAMMB73_Zm00001d014906 PE=4 SV=1;tr|A0A1D6GXH8|A0A1D6GXH8_MAI
B6T8U5		0.318457	3.07755	SilkPhos	ER6 protein OS=Zea mays OX=4577 GN=100282555 PE=1 SV=1	3	VRLSAAQAVAAIQPTSPRYFFSSLAAASAAA	LSAAQAVAAIQPT(0.255)S(0.745)PR	___1		0.745154	167.89	39	1	23.2069	18.5412	17.2734	24.8671	27.5153	15.8717											tr|B6T8U5|B6T8U5_MAIZE ER6 protein OS=Zea mays OX=4577 GN=100282555 PE=1 SV=1;tr|A0A1D6M7K3|A0A1D6M7K3_MAIZE ER6 protein OS=Zea mays OX=4577 GN=ZEAMMB73_Zm00001d038616 PE=4 SV=1
A0A1D6M6U5	+	1.33315	3.07664	SilkPhos	Uncharacterized protein OS=Zea mays OX=4577 GN=ZEAMMB73_Zm00001d038509 PE=1 SV=1	1	IQRSATFVEDHRQASSGGSASPAIASPRATR	QAS(0.044)S(0.953)GGS(0.814)AS(0.187)PAIAS(0.002)PR	___2		0.953367	59.884	24	2	18.6158	16.303	16.7078	19.9787	21.8181	19.0598											tr|A0A1D6M6U5|A0A1D6M6U5_MAIZE Uncharacterized protein OS=Zea mays OX=4577 GN=ZEAMMB73_Zm00001d038509 PE=1 SV=1
A0A1D6LFD9	+	1.61419	3.0766	SilkPhos	LIM domain-containing protein WLIM1 OS=Zea mays OX=4577 GN=ZEAMMB73_Zm00001d035304 PE=4 SV=1	1	LYCRPHFDQLFKRTGSLDKSFEGTPKVVKPE	T(0.001)GS(0.999)LDKSFEGTPK	___1		0.999009	157.33	73	1	18.5823	16.7571	17.0175	20.4363	21.7164	19.4339											tr|A0A1D6LFD9|A0A1D6LFD9_MAIZE LIM domain-containing protein WLIM1 OS=Zea mays OX=4577 GN=ZEAMMB73_Zm00001d035304 PE=4 SV=1;tr|B6T925|B6T925_MAIZE LIM domain-containing protein WLIM1 OS=Zea mays OX=4577 GN=541782 PE=1 SV=1
Q7DLR7	+	1.26063	3.07502	SilkPhos	EF-hand domain-containing protein OS=Zea mays OX=4577 PE=2 SV=1	3	PEFLNLMARKMKDTDSEEELKEAFRVFDKDQ	DTDS(1)EEELKEAFR	___1		0.999999	249.36	82	0	22.819	20.7512	20.2112	24.1366	25.8517	23.0182											tr|B4FQS6|B4FQS6_MAIZE EF-hand domain-containing protein OS=Zea mays OX=4577 PE=2 SV=1;tr|B4FBW7|B4FBW7_MAIZE Calmodulin OS=Zea mays OX=4577 GN=542420 PE=1 SV=1;tr|A0A804QJ10|A0A804QJ10_MAIZE EF-hand domain-containing protein OS=Zea mays OX=4577 GN=542420
B4FGL9	+	1.26693	3.07285	SilkPhos	60S ribosomal protein L11-1 OS=Zea mays OX=4577 GN=100193878 PE=1 SV=1	2	RLTRAAKVLEQLSGQSPVFSKARYTVRSFGI	VLEQLS(0.003)GQS(0.992)PVFS(0.006)K	___1		0.991775	151.22	46	1	19.9863	17.3111	16.7513	21.3299	21.892	20.0454											tr|B4FGL9|B4FGL9_MAIZE 60S ribosomal protein L11-1 OS=Zea mays OX=4577 GN=100193878 PE=1 SV=1;tr|B6T2I0|B6T2I0_MAIZE 60S ribosomal protein L11-1 OS=Zea mays OX=4577 GN=100282010 PE=2 SV=1;tr|B4FCG9|B4FCG9_MAIZE 60S ribosomal protein L11-1 OS=Zea mays OX=45
B4FEZ0	+	1.59106	3.06614	LeafPhos	RNA-binding (RRM/RBD/RNP motifs) family protein OS=Zea mays OX=4577 GN=ZEAMMB73_Zm00001d014533 PE=2 SV=1	2	NSRSKRLRSDDTSPYSPEKRNRKPRGFPDSG	SDDT(0.001)S(0.003)PY(0.025)S(0.97)PEKR	___1		0.970374	152.4	152	2	16.9797	18.9244	15.93	20.3741	20.138	20.5205											tr|B4FEZ0|B4FEZ0_MAIZE RNA-binding (RRM/RBD/RNP motifs) family protein OS=Zea mays OX=4577 GN=ZEAMMB73_Zm00001d014533 PE=2 SV=1;tr|B4FLP2|B4FLP2_MAIZE RRM domain-containing protein OS=Zea mays OX=4577 PE=1 SV=1;tr|A0A1D6GU19|A0A1D6GU19_MAIZE RNA-binding (R
A0A1D6P7Q5	+	3.78405	3.0648	SilkPhos	Uncharacterized protein OS=Zea mays OX=4577 GN=ZEAMMB73_Zm00001d047203 PE=4 SV=1	1	PNRSRRSDYGSSAAQSPVKNANVSSFSFGEA	RSDYGSSAAQS(1)PVK	___1		0.999999	178.47	89	2	17.1825	16.813	16.4817	19.7976	20.0811	19.793											tr|A0A1D6P7Q5|A0A1D6P7Q5_MAIZE Uncharacterized protein OS=Zea mays OX=4577 GN=ZEAMMB73_Zm00001d047203 PE=4 SV=1;tr|A0A1D6P7Q6|A0A1D6P7Q6_MAIZE Uncharacterized protein OS=Zea mays OX=4577 GN=ZEAMMB73_Zm00001d047203 PE=4 SV=1;tr|C0PMS6|C0PMS6_MAIZE DUF4057 d
A0A1D6NMS4		1.01758	3.06193	LeafPhos	RNA helicase OS=Zea mays OX=4577 GN=ZEAMMB73_Zm00001d044510 PE=4 SV=1	1	AGAKFVEPSGKPEPASPVRCSKGRDDDEEGI	FVEPSGKPEPAS(1)PVR	___1		0.999974	134.14	395	2	16.4684	17.5185	21.0845	21.8097	21.3478	21.0998											tr|A0A1D6NMS4|A0A1D6NMS4_MAIZE RNA helicase OS=Zea mays OX=4577 GN=ZEAMMB73_Zm00001d044510 PE=4 SV=1;tr|A0A1D6NMS3|A0A1D6NMS3_MAIZE RNA helicase OS=Zea mays OX=4577 GN=ZEAMMB73_Zm00001d044510 PE=3 SV=1;tr|A0A1D6NMR4|A0A1D6NMR4_MAIZE RNA helicase OS=Zea may
C0PMA1	+	2.29539	3.0618	LeafPhos	Large ribosomal subunit protein uL2 RNA-binding domain-containing protein OS=Zea mays OX=4577 PE=2 SV=1	2	FKSHTHHRKGPARFRSLDFGERNGYLKGVVT	FRS(1)LDFGER	___1		1	116.71	31	2	17.4629	17.8796	19.2253	21.4866	21.2515	21.015											tr|C0PMA1|C0PMA1_MAIZE Large ribosomal subunit protein uL2 RNA-binding domain-containing protein OS=Zea mays OX=4577 PE=2 SV=1;tr|A0A1D6MWW9|A0A1D6MWW9_MAIZE 60S ribosomal protein L2 OS=Zea mays OX=4577 GN=ZEAMMB73_Zm00001d041568 PE=3 SV=1;tr|B4FJS6|B4FJS6
A0A804Q8H8	+	1.27805	3.05406	SilkPhos	Uncharacterized protein OS=Zea mays OX=4577 PE=4 SV=1	1	AVIKQFSTTGYERSDSIVIDEVELQRHQQLE	S(0.03)DS(0.97)IVIDEVELQR	___1		0.970355	170.66	36	2	17.7774	17.1644	16.0931	19.5435	22.0112	18.6424											tr|A0A804Q8H8|A0A804Q8H8_MAIZE Uncharacterized protein OS=Zea mays OX=4577 PE=4 SV=1;tr|A0A1D6EWR5|A0A1D6EWR5_MAIZE SH3 domain-containing protein 3 OS=Zea mays OX=4577 GN=ZEAMMB73_Zm00001d006461 PE=4 SV=1;tr|A0A1D6EWR6|A0A1D6EWR6_MAIZE SH3 domain-containin
A0A804LDW4		0.930868	3.04728	LeafPhos	ABC transporter domain-containing protein OS=Zea mays OX=4577 PE=1 SV=1	1	GGVGRAKSDHLAPSLSLSRTASAETVLGTAA	SDHLAPS(0.014)LS(0.923)LS(0.063)R	___1		0.922722	140.01	33	1	20.0864	15.5136	19.8731	21.9731	20.8495	21.7923											tr|A0A804LDW4|A0A804LDW4_MAIZE ABC transporter domain-containing protein OS=Zea mays OX=4577 PE=1 SV=1;tr|A0A1D6JP08|A0A1D6JP08_MAIZE ABC-2 type transporter family protein OS=Zea mays OX=4577 GN=ZEAMMB73_Zm00001d027723 PE=4 SV=1
A0A1D6GRB4	+	2.47042	3.04609	LeafLFQ	alanine transaminase OS=Zea mays OX=4577 GN=ZEAMMB73_Zm00001d014258 PE=1 SV=1	2															16	10.764	22	3	19.7709	18.4623	19.2441	22.76	22.1587	21.697	tr|A0A1D6GRB4|A0A1D6GRB4_MAIZE alanine transaminase OS=Zea mays OX=4577 GN=ZEAMMB73_Zm00001d014258 PE=1 SV=1;tr|A0A1D6GRA6|A0A1D6GRA6_MAIZE alanine transaminase OS=Zea mays OX=4577 GN=ZEAMMB73_Zm00001d014258 PE=3 SV=1;tr|A0A1D6GRA9|A0A1D6GRA9_MAIZE alanine
A0A1D6MB54	+	1.76003	3.04581	SilkPhos	Calmodulin binding protein isoform 1 OS=Zea mays OX=4577 GN=ZEAMMB73_Zm00001d038838 PE=1 SV=1	1	LTELEKVKRSLRKVTSSTVETSKVPSPTTEI	KVT(0.033)S(0.965)S(0.001)TVETSK	___1		0.965414	139.19	345	1	17.8663	20.3692	19.0443	22.178	22.6198	21.6194											tr|A0A1D6MB54|A0A1D6MB54_MAIZE Calmodulin binding protein isoform 1 OS=Zea mays OX=4577 GN=ZEAMMB73_Zm00001d038838 PE=1 SV=1;tr|A0A804Q1N5|A0A804Q1N5_MAIZE DUF4005 domain-containing protein OS=Zea mays OX=4577 PE=1 SV=1
A0A096TR23	+	2.29714	3.03351	SilkPhos	Molybdate transporter 2 OS=Zea mays OX=4577 GN=ZEAMMB73_Zm00001d044068 PE=1 SV=1	1	_MASAAADPLLPGEGSGRRLGFLPSSIRLKT	ASAAADPLLPGEGS(1)GRR	___1		1	78.69	15	2	16.4121	16.422	15.7526	19.1353	20.1313	18.4206											tr|A0A096TR23|A0A096TR23_MAIZE Molybdate transporter 2 OS=Zea mays OX=4577 GN=ZEAMMB73_Zm00001d044068 PE=1 SV=1
A0A804MEK0	+	1.26415	3.03157	SilkPhos	Eukaryotic translation initiation factor 4B2 OS=Zea mays OX=4577 PE=1 SV=1	1	DDWSRDKKPLPSRYPSLGSAGGFRDSPGFRD	Y(0.395)PS(0.605)LGSAGGFR	___1	ambiguous	0.604997	96.756	215	2	19.903	16.6794	17.6546	20.8774	22.2396	20.2147											tr|A0A804MEK0|A0A804MEK0_MAIZE Eukaryotic translation initiation factor 4B2 OS=Zea mays OX=4577 PE=1 SV=1;tr|A0A804MEJ9|A0A804MEJ9_MAIZE Eukaryotic translation initiation factor 4B2 OS=Zea mays OX=4577 PE=1 SV=1;tr|A0A1D6E8D9|A0A1D6E8D9_MAIZE Eukaryotic tr
A0A1D6ESB2	+	1.68169	3.02168	LeafPhos	DNA binding protein OS=Zea mays OX=4577 GN=ZEAMMB73_Zm00001d006034 PE=4 SV=1	2	VMAGREPFGLPKTPATPPSSGGTQGLRMAYT	T(0.001)PAT(0.998)PPS(0.001)SGGTQGLR	___1		0.997961	106.32	27	2	17.4202	16.471	18.8358	21.2317	19.7497	20.8107											tr|A0A1D6ESB2|A0A1D6ESB2_MAIZE DNA binding protein OS=Zea mays OX=4577 GN=ZEAMMB73_Zm00001d006034 PE=4 SV=1;tr|A0A1D6ESA9|A0A1D6ESA9_MAIZE AT-hook motif nuclear-localized protein OS=Zea mays OX=4577 GN=100283408 PE=1 SV=1;tr|A0A804MPF3|A0A804MPF3_MAIZE AT-
A0A1D6G433		0.959811	3.01389	SilkPhos	Serine/arginine-rich splicing factor SR45 OS=Zea mays OX=4577 GN=ZEAMMB73_Zm00001d011828 PE=4 SV=1	1	SPVRRRSPSPPRRHRSPMRPSPRRGRGSPSP	HRS(1)PMRPS(1)PR	___2		1	71.176	179	2	16.8306	16.5272	21.016	20.7387	21.0711	21.6057											tr|A0A1D6G433|A0A1D6G433_MAIZE Serine/arginine-rich splicing factor SR45 OS=Zea mays OX=4577 GN=ZEAMMB73_Zm00001d011828 PE=4 SV=1;tr|K7V1I2|K7V1I2_MAIZE Arginine/serine-rich splicing factor SR45_2 transcript I OS=Zea mays OX=4577 GN=103636269 PE=1 SV=1;tr|
A0A804MEK0	+	1.41429	3.01131	SilkPhos	Eukaryotic translation initiation factor 4B2 OS=Zea mays OX=4577 PE=1 SV=1	1	RKFENEIEHKTSRPGSPGSQVSAVGSEGAPR;SHSSRPNSAHSSRPGSPGSQVSAVGSEGAPR	PGS(1)PGSQVSAVGSEGAPR	___1		0.999875	153.72	336	2	19.1738	16.1048	16.3044	20.2107	20.1696	20.2365											tr|A0A804MEK0|A0A804MEK0_MAIZE Eukaryotic translation initiation factor 4B2 OS=Zea mays OX=4577 PE=1 SV=1;tr|A0A804MEJ9|A0A804MEJ9_MAIZE Eukaryotic translation initiation factor 4B2 OS=Zea mays OX=4577 PE=1 SV=1;tr|A0A1D6E8D9|A0A1D6E8D9_MAIZE Eukaryotic tr
A0A1D6QKI0	+	1.37747	3.00664	SilkPhos	protein-serine/threonine phosphatase OS=Zea mays OX=4577 GN=ZEAMMB73_Zm00001d052852 PE=4 SV=1	1	EEEEWSALEGVTRVNSLLNLPRIMSGDRRSA	VNS(1)LLNLPR	___1		1	150.04	212	1	16.7999	19.62	18.58	21.5807	22.2379	20.2012											tr|A0A1D6QKI0|A0A1D6QKI0_MAIZE protein-serine/threonine phosphatase OS=Zea mays OX=4577 GN=ZEAMMB73_Zm00001d052852 PE=4 SV=1;tr|B4FQ93|B4FQ93_MAIZE protein-serine/threonine phosphatase OS=Zea mays OX=4577 PE=2 SV=1;tr|A0A1D6KIC3|A0A1D6KIC3_MAIZE protein-se
A0A804PU62		0.841546	3.00307	SilkPhos	Protein kinase domain-containing protein OS=Zea mays OX=4577 GN=103629333 PE=1 SV=1	1	_MASRGAVAPAVDPSSPSSRAWGGEDETPGA	GAVAPAVDPS(0.079)S(0.878)PS(0.033)S(0.01)R	___1		0.878281	188.12	15	2	21.9317	17.4679	16.5842	21.5559	21.6508	21.7864											tr|A0A804PU62|A0A804PU62_MAIZE Protein kinase domain-containing protein OS=Zea mays OX=4577 GN=103629333 PE=1 SV=1;tr|A0A804UA60|A0A804UA60_MAIZE Protein kinase domain-containing protein OS=Zea mays OX=4577 GN=103629333 PE=1 SV=1;tr|A0A804PS04|A0A804PS04_M
A0A1D6E6D3		1.06343	2.99548	SilkPhos	CLIP-associated protein OS=Zea mays OX=4577 GN=ZEAMMB73_Zm00001d003087 PE=4 SV=1	1	KTIDRSSERSLESVLSSSKEKVSAIESLLKG;KTIGRSSERSLESVLSSSKEKVSAIESLLKG	SLESVLS(0.768)S(0.225)S(0.007)KEK	___1		0.767708	192.4	474	1	19.9689	17.0843	15.9366	20.4222	21.7252	19.8288											tr|A0A1D6E6D3|A0A1D6E6D3_MAIZE CLIP-associated protein OS=Zea mays OX=4577 GN=ZEAMMB73_Zm00001d003087 PE=4 SV=1;tr|A0A1D6E6C0|A0A1D6E6C0_MAIZE CLIP-associated protein OS=Zea mays OX=4577 GN=103646242 PE=1 SV=1;tr|A0A1D6E6E3|A0A1D6E6E3_MAIZE CLIP-associated
A0A1D6KJL2		0.938319	2.99201	SilkPhos	Oligopeptide transporter-like protein OS=Zea mays OX=4577 GN=ZEAMMB73_Zm00001d031545 PE=1 SV=1	1	GQMARNGSFRSPRSFSMTDLHSAAGYE____	S(0.003)FS(0.997)MTDLHSAAGYE	___1		0.996504	115.92	261	2	19.6607	16.6692	15.8017	20.4454	21.9335	18.7288											tr|A0A1D6KJL2|A0A1D6KJL2_MAIZE Oligopeptide transporter-like protein OS=Zea mays OX=4577 GN=ZEAMMB73_Zm00001d031545 PE=1 SV=1
B4FY00	+	1.16671	2.98567	SilkPhos	BED-type domain-containing protein OS=Zea mays OX=4577 PE=2 SV=1	1	LKLHLQKAHKRLSAGSVDSAMTMEIQKSIES	LS(0.001)AGS(0.998)VDS(0.001)AMTMEIQK	___1		0.998281	116.74	42	2	19.2756	15.6994	15.7838	20.0929	20.202	19.4208											tr|B4FY00|B4FY00_MAIZE BED-type domain-containing protein OS=Zea mays OX=4577 PE=2 SV=1;tr|B4FPK5|B4FPK5_MAIZE Dual specificity protein phosphatase PHS1 OS=Zea mays OX=4577 PE=2 SV=1;tr|A0A1D6MRW7|A0A1D6MRW7_MAIZE Dual specificity protein phosphatase PHS1
A0A1D6ESH8	+	2.77691	2.98454	SilkPhos	Methyl binding domain111 OS=Zea mays OX=4577 GN=ZEAMMB73_Zm00001d006046 PE=4 SV=1	1	SPQSSKNSHIVVPSDSNGPRFDNDGFSSEAA	NSHIVVPS(0.01)DS(0.99)NGPR	___1		0.989729	112.12	21	3	16.8794	15.5572	16.5414	19.2903	19.3228	19.3185											tr|A0A1D6ESH8|A0A1D6ESH8_MAIZE Methyl binding domain111 OS=Zea mays OX=4577 GN=ZEAMMB73_Zm00001d006046 PE=4 SV=1;tr|A0A1D6ESH6|A0A1D6ESH6_MAIZE Methyl binding domain111 OS=Zea mays OX=4577 GN=ZEAMMB73_Zm00001d006046 PE=4 SV=1;tr|A0A1D6ESI0|A0A1D6ESI0_MAIZE
A0A1D6FWT6	+	1.40922	2.97576	SilkPhos	Protein IQ-DOMAIN 31 OS=Zea mays OX=4577 GN=ZEAMMB73_Zm00001d011138 PE=4 SV=1	1	ERSKEEHPSTESLKGSKRRSSFSAKPEYPEN	SKEEHPS(0.08)T(0.037)ES(0.037)LKGS(0.847)K	___1		0.846678	146.1	237	2	16.781	17.1692	14.6495	18.7947	20.3429	18.3894											tr|A0A1D6FWT6|A0A1D6FWT6_MAIZE Protein IQ-DOMAIN 31 OS=Zea mays OX=4577 GN=ZEAMMB73_Zm00001d011138 PE=4 SV=1;tr|A0A1D6FWT7|A0A1D6FWT7_MAIZE Protein IQ-DOMAIN 31 OS=Zea mays OX=4577 GN=ZEAMMB73_Zm00001d011138 PE=4 SV=1;tr|A0A1D6FWT8|A0A1D6FWT8_MAIZE Protein
B4FRR3	+	1.42595	2.96943	SilkPhos	GLABROUS1 enhancer-binding protein-like OS=Zea mays OX=4577 GN=100272929 PE=1 SV=1	1	ASDADADPAARDGADSADDGNASPLALPRLS	DGADS(0.999)ADDGNAS(0.001)PLALPR	___1		0.999397	108.36	128	3	17.1033	16.3129	16.1552	21.2482	19.1148	18.1166											tr|B4FRR3|B4FRR3_MAIZE GLABROUS1 enhancer-binding protein-like OS=Zea mays OX=4577 GN=100272929 PE=1 SV=1
C0PHF7	+	1.37329	2.95623	SilkPhos	UBX domain-containing protein OS=Zea mays OX=4577 GN=100383567 PE=1 SV=1	2	RGRTIEPAETVQRADSPPSSPQPHVQIGHQR	ADS(0.998)PPS(0.002)SPQPHVQIGHQR	___2		0.997581	78.69	283	1	18.9973	16.5876	15.6277	19.9007	20.0192	20.1615											tr|C0PHF7|C0PHF7_MAIZE UBX domain-containing protein OS=Zea mays OX=4577 GN=100383567 PE=1 SV=1;tr|K7UBL0|K7UBL0_MAIZE Plant UBX domain-containing protein 8 OS=Zea mays OX=4577 GN=100383567 PE=1 SV=1;tr|C0PH51|C0PH51_MAIZE UBX domain-containing protein OS=
A0A1D6LVR6		1.08388	2.95474	LeafPhos	DCD (Development and Cell Death) domain protein OS=Zea mays OX=4577 GN=ZEAMMB73_Zm00001d037227 PE=4 SV=1	1	HSLASDHHRYYQPALTPEPRQLPLVLEPRYV	YYQPALT(1)PEPR	___1		1	136.53	140	0	19.2367	18.0524	22.1148	23.2036	21.8901	23.1743											tr|A0A1D6LVR6|A0A1D6LVR6_MAIZE DCD (Development and Cell Death) domain protein OS=Zea mays OX=4577 GN=ZEAMMB73_Zm00001d037227 PE=4 SV=1;tr|C4JC33|C4JC33_MAIZE DCD (Development and Cell Death) domain protein OS=Zea mays OX=4577 GN=100502502 PE=1 SV=1
A0A1D6HB21		0.987684	2.94604	SilkPhos	Transposon protein Mutator sub-class OS=Zea mays OX=4577 GN=ZEAMMB73_Zm00001d016898 PE=3 SV=1	1	HEMDALQKLVERGAPSPLAAGLKATGGGVGS	GAPS(1)PLAAGLK	___1		1	87.713	680	0	22.3587	18.9572	17.931	22.4108	23.4968	22.1775											tr|A0A1D6HB21|A0A1D6HB21_MAIZE Transposon protein Mutator sub-class OS=Zea mays OX=4577 GN=ZEAMMB73_Zm00001d016898 PE=3 SV=1;tr|A0A804PJ63|A0A804PJ63_MAIZE NPH3 domain-containing protein OS=Zea mays OX=4577 PE=1 SV=1;tr|A0A804U8E8|A0A804U8E8_MAIZE NPH3 dom
A0A1D6LHJ0	+	1.39152	2.94539	SilkPhos	Protein-tyrosine-phosphatase MKP1 OS=Zea mays OX=4577 GN=ZEAMMB73_Zm00001d035599 PE=4 SV=1	2	LLRHKFISRSLARVYSDSALIRDFDPRVDRV	VY(0.002)S(0.97)DS(0.028)ALIR	___1		0.970215	110.53	471	2	16.3478	16.176	19.016	20.3155	20.6309	19.4295											tr|A0A1D6LHJ0|A0A1D6LHJ0_MAIZE Protein-tyrosine-phosphatase MKP1 OS=Zea mays OX=4577 GN=ZEAMMB73_Zm00001d035599 PE=4 SV=1;tr|A0A804PRG5|A0A804PRG5_MAIZE Protein-tyrosine-phosphatase MKP1 OS=Zea mays OX=4577 PE=1 SV=1
C0PDZ9	+	3.58794	2.93955	SilkPhos	Protein transport protein SEC16B-like protein OS=Zea mays OX=4577 PE=2 SV=1	1	GNSVYGREVAHNRSISEPDFGKTPQQQGAAV	S(0.039)IS(0.961)EPDFGK	___1		0.96075	83.883	71	2	16.9105	16.5223	16.5077	19.2207	19.623	19.9155											tr|C0PDZ9|C0PDZ9_MAIZE Protein transport protein SEC16B-like protein OS=Zea mays OX=4577 PE=2 SV=1;tr|A0A1D6LJE7|A0A1D6LJE7_MAIZE Protein transport protein SEC16B-like protein OS=Zea mays OX=4577 GN=ZEAMMB73_Zm00001d035889 PE=3 SV=1;tr|A0A1D6LJG4|A0A1D6LJG
A0A1D6K922		0.806774	2.93906	SilkPhos	DnaJ homolog subfamily C GRV2 OS=Zea mays OX=4577 GN=ZEAMMB73_Zm00001d030026 PE=4 SV=1	1	ALTAPPPQPSLVRLPSSSPSPPSAPANPSGR	LPS(1)SSPSPPSAPANPSGR	___1		0.99963	220.34	2553	0	22.3265	17.8208	16.8653	21.8719	22.0561	21.9019											tr|A0A1D6K922|A0A1D6K922_MAIZE DnaJ homolog subfamily C GRV2 OS=Zea mays OX=4577 GN=ZEAMMB73_Zm00001d030026 PE=4 SV=1;tr|A0A1D6K920|A0A1D6K920_MAIZE DnaJ homolog subfamily C GRV2 OS=Zea mays OX=4577 GN=ZEAMMB73_Zm00001d030026 PE=4 SV=1;tr|A0A1D6K950|A0A1D6
B4FB39		1.07254	2.93681	SilkPhos	Plectin/eS10 N-terminal domain-containing protein OS=Zea mays OX=4577 PE=2 SV=1	2	DFGGDKSGAPAEFQPSFRRPGFGRGGGSGFG	SGAPAEFQPS(1)FR	___1		1	164.53	110	0	23.9022	20.6659	19.9858	24.5883	25.1476	23.6285											tr|B4FB39|B4FB39_MAIZE Plectin/eS10 N-terminal domain-containing protein OS=Zea mays OX=4577 PE=2 SV=1;tr|C0P313|C0P313_MAIZE Plectin/eS10 N-terminal domain-containing protein OS=Zea mays OX=4577 PE=2 SV=1;tr|A0A1D6J6Z7|A0A1D6J6Z7_MAIZE 40S ribosomal prote
A0A804LDW4	+	2.078	2.93508	LeafPhos	ABC transporter domain-containing protein OS=Zea mays OX=4577 PE=1 SV=1	1	VMDAARGGGGVGRAKSDHLAPSLSLSRTASA	AKS(1)DHLAPS(0.586)LS(0.409)LS(0.005)R	___1		1	166.03	25	3	17.375	16.9128	16.478	20.8245	18.9297	19.8169											tr|A0A804LDW4|A0A804LDW4_MAIZE ABC transporter domain-containing protein OS=Zea mays OX=4577 PE=1 SV=1;tr|A0A1D6JP08|A0A1D6JP08_MAIZE ABC-2 type transporter family protein OS=Zea mays OX=4577 GN=ZEAMMB73_Zm00001d027723 PE=4 SV=1
K7TPL8	+	1.80968	2.93176	LeafLFQ	NAD(P)-linked oxidoreductase superfamily protein OS=Zea mays OX=4577 GN=100191526 PE=1 SV=1	2															6	25.911	48	2	20.547	18.4365	19.0543	22.84	22.3952	21.5978	tr|K7TPL8|K7TPL8_MAIZE NAD(P)-linked oxidoreductase superfamily protein OS=Zea mays OX=4577 GN=100191526 PE=1 SV=1;tr|A0A804RFZ5|A0A804RFZ5_MAIZE NADP-dependent oxidoreductase domain-containing protein OS=Zea mays OX=4577 GN=100191526 PE=1 SV=1;tr|B4F940|B
B4FBC2		0.948337	2.93044	SilkPhos	GDP-mannose 35-epimerase OS=Zea mays OX=4577 GN=100192102 PE=1 SV=1	2	GSSKVVSTQAPVQLGSLRAADGKEGL_____	VVSTQAPVQLGS(1)LR	___1		1	144.8	370	2	20.0807	15.8477	16.5871	20.5515	21.4502	19.3052											tr|B4FBC2|B4FBC2_MAIZE GDP-mannose 35-epimerase OS=Zea mays OX=4577 GN=100192102 PE=1 SV=1;tr|C0PNP9|C0PNP9_MAIZE NAD-dependent epimerase/dehydratase domain-containing protein OS=Zea mays OX=4577 PE=2 SV=1
A0A804U8B0	+	1.52884	2.91656	SilkPhos	NF-180 OS=Zea mays OX=4577 GN=100283700 PE=1 SV=1	1	AAAAEVDQADVSRRRSLSDLLKRDAEGSDGE	S(0.984)LS(0.016)DLLKR	___1		0.983864	128.86	58	2	18.4505	16.3378	16.4644	20.1908	20.8518	18.9599											tr|A0A804U8B0|A0A804U8B0_MAIZE NF-180 OS=Zea mays OX=4577 GN=100283700 PE=1 SV=1;tr|B6TKR8|B6TKR8_MAIZE NF-180 OS=Zea mays OX=4577 GN=100283700 PE=1 SV=1;tr|A0A1D6HA59|A0A1D6HA59_MAIZE NF-180 OS=Zea mays OX=4577 GN=ZEAMMB73_Zm00001d016756 PE=4 SV=1
A0A1D6MB54	+	1.15806	2.90327	SilkPhos	Protein IQ-DOMAIN 31 OS=Zea mays OX=4577 GN=ZEAMMB73_Zm00001d011138 PE=4 SV=1	1	EHPSTESLKGSKRRSSFSAKPEYPENGSKNS;EHSSTDNLKGSKRRSSFSAKPEYPENGSKNS	RS(0.031)S(0.963)FS(0.006)AKPEYPENGSK	___1		0.962964	152.68	476	2	19.2597	16.4585	15.5517	19.8931	20.6958	19.3908											tr|A0A1D6FWT6|A0A1D6FWT6_MAIZE Protein IQ-DOMAIN 31 OS=Zea mays OX=4577 GN=ZEAMMB73_Zm00001d011138 PE=4 SV=1;tr|A0A1D6FWT7|A0A1D6FWT7_MAIZE Protein IQ-DOMAIN 31 OS=Zea mays OX=4577 GN=ZEAMMB73_Zm00001d011138 PE=4 SV=1;tr|A0A1D6FWT8|A0A1D6FWT8_MAIZE Protein
B7ZZ42	+	1.2479	2.9025	SilkPhos	Heat shock 70 kDa protein 3 OS=Zea mays OX=4577 GN=103650526 PE=1 SV=1	2	INTVFDAKRLIGRRFSDASVQSDIKLWPFKV	RFS(1)DASVQSDIK	___1		0.999973	142.4	82	1	19.3927	16.5742	17.4388	20.8402	21.8524	19.4206											tr|B7ZZ42|B7ZZ42_MAIZE Heat shock 70 kDa protein 3 OS=Zea mays OX=4577 GN=103650526 PE=1 SV=1;tr|A0A1D6MWU6|A0A1D6MWU6_MAIZE Heat shock 70 kDa protein 3 OS=Zea mays OX=4577 GN=ZEAMMB73_Zm00001d041550 PE=3 SV=1;tr|A0A1D6KE29|A0A1D6KE29_MAIZE Heat shock prot
B4G019	+	3.5589	2.9023	LeafLFQ	Hydroxyproline-rich glycoprotein family protein OS=Zea mays OX=4577 GN=100274292 PE=1 SV=1	2															8	37.771	77	0	19.6332	20.3204	19.9897	23.1473	22.8227	22.6802	tr|B4G019|B4G019_MAIZE Hydroxyproline-rich glycoprotein family protein OS=Zea mays OX=4577 GN=100274292 PE=1 SV=1
A0A1D6F9X6	+	1.15288	2.90056	SilkPhos	Calcium-dependent protein kinase 20 OS=Zea mays OX=4577 GN=ZEAMMB73_Zm00001d007912 PE=3 SV=1	1	PNGKPKPKPKVKRVQSAGLLAGSVLKRDSER	VQS(1)AGLLAGSVLK	___1		1	103.79	99	0	20.0629	17.1543	16.5234	20.8412	21.5972	20.0039											tr|A0A1D6F9X6|A0A1D6F9X6_MAIZE Calcium-dependent protein kinase 20 OS=Zea mays OX=4577 GN=ZEAMMB73_Zm00001d007912 PE=3 SV=1;tr|A0A1D6F9Y4|A0A1D6F9Y4_MAIZE Calcium-dependent protein kinase 20 OS=Zea mays OX=4577 GN=ZEAMMB73_Zm00001d007912 PE=3 SV=1;tr|A0A1D
K7W0M3		0.940202	2.89239	SilkPhos	DNAJ heat shock N-terminal domain-containing protein OS=Zea mays OX=4577 GN=103636214 PE=1 SV=1	1	GTIFQGAKSNYRRENSLRVEDDAAEATPSH_	ENS(1)LRVEDDAAEATPSH	___1		1	148.85	322	2	18.9368	16.7495	15.7275	20.4685	21.6493	17.9732											tr|K7W0M3|K7W0M3_MAIZE DNAJ heat shock N-terminal domain-containing protein OS=Zea mays OX=4577 GN=103636214 PE=1 SV=1;tr|A0A1D6G2W8|A0A1D6G2W8_MAIZE DNAJ heat shock N-terminal domain-containing protein OS=Zea mays OX=4577 GN=ZEAMMB73_Zm00001d011668 PE=4 S
B8A100		0.902491	2.89165	SilkPhos	Calcium-dependent lipid-binding (CaLB domain) family protein OS=Zea mays OX=4577 PE=2 SV=1	2	SGNAHSSADHKAKAASETADAEVDSSRTVQE	AAS(1)ETADAEVDSSR	___1		0.99996	201.48	214	1	21.4846	19.5176	16.432	21.7077	22.5694	21.8321											tr|B8A100|B8A100_MAIZE Calcium-dependent lipid-binding (CaLB domain) family protein OS=Zea mays OX=4577 PE=2 SV=1;tr|A0A1D6EZQ9|A0A1D6EZQ9_MAIZE C2 domain containing protein OS=Zea mays OX=4577 GN=100284908 PE=1 SV=1
A0A804MCU4	+	1.24416	2.8896	SilkPhos	ABC transporter domain-containing protein OS=Zea mays OX=4577 PE=1 SV=1	1	LRTMRRVGGDLQGDGTTPRSAAAGQAMMELQ	VGGDLQGDGT(0.874)T(0.126)PR	___1		0.874456	157.09	74	1	20.092	18.0115	16.3431	20.9584	21.2662	20.8908											tr|A0A804MCU4|A0A804MCU4_MAIZE ABC transporter domain-containing protein OS=Zea mays OX=4577 PE=1 SV=1;tr|B6SVU3|B6SVU3_MAIZE ABC transporter C05D10.3 in chromosome III OS=Zea mays OX=4577 GN=ZEAMMB73_Zm00001d002871 PE=2 SV=1;tr|A0A804MCU3|A0A804MCU3_MAIZE
A0A1D6L182		0.781761	2.88863	SilkPhos	mitogen-activated protein kinase kinase kinase OS=Zea mays OX=4577 GN=ZEAMMB73_Zm00001d033655 PE=3 SV=1	1	SSAEQQRSPGLRPSRSLDLAPGADLRISGSV	S(1)LDLAPGADLR	___1		1	132.32	85	1	22.1195	20.0159	16.3689	22.3639	22.8981	21.9082											tr|A0A1D6L182|A0A1D6L182_MAIZE mitogen-activated protein kinase kinase kinase OS=Zea mays OX=4577 GN=ZEAMMB73_Zm00001d033655 PE=3 SV=1;tr|A0A804M2I7|A0A804M2I7_MAIZE mitogen-activated protein kinase kinase kinase OS=Zea mays OX=4577 PE=1 SV=1;tr|A0A1D6L185
B6TDN3		0.871663	2.87871	SilkPhos	DUF1677 family protein OS=Zea mays OX=4577 GN=100276535 PE=1 SV=1	1	GLCGDAVGEELGRAGTPPISPAEALDRHARA	AGT(1)PPIS(1)PAEALDR	___1		1	86.699	62	1	21.3929	18.6715	16.2471	21.9783	22.1003	20.869											tr|B6TDN3|B6TDN3_MAIZE DUF1677 family protein OS=Zea mays OX=4577 GN=100276535 PE=1 SV=1
C4J3N7	+	1.16846	2.87144	SilkPhos	TPX2 (Targeting protein for Xklp2) protein family OS=Zea mays OX=4577 GN=100275569 PE=1 SV=1	1	QRPSTGERHAIARENSQLPVVVSTPRRPSTA	ENS(1)QLPVVVSTPR	___1		1	113.25	321	2	19.0711	15.8036	15.6816	19.463	20.3619	19.3459											tr|C4J3N7|C4J3N7_MAIZE TPX2 (Targeting protein for Xklp2) protein family OS=Zea mays OX=4577 GN=100275569 PE=1 SV=1;tr|A0A1D6N5D0|A0A1D6N5D0_MAIZE TPX2 (Targeting protein for Xklp2) protein family OS=Zea mays OX=4577 GN=ZEAMMB73_Zm00001d042598 PE=4 SV=1;tr
A0A1D6I1V6	+	3.027	2.86967	LeafPhos	Phosphoenolpyruvate carboxylase3 OS=Zea mays OX=4577 GN=ZEAMMB73_Zm00001d020057 PE=4 SV=1	2	___MAALGAKMERLSSIDAQLRMLVPGKVSE	LS(1)S(1)IDAQLR	___1		1	188.91	13	0	23.9198	23.6285	22.9488	26.3687	26.6413	26.0961											tr|A0A1D6I1V6|A0A1D6I1V6_MAIZE Phosphoenolpyruvate carboxylase3 OS=Zea mays OX=4577 GN=ZEAMMB73_Zm00001d020057 PE=4 SV=1;tr|A0A1D6I1V3|A0A1D6I1V3_MAIZE phosphoenolpyruvate carboxylase OS=Zea mays OX=4577 GN=ZEAMMB73_Zm00001d020057 PE=1 SV=1;tr|A0A1D6I1V4|A
C0PKL0	+	1.96389	2.86699	SilkLFQ	Chalcone-flavonone isomerase family protein OS=Zea mays OX=4577 PE=2 SV=1	1															3	56.49	28	0	21.3412	19.7092	19.3103	22.7444	23.2447	22.9726	tr|C0PKL0|C0PKL0_MAIZE Chalcone-flavonone isomerase family protein OS=Zea mays OX=4577 PE=2 SV=1;tr|B4G1R6|B4G1R6_MAIZE Chalcone-flavonone isomerase family protein OS=Zea mays OX=4577 GN=100284018 PE=1 SV=1;tr|A0A1D6NQP7|A0A1D6NQP7_MAIZE Chalcone-flavonone
C0PDC7	+	1.21433	2.85566	SilkLFQ	Chaperone protein ClpB1 OS=Zea mays OX=4577 GN=541780 PE=1 SV=1	1															18	75.036	95	1	20.5216	16.7951	17.9586	21.0874	21.3854	21.3695	tr|C0PDC7|C0PDC7_MAIZE Chaperone protein ClpB1 OS=Zea mays OX=4577 GN=541780 PE=1 SV=1;tr|A0A804Q2Q4|A0A804Q2Q4_MAIZE Clp R domain-containing protein OS=Zea mays OX=4577 GN=541780 PE=1 SV=1
A0A1D6KDD3	+	1.56647	2.84687	SilkPhos	Rotten ear1 OS=Zea mays OX=4577 GN=ZEAMMB73_Zm00001d030656 PE=3 SV=1	1	SLAAQDIDVALGRSQSAEILDDMVTRSRGEI	SQS(1)AEILDDMVTR	___1		0.999794	159	433	2	18.0829	16.1315	17.3365	20.017	21.0987	18.9759											tr|A0A1D6KDD3|A0A1D6KDD3_MAIZE Rotten ear1 OS=Zea mays OX=4577 GN=ZEAMMB73_Zm00001d030656 PE=3 SV=1;tr|A0A804LQJ7|A0A804LQJ7_MAIZE Bicarbonate transporter-like transmembrane domain-containing protein OS=Zea mays OX=4577 GN=100285382 PE=1 SV=1;tr|A0A1D6KDD2
A0A1D6GIQ9		0.822589	2.84277	SilkPhos	Adenylyl cyclase-associated protein OS=Zea mays OX=4577 GN=ZEAMMB73_Zm00001d013389 PE=3 SV=1	1	PPPAPPAAPLFSTEKSPKSSKPKEGMSAVFQ	APPPPAPPAAPLFS(0.004)T(0.012)EKS(0.984)PK	___1		0.984201	161.51	60	2	20.689	16.8402	16.7536	21.3247	22.3325	19.154											tr|A0A1D6GIQ9|A0A1D6GIQ9_MAIZE Adenylyl cyclase-associated protein OS=Zea mays OX=4577 GN=ZEAMMB73_Zm00001d013389 PE=3 SV=1;tr|B7ZXM2|B7ZXM2_MAIZE C-CAP/cofactor C-like domain-containing protein OS=Zea mays OX=4577 PE=2 SV=1;tr|A0A1D6GIQ5|A0A1D6GIQ5_MAIZE
A0A1D6DUS6		0.978172	2.83611	SilkPhos	Protein IQ-DOMAIN 32 (Fragment) OS=Zea mays OX=4577 GN=ZEAMMB73_Zm00001d001953 PE=4 SV=1	1	KSHASKRSLASPGSDSVGRSSTDKFSKESRH	SLASPGS(0.005)DS(0.995)VGR	___1		0.994994	151.66	429	1	20.1017	17.6621	15.6298	20.3666	21.4545	20.081											tr|A0A1D6DUS6|A0A1D6DUS6_MAIZE Protein IQ-DOMAIN 32 (Fragment) OS=Zea mays OX=4577 GN=ZEAMMB73_Zm00001d001953 PE=4 SV=1;tr|A0A1D6DUS7|A0A1D6DUS7_MAIZE Protein IQ-DOMAIN 32 (Fragment) OS=Zea mays OX=4577 GN=ZEAMMB73_Zm00001d001953 PE=3 SV=1;tr|A0A1D6DUS3|A0
A0A804PS11		1.06881	2.83033	SilkPhos	Protein kinase domain-containing protein OS=Zea mays OX=4577 PE=1 SV=1	2	VGDFGLSKIKRNTLVSGGVRGTLPWMAPELL	NTLVS(1)GGVR	___1		0.999975	106.4	1081	2	16.425	16.9591	20.2446	20.4629	21.3982	20.2586											tr|A0A804PS11|A0A804PS11_MAIZE Protein kinase domain-containing protein OS=Zea mays OX=4577 PE=1 SV=1;tr|A0A804PT82|A0A804PT82_MAIZE Protein kinase domain-containing protein OS=Zea mays OX=4577 PE=1 SV=1;tr|A0A1D6LIX0|A0A1D6LIX0_MAIZE Protein kinase superf
A0A1D6J284		0.930793	2.82864	SilkPhos	Sodium/hydrogen exchanger OS=Zea mays OX=4577 GN=ZEAMMB73_Zm00001d024832 PE=4 SV=1	1	RPVFGGRGFVPFVPGSPVERSVPESHLGTVT	GFVPFVPGS(1)PVER	___1		1	130.24	175	2	19.3132	16.9462	15.3398	20.0513	21.4514	18.5824											tr|A0A1D6J284|A0A1D6J284_MAIZE Sodium/hydrogen exchanger OS=Zea mays OX=4577 GN=ZEAMMB73_Zm00001d024832 PE=4 SV=1;tr|A0A1D6J283|A0A1D6J283_MAIZE Sodium/hydrogen exchanger OS=Zea mays OX=4577 GN=ZEAMMB73_Zm00001d024832 PE=4 SV=1;tr|A0A1D6J285|A0A1D6J285_MAI
A0A1D6K2D7	+	2.3967	2.8269	LeafLFQ	Sucrose synthase OS=Zea mays OX=4577 GN=ZEAMMB73_Zm00001d029087 PE=3 SV=1	2															13	33.705	57	0	20.4908	20.1356	20.5994	23.963	22.4004	23.3431	tr|A0A1D6K2D7|A0A1D6K2D7_MAIZE Sucrose synthase OS=Zea mays OX=4577 GN=ZEAMMB73_Zm00001d029087 PE=3 SV=1;tr|A0A1D6K2D8|A0A1D6K2D8_MAIZE Sucrose synthase OS=Zea mays OX=4577 GN=ZEAMMB73_Zm00001d029087 PE=3 SV=1;tr|A0A1D6K2G3|A0A1D6K2G3_MAIZE Sucrose synthas
K7TFB6	+	2.67825	2.82497	LeafLFQ	ABA-responsive protein OS=Zea mays OX=4577 GN=100285725 PE=1 SV=1	2															7	36.409	54	3	18.8526	19.3275	20.1734	22.4725	22.205	22.1509	tr|K7TFB6|K7TFB6_MAIZE ABA-responsive protein OS=Zea mays OX=4577 GN=100285725 PE=1 SV=1
A0A1D6EXV2	+	2.19327	2.82129	SilkPhos	Eukaryotic translation initiation factor 4G OS=Zea mays OX=4577 GN=ZEAMMB73_Zm00001d006573 PE=3 SV=1	2	NDQQPAAPTVSVRPVSREKPSTKSTAGKKKK	ANDQQPAAPT(0.027)VS(0.08)VRPVS(0.893)R	___1		0.892984	133.86	920	3	16.665	16.3079	16.3347	19.2736	20.1628	18.3351											tr|A0A1D6EXV2|A0A1D6EXV2_MAIZE Eukaryotic translation initiation factor 4G OS=Zea mays OX=4577 GN=ZEAMMB73_Zm00001d006573 PE=3 SV=1;tr|A0A1D6EXY7|A0A1D6EXY7_MAIZE Eukaryotic translation initiation factor 4G (Fragment) OS=Zea mays OX=4577 GN=ZEAMMB73_Zm0000
A0A1D6KLY9	+	1.54065	2.80854	SilkPhos	Brachytic2 OS=Zea mays OX=4577 GN=100384057 PE=1 SV=1	1	RRSSARPSSARNSVSSPIMTRNSSYGRSPYS	NSVS(0.036)S(0.953)PIMT(0.011)R	___1		0.953479	103.21	729	1	19.2358	16.9675	16.8464	20.6699	20.9357	19.8698											tr|A0A1D6KLY9|A0A1D6KLY9_MAIZE Brachytic2 OS=Zea mays OX=4577 GN=100384057 PE=1 SV=1;tr|A0A1D6KLY8|A0A1D6KLY8_MAIZE Brachytic2 OS=Zea mays OX=4577 GN=ZEAMMB73_Zm00001d031871 PE=4 SV=1
C0PLZ6	+	1.97613	2.80771	SilkPhos	Uncharacterized protein OS=Zea mays OX=4577 PE=2 SV=1	1	SEADSWNYMRDLRSNSGVLNQAISIGSKQSD	S(0.01)NS(0.99)GVLNQAISIGSK	___1		0.989599	136.26	75	3	16.1903	16.8396	16.5636	19.0819	20.4653	18.4693											tr|C0PLZ6|C0PLZ6_MAIZE Uncharacterized protein OS=Zea mays OX=4577 PE=2 SV=1;tr|B4FDD5|B4FDD5_MAIZE Uncharacterized protein OS=Zea mays OX=4577 PE=2 SV=1;tr|A0A804NCM1|A0A804NCM1_MAIZE WD repeat-containing protein 13 OS=Zea mays OX=4577 GN=100192985 PE=1 S
A0A804LK63	+	3.53435	2.80308	SilkPhos	Cation efflux protein cytoplasmic domain-containing protein OS=Zea mays OX=4577 PE=1 SV=1	1	______________MTTLAISIKEGLYWITK	MT(0.5)T(0.5)LAISIK	___1	ambiguous	0.499999	70.816	2	2	17.5386	17.3054	17.2817	20.0058	20.6194	19.9097											tr|A0A804LK63|A0A804LK63_MAIZE Cation efflux protein cytoplasmic domain-containing protein OS=Zea mays OX=4577 PE=1 SV=1
C0P2N6		0.75669	2.80184	SilkPhos	DNAJ-containing protein X-domain domain-containing protein OS=Zea mays OX=4577 PE=2 SV=1	1	GTIFQGAESMYRRENSLRVETSTDQQAASSH	RENS(1)LRVETSTDQQAASSH	___1		0.999919	193.32	144	1	19.9632	17.594	16.5376	21.7905	22.5749	18.135											tr|C0P2N6|C0P2N6_MAIZE DNAJ-containing protein X-domain domain-containing protein OS=Zea mays OX=4577 PE=2 SV=1;tr|A0A1D6MBJ9|A0A1D6MBJ9_MAIZE DNAJ heat shock N-terminal domain-containing protein OS=Zea mays OX=4577 GN=100273210 PE=1 SV=1;tr|A0A804Q500|A0A
A0A804R518	+	2.13643	2.79737	SilkPhos	Vta1 C-terminal domain-containing protein OS=Zea mays OX=4577 PE=1 SV=1	1	__________MARSHSFSSANQGSEASPRPV	SHS(1)FSSANQGSEASPR	___1		0.999954	236.12	6	1	16.3089	17.8414	18.0613	20.0939	20.1785	20.3312											tr|A0A804R518|A0A804R518_MAIZE Vta1 C-terminal domain-containing protein OS=Zea mays OX=4577 PE=1 SV=1;tr|A0A1D6NZL1|A0A1D6NZL1_MAIZE LYST-interacting protein 5-like protein OS=Zea mays OX=4577 GN=ZEAMMB73_Zm00001d045870 PE=3 SV=1;tr|A0A1D6NZL0|A0A1D6NZL0_
A0A804N7B6		1.10448	2.79502	SilkPhos	RRM domain-containing protein OS=Zea mays OX=4577 PE=1 SV=1	1	PTTAQQFQYSGRLVPSSPPAAAAADQKPGLA	LVPS(0.813)S(0.187)PPAAAAADQKPGLA	___1		0.813401	85.672	316	2	19.2437	16.1419	16.5467	19.9432	21.364	19.0102											tr|A0A804N7B6|A0A804N7B6_MAIZE RRM domain-containing protein OS=Zea mays OX=4577 PE=1 SV=1;tr|A0A1D6N0Q4|A0A1D6N0Q4_MAIZE RNA-binding (RRM/RBD/RNP motifs) family protein OS=Zea mays OX=4577 GN=ZEAMMB73_Zm00001d042042 PE=4 SV=1;tr|A0A804N7B4|A0A804N7B4_MAIZ
K7U5A5	+	2.3353	2.79288	SilkPhos	14-3-3 domain-containing protein OS=Zea mays OX=4577 GN=542285 PE=1 SV=1	3	____________MSPSEPTREESVYMAKLAE	S(0.013)PS(0.987)EPTREESVYMAK	___1		0.986657	90.476	4	3	17.1527	16.2802	15.7797	19.005	19.7454	18.8409											tr|A0A804MV43|A0A804MV43_MAIZE 14-3-3 domain-containing protein OS=Zea mays OX=4577 GN=542285 PE=1 SV=1;tr|A0A804MV45|A0A804MV45_MAIZE 14-3-3 domain-containing protein OS=Zea mays OX=4577 GN=542285 PE=1 SV=1;tr|A0A1D6F6I6|A0A1D6F6I6_MAIZE 14-3-3-like prote
A0A1D6J6X2		0.483282	2.79282	SilkPhos	Exocyst complex component SEC5 OS=Zea mays OX=4577 GN=ZEAMMB73_Zm00001d025398 PE=3 SV=1	1	IDNKSLRLITDASVSSPISREKSQGLDPNMR	LITDASVS(0.139)S(0.861)PISR	___1		0.860647	223.39	207	1	24.0264	22.4884	15.8531	23.4392	23.8933	23.4138											tr|A0A1D6J6X2|A0A1D6J6X2_MAIZE Exocyst complex component SEC5 OS=Zea mays OX=4577 GN=ZEAMMB73_Zm00001d025398 PE=3 SV=1;tr|K7U3F5|K7U3F5_MAIZE Exocyst complex component SEC5 OS=Zea mays OX=4577 GN=103641640 PE=1 SV=1;tr|A0A1D6J6W9|A0A1D6J6W9_MAIZE Exocyst c
A0A1D6G6S3	+	2.3022	2.78827	SilkPhos	Ypt/Rab-GAP domain of gyp1p superfamily protein OS=Zea mays OX=4577 GN=ZEAMMB73_Zm00001d012126 PE=4 SV=1	1	_________MASSPRSPPPAPTPEFEISRQS	S(1)PPPAPTPEFEISR	___1		0.999992	86.498	7	2	17.0719	16.7967	15.8758	19.5814	19.8271	18.7007											tr|A0A1D6G6S3|A0A1D6G6S3_MAIZE Ypt/Rab-GAP domain of gyp1p superfamily protein OS=Zea mays OX=4577 GN=ZEAMMB73_Zm00001d012126 PE=4 SV=1;tr|C0P3V8|C0P3V8_MAIZE Ypt/Rab-GAP domain of gyp1p superfamily protein OS=Zea mays OX=4577 PE=2 SV=1;tr|A0A1D6G6S7|A0A1D
A0A804Q3B6	+	2.61335	2.78501	SilkPhos	S-acyltransferase OS=Zea mays OX=4577 PE=1 SV=1	1	RSGNWDMSAVLTRSASDVIGRSSVFAADAAR	S(0.004)AS(0.996)DVIGR	___1		0.995971	122.33	336	2	16.384	17.2417	15.9109	19.1609	19.5482	19.1827											tr|A0A804Q3B6|A0A804Q3B6_MAIZE S-acyltransferase OS=Zea mays OX=4577 PE=1 SV=1;tr|B4FA66|B4FA66_MAIZE S-acyltransferase OS=Zea mays OX=4577 GN=ZEAMMB73_Zm00001d038321 PE=1 SV=1
A0A1D6G406	+	1.17984	2.78068	SilkPhos	40S ribosomal protein S10-1 OS=Zea mays OX=4577 GN=ZEAMMB73_Zm00001d011816 PE=3 SV=1	1	DFGGDKGGAPADFQPSFRGSRPGFGRGGGGA	GGAPADFQPS(1)FR	___1		1	129.54	110	1	20.106	17.5919	16.5731	21.0716	21.3594	20.1819											tr|A0A1D6G406|A0A1D6G406_MAIZE 40S ribosomal protein S10-1 OS=Zea mays OX=4577 GN=ZEAMMB73_Zm00001d011816 PE=3 SV=1;tr|B4FW06|B4FW06_MAIZE 40S ribosomal protein S10-1 OS=Zea mays OX=4577 GN=100273505 PE=1 SV=1;tr|A0AAQ5KSN7|A0AAQ5KSN7_MAIZE 40S ribosomal p
B7ZYH3	+	1.87143	2.77369	SilkLFQ	DUF642 domain-containing protein OS=Zea mays OX=4577 PE=2 SV=1	1															7	24.383	69	0	21.609	19.6418	20.0535	22.6731	23.5286	23.4237	tr|B7ZYH3|B7ZYH3_MAIZE DUF642 domain-containing protein OS=Zea mays OX=4577 PE=2 SV=1;tr|B4FRA6|B4FRA6_MAIZE OSJNBb0091E11.19-like protein OS=Zea mays OX=4577 GN=100279506 PE=1 SV=1
A0A804LDW4	+	2.44765	2.76776	LeafPhos	ABC transporter domain-containing protein OS=Zea mays OX=4577 PE=1 SV=1	1	VMDAARGGGGVGRAKSDHLAPSLSLSRTASA	AKS(1)DHLAPS(0.586)LS(0.409)LS(0.005)R	___2		1	166.03	25	3	16.72	16.5698	17.4379	20.3458	19.1	19.5853											tr|A0A804LDW4|A0A804LDW4_MAIZE ABC transporter domain-containing protein OS=Zea mays OX=4577 PE=1 SV=1;tr|A0A1D6JP08|A0A1D6JP08_MAIZE ABC-2 type transporter family protein OS=Zea mays OX=4577 GN=ZEAMMB73_Zm00001d027723 PE=4 SV=1
A0A804NEQ6		1.10559	2.76554	SilkPhos	RanBD1 domain-containing protein OS=Zea mays OX=4577 GN=100273971 PE=1 SV=1	2	ESEQKGQTPSATPLFSFKNLSSGQNAFTALA	GQTPSATPLFS(1)FK	___1		0.999759	106.42	230	2	18.4862	16.2316	16.2356	19.8164	21.284	18.1496											tr|A0A804NEQ6|A0A804NEQ6_MAIZE RanBD1 domain-containing protein OS=Zea mays OX=4577 GN=100273971 PE=1 SV=1;tr|B4FYD7|B4FYD7_MAIZE Nuclear pore complex protein NUP50A OS=Zea mays OX=4577 GN=100273971 PE=1 SV=1
A0A1D6M6U5	+	1.22056	2.75311	SilkPhos	Uncharacterized protein OS=Zea mays OX=4577 GN=ZEAMMB73_Zm00001d038509 PE=1 SV=1	1	SATFVEDHRQASSGGSASPAIASPRATRFAD	QAS(0.044)S(0.953)GGS(0.814)AS(0.187)PAIAS(0.002)PR	___2		0.814269	59.884	27	2	18.6158	16.2723	17.7091	19.9787	21.8181	19.0598											tr|A0A1D6M6U5|A0A1D6M6U5_MAIZE Uncharacterized protein OS=Zea mays OX=4577 GN=ZEAMMB73_Zm00001d038509 PE=1 SV=1
A0A1D6GML4		0.820547	2.75227	SilkPhos	Protein kinase superfamily protein OS=Zea mays OX=4577 GN=ZEAMMB73_Zm00001d013836 PE=3 SV=1	1	QMISDKQRSEMRKTASLSGPLSLPTRASANS	TAS(1)LSGPLSLPTR	___1		0.999975	199.96	179	0	20.9918	17.4264	16.2937	21.1629	22.0017	19.8041											tr|A0A1D6GML4|A0A1D6GML4_MAIZE Protein kinase superfamily protein OS=Zea mays OX=4577 GN=ZEAMMB73_Zm00001d013836 PE=3 SV=1;tr|A0A1D6GML6|A0A1D6GML6_MAIZE Protein kinase superfamily protein OS=Zea mays OX=4577 GN=ZEAMMB73_Zm00001d013836 PE=3 SV=1;tr|A0A1D6G
A0A1D6HKH6		1.06337	2.7401	SilkPhos	AP2-like ethylene-responsive transcription factor AIL1 OS=Zea mays OX=4577 GN=ZEAMMB73_Zm00001d018050 PE=4 SV=1	2	AAGESGDEGKIERSQSINLNRVPAVAVEAMS	S(0.001)QS(0.999)INLNR	___1		0.99939	131.5	34	2	20.3595	16.3155	17.4918	20.8217	20.514	21.0515											tr|A0A1D6HKH6|A0A1D6HKH6_MAIZE AP2-like ethylene-responsive transcription factor AIL1 OS=Zea mays OX=4577 GN=ZEAMMB73_Zm00001d018050 PE=4 SV=1;tr|A0A1D6HKH3|A0A1D6HKH3_MAIZE AP2-like ethylene-responsive transcription factor AIL1 OS=Zea mays OX=4577 GN=ZEAM
C0PGS3	+	2.09711	2.73628	LeafPhos	Acidic leucine-rich nuclear phosphoprotein 32-related protein OS=Zea mays OX=4577 GN=100383529 PE=1 SV=1	2	RAVEAALHAGGEGSSSPARSLTLDGAVKCTH	AVEAALHAGGEGS(0.005)S(0.085)S(0.91)PAR	___1		0.910037	194.05	23	1	17.4004	17.2734	18.8708	20.92	20.1726	20.6609											tr|C0PGS3|C0PGS3_MAIZE Acidic leucine-rich nuclear phosphoprotein 32-related protein OS=Zea mays OX=4577 GN=100383529 PE=1 SV=1
B6U2A8	+	1.27088	2.73567	SilkPhos	BAH domain containing protein OS=Zea mays OX=4577 GN=100285236 PE=1 SV=1	1	TSADANSTAKSSISGSPAKDVGSAENEKSYG	SSIS(0.001)GS(0.999)PAKDVGSAENEK	___1		0.998562	195.46	413	2	19.7334	17.4858	16.5646	20.7203	21.2678	20.0028											tr|B6U2A8|B6U2A8_MAIZE BAH domain containing protein OS=Zea mays OX=4577 GN=100285236 PE=1 SV=1;tr|A0A804QLY1|A0A804QLY1_MAIZE Bromo-adjacent homology (BAH) domain-containing protein OS=Zea mays OX=4577 GN=100285236 PE=1 SV=1;tr|A0A804QMR2|A0A804QMR2_MAIZE
A0A1D6QQW5		0.897172	2.72218	SilkPhos	Putative ARF GTPase-activating domain family protein isoform 1 OS=Zea mays OX=4577 GN=ZEAMMB73_Zm00001d053610 PE=4 SV=1	2	NGTRAIDPPPLTKTISSASSIGSAEGTSEQT	T(0.012)IS(0.985)S(0.004)ASSIGSAEGTSEQTK	___1		0.984703	236.75	312	1	21.1136	17.6644	16.3846	21.1142	21.2606	20.9543											tr|A0A1D6QQW5|A0A1D6QQW5_MAIZE Putative ARF GTPase-activating domain family protein isoform 1 OS=Zea mays OX=4577 GN=ZEAMMB73_Zm00001d053610 PE=4 SV=1;tr|K7U6W2|K7U6W2_MAIZE Putative ARF GTPase-activating domain family protein isoform 1 OS=Zea mays OX=4577
A0A1D6GB93	+	1.92941	2.71356	SilkPhos	Phosphoenolpyruvate carboxylase 3 OS=Zea mays OX=4577 GN=ZEAMMB73_Zm00001d012702 PE=4 SV=1	1	_____MARNAVDKATSIDAQLRLLAPQKLSD	AT(0.015)S(0.985)IDAQLR	___1		0.984515	126.39	11	0	21.0358	19.3558	19.404	22.7524	23.0633	22.1207											tr|A0A1D6GB93|A0A1D6GB93_MAIZE Phosphoenolpyruvate carboxylase 3 OS=Zea mays OX=4577 GN=ZEAMMB73_Zm00001d012702 PE=4 SV=1;tr|A0A1D6GB94|A0A1D6GB94_MAIZE phosphoenolpyruvate carboxylase OS=Zea mays OX=4577 GN=ZEAMMB73_Zm00001d012702 PE=3 SV=1;tr|K7VCJ9|K7VC
A0A1D6LCG1	+	1.12723	2.71169	SilkLFQ	Transferase OS=Zea mays OX=4577 GN=ZEAMMB73_Zm00001d034925 PE=4 SV=1	1															7	38.741	20	2	21.7688	18.4941	18.4628	22.4676	21.7426	22.6505	tr|A0A1D6LCG1|A0A1D6LCG1_MAIZE Transferase OS=Zea mays OX=4577 GN=ZEAMMB73_Zm00001d034925 PE=4 SV=1
A0A804LC91		0.991478	2.71144	SilkPhos	Protein kinase superfamily protein OS=Zea mays OX=4577 PE=1 SV=1	1	VSDKQKNGTRRANNLSGPLSLPTRASANSLS	ANNLS(0.998)GPLS(0.002)LPTR	___1		0.998303	141.37	279	0	22.2304	19.1078	18.0322	22.3474	22.9788	22.1785											tr|A0A804LC91|A0A804LC91_MAIZE Protein kinase superfamily protein OS=Zea mays OX=4577 PE=1 SV=1;tr|A0A804LC89|A0A804LC89_MAIZE Protein kinase domain-containing protein OS=Zea mays OX=4577 PE=1 SV=1;tr|A0A1D6JL65|A0A1D6JL65_MAIZE Protein kinase superfamily
A0A1D6HYR1		0.54624	2.70985	SilkPhos	Aquaporin PIP2-1 OS=Zea mays OX=4577 GN=ZEAMMB73_Zm00001d019563 PE=3 SV=1	2	YHQYILRAGAIKALGSFRSNA__________	ALGS(1)FRS(1)NA	___2		1	94.692	122	1	20.2346	17.7276	18.2217	17.3292	23.3873	23.5968											tr|A0A1D6HYR1|A0A1D6HYR1_MAIZE Aquaporin PIP2-1 OS=Zea mays OX=4577 GN=ZEAMMB73_Zm00001d019563 PE=3 SV=1;tr|A0A1D6HYQ9|A0A1D6HYQ9_MAIZE Aquaporin PIP2-1 OS=Zea mays OX=4577 GN=ZEAMMB73_Zm00001d019563 PE=3 SV=1;tr|B4FCN0|B4FCN0_MAIZE Uncharacterized protein
A0A804PHY1	+	3.98538	2.69879	SilkPhos	Arf-GAP domain-containing protein OS=Zea mays OX=4577 GN=100216932 PE=1 SV=1	1	FEDRWSSEPRKPDSGSPDFQKEADGSSPVVR	KPDS(0.035)GS(0.965)PDFQK	___1		0.965027	151.3	231	2	16.9983	16.8164	16.7005	19.2522	19.5874	19.7721											tr|A0A804PHY1|A0A804PHY1_MAIZE Arf-GAP domain-containing protein OS=Zea mays OX=4577 GN=100216932 PE=1 SV=1;tr|A0A1D6H7H1|A0A1D6H7H1_MAIZE NSP (Nuclear shuttle protein)-interacting GTPase OS=Zea mays OX=4577 GN=ZEAMMB73_Zm00001d016406 PE=4 SV=1;tr|A0A1D6H7
B7ZYV4	+	2.16201	2.69274	SilkLFQ	Arginine decarboxylase OS=Zea mays OX=4577 GN=100193626 PE=1 SV=1	2															7	33.073	19	2	19.6952	18.5251	18.3518	21.7901	20.9275	21.9328	tr|B7ZYV4|B7ZYV4_MAIZE Arginine decarboxylase OS=Zea mays OX=4577 GN=100193626 PE=1 SV=1;tr|B4FFQ7|B4FFQ7_MAIZE Arginine decarboxylase OS=Zea mays OX=4577 PE=2 SV=1
A0A1D6QAM3		0.639697	2.69268	SilkPhos	K Homology domain-containing protein OS=Zea mays OX=4577 GN=100273088 PE=1 SV=1	2	__________MEAPGSPYASSPESAPKRAPR	MEAPGS(0.995)PY(0.004)AS(0.001)SPESAPK	___1		0.995131	97.291	6	1	23.2767	21.5644	16.9415	23.4033	23.4972	22.9602											tr|A0A804U9L6|A0A804U9L6_MAIZE K Homology domain-containing protein OS=Zea mays OX=4577 GN=100273088 PE=1 SV=1;tr|A0A1D6HPW9|A0A1D6HPW9_MAIZE Protein BTR1 OS=Zea mays OX=4577 GN=ZEAMMB73_Zm00001d018514 PE=4 SV=1;tr|B4FSR8|B4FSR8_MAIZE K Homology domain-con
A0A1D6K8P1		0.537883	2.68546	SilkPhos	peptide-methionine (S)-S-oxide reductase OS=Zea mays OX=4577 GN=100285733 PE=1 SV=1	4	AMSWLGKLGLSGLGGSPRASEASAALAQGPD	LGLS(0.002)GLGGS(0.998)PR	___1		0.998231	176.99	69	1	22.9137	15.858	21.8026	22.9575	23.2393	22.434											tr|A0A1D6K8P1|A0A1D6K8P1_MAIZE peptide-methionine (S)-S-oxide reductase OS=Zea mays OX=4577 GN=100285733 PE=1 SV=1
A0A1D6JZD8	+	3.58872	2.68528	LeafLFQ	Asparagine synthetase [glutamine-hydrolyzing] OS=Zea mays OX=4577 GN=ZEAMMB73_Zm00001d028750 PE=4 SV=1	1															10	54.116	67	3	19.4468	20.1325	19.6205	22.285	22.4185	22.5522	tr|A0A1D6JZD8|A0A1D6JZD8_MAIZE Asparagine synthetase [glutamine-hydrolyzing] OS=Zea mays OX=4577 GN=ZEAMMB73_Zm00001d028750 PE=4 SV=1;tr|A0A1D6JZD6|A0A1D6JZD6_MAIZE Asparagine synthetase [glutamine-hydrolyzing] OS=Zea mays OX=4577 GN=ZEAMMB73_Zm00001d02875
B4FPE4	+	3.59839	2.6795	LeafLFQ	V-type proton ATPase subunit G OS=Zea mays OX=4577 PE=1 SV=1	1															3	7.5192	10	3	18.7866	19.4042	19.208	21.658	22.0485	21.7308	tr|B4FPE4|B4FPE4_MAIZE V-type proton ATPase subunit G OS=Zea mays OX=4577 PE=1 SV=1
K7U9C9		0.340993	2.67778	SilkPhos	RNA helicase OS=Zea mays OX=4577 GN=ZEAMMB73_Zm00001d048924 PE=1 SV=1	2	PPRSTAGLLTRTGGGSSFGAGGGGGFGGGRA	TGGGS(0.976)S(0.024)FGAGGGGGFGGGR	___1		0.976344	149.59	75	1	23.4992	17.417	17.5447	17.1446	25.496	23.8537											tr|K7U9C9|K7U9C9_MAIZE RNA helicase OS=Zea mays OX=4577 GN=ZEAMMB73_Zm00001d048924 PE=1 SV=1;tr|A0A804NKK3|A0A804NKK3_MAIZE RNA helicase OS=Zea mays OX=4577 PE=1 SV=1
A0A1D6K9I0	+	1.97041	2.6768	SilkPhos	WEB family protein chloroplastic OS=Zea mays OX=4577 PE=1 SV=1	1	PSTPRSRSNGAGPFKSEPNSPPSAAAQKPRL	S(0.999)EPNS(0.001)PPSAAAQKPR	___1		0.99884	84.821	67	1	18.0992	16.9907	16.5232	19.2233	20.4841	19.936											tr|A0A804PC89|A0A804PC89_MAIZE WEB family protein chloroplastic OS=Zea mays OX=4577 PE=1 SV=1;tr|A0A1D6GT30|A0A1D6GT30_MAIZE Putative WEB family protein chloroplastic OS=Zea mays OX=4577 GN=ZEAMMB73_Zm00001d014418 PE=1 SV=1;tr|A0A804PCF8|A0A804PCF8_MAIZE W
A0A1D6I983	+	1.52827	2.66876	SilkPhos	Homeodomain leucine zipper family IV protein OS=Zea mays OX=4577 GN=ZEAMMB73_Zm00001d021236 PE=3 SV=1	1	DEIDSRSGSDNVDGASGDEIDPDNSNPRRKK	SGSDNVDGAS(1)GDEIDPDNSNPR	___1		0.999979	103.66	106	2	18.6688	16.5683	16.9082	19.2327	20.0397	20.8793											tr|A0A1D6I983|A0A1D6I983_MAIZE Homeodomain leucine zipper family IV protein OS=Zea mays OX=4577 GN=ZEAMMB73_Zm00001d021236 PE=3 SV=1;tr|A0A1D6I985|A0A1D6I985_MAIZE Homeodomain leucine zipper family IV protein OS=Zea mays OX=4577 GN=ZEAMMB73_Zm00001d021236
K7USS0	+	1.90774	2.66764	LeafPhos	Oligopeptide transporter-like protein OS=Zea mays OX=4577 GN=103653181 PE=1 SV=1	2	HGRGGLRGRRPPTFPSPRLSAHATAGQMARA	RPPT(0.013)FPS(0.987)PR	___1		0.987089	112.64	225	0	18.0227	17.9139	19.7967	21.4157	21.1376	21.1829											tr|K7USS0|K7USS0_MAIZE Oligopeptide transporter-like protein OS=Zea mays OX=4577 GN=103653181 PE=1 SV=1;tr|A0A1D6KJL2|A0A1D6KJL2_MAIZE Oligopeptide transporter-like protein OS=Zea mays OX=4577 GN=ZEAMMB73_Zm00001d031545 PE=1 SV=1
B4G1Z2	+	2.64244	2.63775	SilkLFQ	Xyloglucan endotransglucosylase/hydrolase OS=Zea mays OX=4577 GN=ZEAMMB73_Zm00001d052651 PE=1 SV=1	1															6	11.587	19	2	18.3793	18.3186	19.2172	20.8116	21.6525	21.3643	tr|B4G1Z2|B4G1Z2_MAIZE Xyloglucan endotransglucosylase/hydrolase OS=Zea mays OX=4577 GN=ZEAMMB73_Zm00001d052651 PE=1 SV=1
A0A1D6DZW5	+	2.23242	2.63106	SilkLFQ	Orf protein OS=Zea mays OX=4577 GN=ZEAMMB73_Zm00001d002353 PE=3 SV=1	1															8	83.06	53	0	20.9937	19.7969	19.4217	22.4762	22.9209	22.7084	tr|A0A1D6DZW5|A0A1D6DZW5_MAIZE Orf protein OS=Zea mays OX=4577 GN=ZEAMMB73_Zm00001d002353 PE=3 SV=1;tr|A0A804MAL4|A0A804MAL4_MAIZE Protein ECERIFERUM 26-like OS=Zea mays OX=4577 PE=1 SV=1
A0A1D6H6F1	+	1.83539	2.6296	LeafLFQ	Citrate synthase OS=Zea mays OX=4577 GN=ZEAMMB73_Zm00001d016248 PE=1 SV=1	2															5	24.079	38	1	20.6317	20.6118	18.7765	22.9374	22.6228	22.3485	tr|A0A1D6H6F1|A0A1D6H6F1_MAIZE Citrate synthase OS=Zea mays OX=4577 GN=ZEAMMB73_Zm00001d016248 PE=1 SV=1;tr|A0A804PIG9|A0A804PIG9_MAIZE Citrate synthase OS=Zea mays OX=4577 PE=1 SV=1;tr|A0A804U814|A0A804U814_MAIZE Citrate synthase OS=Zea mays OX=4577 PE=1
A0A1D6GXL0	+	1.51754	2.6172	SilkPhos	1-phosphatidylinositol-4-phosphate 5-kinase OS=Zea mays OX=4577 GN=ZEAMMB73_Zm00001d014911 PE=4 SV=1	1	LGVHFRAPQSLRTQASFHQAILPDRLAVLSE	T(0.002)QAS(0.998)FHQAILPDR	___1		0.998403	127.2	221	3	17.345	16.4796	16.7141	20.0235	20.3955	17.9713											tr|A0A1D6GXL0|A0A1D6GXL0_MAIZE 1-phosphatidylinositol-4-phosphate 5-kinase OS=Zea mays OX=4577 GN=ZEAMMB73_Zm00001d014911 PE=4 SV=1;tr|A0A1D6GXL7|A0A1D6GXL7_MAIZE 1-phosphatidylinositol-4-phosphate 5-kinase OS=Zea mays OX=4577 GN=ZEAMMB73_Zm00001d014911 PE
A0A804MED8	+	2.26864	2.60268	LeafLFQ	Malate synthase OS=Zea mays OX=4577 PE=1 SV=1	2															13	52.088	90	3	19.6909	19.2162	19.5344	22.7891	22.2238	21.2366	tr|A0A804MED8|A0A804MED8_MAIZE Malate synthase OS=Zea mays OX=4577 PE=1 SV=1;tr|A0A1D6E7V9|A0A1D6E7V9_MAIZE Malate synthase OS=Zea mays OX=4577 GN=ZEAMMB73_Zm00001d003247 PE=1 SV=1
K7U0Z2		0.90596	2.59834	SilkPhos	Pumilio homolog 4 OS=Zea mays OX=4577 GN=ZEAMMB73_Zm00001d051902 PE=4 SV=1	2	GSDGLIGLSDASALGSPRKSFADALQENISR	GS(0.001)DGLIGLS(0.001)DAS(0.008)ALGS(0.99)PR	___1		0.990469	85.362	206	2	18.7265	16.3165	16.3187	19.3433	21.7326	18.0808											tr|K7U0Z2|K7U0Z2_MAIZE Pumilio homolog 4 OS=Zea mays OX=4577 GN=ZEAMMB73_Zm00001d051902 PE=4 SV=1;tr|A0A804NWB1|A0A804NWB1_MAIZE PUM-HD domain-containing protein OS=Zea mays OX=4577 GN=103654114 PE=1 SV=1;tr|K7UZV2|K7UZV2_MAIZE Pumilio homolog 4 OS=Zea may
A0A1D6QBP8	+	1.24784	2.59783	SilkPhos	Clathrin interactor EPSIN 2 OS=Zea mays OX=4577 GN=ZEAMMB73_Zm00001d051980 PE=4 SV=1	1	DSYGDGEAYSSRGRGSNADDPTQDDRPIERK	GRGS(0.999)NADDPT(0.001)QDDRPIER	___1		0.999372	100.43	279	1	18.6652	18.1861	15.8695	19.3051	20.8649	20.3443											tr|A0A1D6QBP8|A0A1D6QBP8_MAIZE Clathrin interactor EPSIN 2 OS=Zea mays OX=4577 GN=ZEAMMB73_Zm00001d051980 PE=4 SV=1;tr|A0A1D6QBQ1|A0A1D6QBQ1_MAIZE Clathrin interactor EPSIN 2 OS=Zea mays OX=4577 GN=ZEAMMB73_Zm00001d051980 PE=4 SV=1;tr|A0A804NWN9|A0A804NWN9
C0PHF7	+	1.52219	2.59704	SilkPhos	UBX domain-containing protein OS=Zea mays OX=4577 GN=100383567 PE=1 SV=1	2	TIEPAETVQRADSPPSSPQPHVQIGHQRNVG	ADS(0.24)PPS(0.888)S(0.872)PQPHVQIGHQR	___2		0.887801	92.38	286	1	18.9973	16.5876	16.7053	19.9007	20.0192	20.1615											tr|C0PHF7|C0PHF7_MAIZE UBX domain-containing protein OS=Zea mays OX=4577 GN=100383567 PE=1 SV=1;tr|K7UBL0|K7UBL0_MAIZE Plant UBX domain-containing protein 8 OS=Zea mays OX=4577 GN=100383567 PE=1 SV=1;tr|C0PH51|C0PH51_MAIZE UBX domain-containing protein OS=
Q9XF58		0.833	2.59654	SilkPhos	Aquaporin PIP2-5 OS=Zea mays OX=4577 GN=PIP2-5 PE=1 SV=1	1	QYVLRASAAKLGSSASFSR____________	LGSS(0.077)AS(0.921)FS(0.002)R	___1		0.921137	154.84	282	1	21.646	19.2255	16.8486	22.3261	22.1712	21.0125											sp|Q9XF58|PIP25_MAIZE Aquaporin PIP2-5 OS=Zea mays OX=4577 GN=PIP2-5 PE=1 SV=1;tr|A0A1R3N4Y1|A0A1R3N4Y1_MAIZE Aquaporin PIP2-5 OS=Zea mays OX=4577 GN=ZEAMMB73_Zm00001d003006 PE=3 SV=1
A0A804MM20		1.06821	2.59588	SilkPhos	Arf-GAP domain-containing protein OS=Zea mays OX=4577 PE=4 SV=1	1	STTSVKSVDSNFSSTSRKD____________	SVDSNFSS(0.001)T(0.027)S(0.972)RK	___1		0.972305	163.71	164	1	20.9098	19.2877	17.1338	21.8164	22.2137	21.0889											tr|A0A804MM20|A0A804MM20_MAIZE Arf-GAP domain-containing protein OS=Zea mays OX=4577 PE=4 SV=1;tr|A0A1D6HIS7|A0A1D6HIS7_MAIZE ADP-ribosylation factor GTPase-activating protein AGD12 OS=Zea mays OX=4577 GN=ZEAMMB73_Zm00001d017881 PE=4 SV=1;tr|B6TSD4|B6TSD4_
O81481		0.396979	2.59398	SilkPhos	Eukaryotic translation initiation factor 4E-1 OS=Zea mays OX=4577 GN=eIF4E1 PE=1 SV=2	2	_____MAEETDTRPASAGSRGRPAPEDDDRE	AEETDT(0.001)RPAS(0.994)AGS(0.005)R	___1		0.993753	136.39	11	1	24.195	16.0576	24.4852	24.2612	24.1346	24.1239											sp|O81481|IF4E1_MAIZE Eukaryotic translation initiation factor 4E-1 OS=Zea mays OX=4577 GN=eIF4E1 PE=1 SV=2
B4FEP4	+	1.57083	2.58245	SilkPhos	Ras-related protein ARA-4 OS=Zea mays OX=4577 GN=100193344 PE=1 SV=1	1	VFQSLEQKKSELQSLSSGKAVVLQGEANQTS	KSELQS(0.011)LS(0.755)S(0.233)GK	___1		0.755342	128.76	198	2	18.1728	15.5995	16.6176	19.2101	19.5779	19.3493											tr|B4FEP4|B4FEP4_MAIZE Ras-related protein ARA-4 OS=Zea mays OX=4577 GN=100193344 PE=1 SV=1
C0PHF7	+	1.41418	2.58234	SilkPhos	UBX domain-containing protein OS=Zea mays OX=4577 GN=100383567 PE=1 SV=1	2	NMSRGRGDHELARAVSLSLETAERERALRQE	AVS(1)LSLETAER	___1		0.999995	161.93	186	0	21.3852	19.6522	19.3211	22.707	23.6691	21.7293											tr|C0PHF7|C0PHF7_MAIZE UBX domain-containing protein OS=Zea mays OX=4577 GN=100383567 PE=1 SV=1;tr|K7UBL0|K7UBL0_MAIZE Plant UBX domain-containing protein 8 OS=Zea mays OX=4577 GN=100383567 PE=1 SV=1;tr|C0PH51|C0PH51_MAIZE UBX domain-containing protein OS=
A0A1D6IBC9	+	2.37828	2.58047	LeafPhos	ATP binding protein OS=Zea mays OX=4577 GN=ZEAMMB73_Zm00001d021473 PE=4 SV=1	2	ADFGVARVKAQSGVMTAETGTYRWMAPEVIE	AQS(0.001)GVMT(0.98)AET(0.017)GT(0.002)YR	___1		0.979813	107.74	182	3	17.1533	17.0424	16.2376	19.8347	18.7445	19.5956											tr|A0A1D6IBC9|A0A1D6IBC9_MAIZE ATP binding protein OS=Zea mays OX=4577 GN=ZEAMMB73_Zm00001d021473 PE=4 SV=1;tr|A0A1D6IBD2|A0A1D6IBD2_MAIZE ATP binding protein OS=Zea mays OX=4577 GN=ZEAMMB73_Zm00001d021473 PE=4 SV=1;tr|A0A1D6EU90|A0A1D6EU90_MAIZE Serine/th
A0A1D6HCU4		0.989709	2.57651	SilkPhos	Serine/arginine-rich splicing factor RSZ22 OS=Zea mays OX=4577 GN=ZEAMMB73_Zm00001d017177 PE=4 SV=1	2	YSRSPLGSPARSLSRSPPLPPPPPRNNSRSP	S(1)PPLPPPPPR	___2		1	114.97	116	1	19.5591	17.5409	15.363	20.3577	19.8829	19.9519											tr|A0A1D6HCU4|A0A1D6HCU4_MAIZE Serine/arginine-rich splicing factor RSZ22 OS=Zea mays OX=4577 GN=ZEAMMB73_Zm00001d017177 PE=4 SV=1;tr|A0A1D6HCU2|A0A1D6HCU2_MAIZE Serine/arginine-rich splicing factor RSZ22 OS=Zea mays OX=4577 GN=ZEAMMB73_Zm00001d017177 PE=4
A0A1D6MDX3		0.865884	2.57514	SilkPhos	26S proteasome regulatory subunit RPN13 OS=Zea mays OX=4577 GN=ZEAMMB73_Zm00001d039154 PE=4 SV=1	2	VSFLEALEDSVGRGASEAGDKDAEVERGSGN	GAS(1)EAGDKDAEVER	___1		1	150.12	261	1	16.4765	19.9809	20.9402	21.253	22.1915	21.6786											tr|A0A1D6MDX3|A0A1D6MDX3_MAIZE 26S proteasome regulatory subunit RPN13 OS=Zea mays OX=4577 GN=ZEAMMB73_Zm00001d039154 PE=4 SV=1;tr|A0A1D6MDW9|A0A1D6MDW9_MAIZE 26S proteasome regulatory subunit RPN13 OS=Zea mays OX=4577 GN=ZEAMMB73_Zm00001d039154 PE=4 SV=1;
B4FN86		0.95553	2.57422	SilkPhos	Uncharacterized protein OS=Zea mays OX=4577 PE=2 SV=1	1	____MKAIQGLRRASSTYNPLSLSRFFHGED	AS(0.023)S(0.94)T(0.03)Y(0.008)NPLSLSR	___1		0.939565	78.763	12	2	19.4856	16.4986	15.9517	19.7672	21.0143	18.877											tr|B4FN86|B4FN86_MAIZE Uncharacterized protein OS=Zea mays OX=4577 PE=2 SV=1;tr|C0HER8|C0HER8_MAIZE SPX domain-containing protein OS=Zea mays OX=4577 PE=2 SV=1;tr|B4FJE5|B4FJE5_MAIZE SPX domain-containing protein OS=Zea mays OX=4577 GN=100216718 PE=1 SV=1;
A0A1D6JH45		1.04276	2.57036	SilkPhos	Protein IQ-DOMAIN 32 OS=Zea mays OX=4577 GN=ZEAMMB73_Zm00001d026535 PE=4 SV=1	1	KPHASKRSLASPGSDSVGRSSTDNFSKESRH	SLASPGS(0.005)DS(0.995)VGR	___1		0.994994	151.66	453	1	20.1017	17.6621	16.427	20.3666	21.4545	20.081											tr|A0A1D6JH45|A0A1D6JH45_MAIZE Protein IQ-DOMAIN 32 OS=Zea mays OX=4577 GN=ZEAMMB73_Zm00001d026535 PE=4 SV=1;tr|A0A1D6JH44|A0A1D6JH44_MAIZE Protein IQ-DOMAIN 32 OS=Zea mays OX=4577 GN=ZEAMMB73_Zm00001d026535 PE=3 SV=1;tr|K7TT82|K7TT82_MAIZE Orphans transcr
B4F7W6	+	1.01636	2.56984	SilkLFQ	GDSL esterase/lipase OS=Zea mays OX=4577 GN=100191178 PE=1 SV=1	1															4	27.338	28	1	22.2714	21.4871	18.4206	23.0726	23.1922	23.6238	tr|B4F7W6|B4F7W6_MAIZE GDSL esterase/lipase OS=Zea mays OX=4577 GN=100191178 PE=1 SV=1;tr|A0A804REW8|A0A804REW8_MAIZE GDSL esterase/lipase OS=Zea mays OX=4577 GN=100191178 PE=1 SV=1;tr|A0A804REC1|A0A804REC1_MAIZE GDSL esterase/lipase OS=Zea mays OX=4577 GN
B7ZXW1	+	1.44207	2.56733	SilkPhos	Exocyst subunit Exo70 family protein OS=Zea mays OX=4577 GN=100279383 PE=1 SV=1	1	RFLRAVDDLRRLAPPSPAAVGSPRRLSSSSV	LAPPS(1)PAAVGS(1)PR	___2		1	91.592	59	1	18.4708	15.9561	17.8077	19.3117	20.4605	20.1644											tr|B7ZXW1|B7ZXW1_MAIZE Exocyst subunit Exo70 family protein OS=Zea mays OX=4577 GN=100279383 PE=1 SV=1
A0A1D6QAM3		0.847494	2.56262	LeafPhos	Protein BTR1 OS=Zea mays OX=4577 GN=ZEAMMB73_Zm00001d051881 PE=4 SV=1	2	PYASSPESAPKRAPRSPPQQQQSPSEEGDDK	S(0.983)PPQQQQS(0.014)PS(0.002)EEGDDKEKPTHLR	___1		0.983385	87.952	22	2	16.6203	20.4613	16.38	21.328	19.8711	19.9503											tr|A0A1D6QAM3|A0A1D6QAM3_MAIZE Protein BTR1 OS=Zea mays OX=4577 GN=ZEAMMB73_Zm00001d051881 PE=4 SV=1;tr|A0A1D6QAM4|A0A1D6QAM4_MAIZE Protein BTR1 OS=Zea mays OX=4577 GN=ZEAMMB73_Zm00001d051881 PE=4 SV=1;tr|A0A1D6QAM2|A0A1D6QAM2_MAIZE Protein BTR1 OS=Zea may
A0A1D6FBK0	+	2.18069	2.56208	SilkPhos	Electron transfer flavoprotein subunit alpha mitochondrial OS=Zea mays OX=4577 GN=ZEAMMB73_Zm00001d008303 PE=4 SV=1	1	ESAASEKIKELSSQLTNAKYGMINSNTKEIM	IKELSSQLT(1)NAK	___1		1	249.32	80	0	19.6217	18.183	18.2759	20.9469	21.5262	21.2937											tr|A0A1D6FBK0|A0A1D6FBK0_MAIZE Electron transfer flavoprotein subunit alpha mitochondrial OS=Zea mays OX=4577 GN=ZEAMMB73_Zm00001d008303 PE=4 SV=1;tr|A0A1D6FBM7|A0A1D6FBM7_MAIZE Electron transfer flavoprotein subunit alpha mitochondrial OS=Zea mays OX=4577
A0A1D6ECV6		1.1094	2.55408	SilkPhos	SNF1-related protein kinase regulatory subunit gamma-1 OS=Zea mays OX=4577 GN=ZEAMMB73_Zm00001d004006 PE=4 SV=1	2	_____________MESPRSPEAEIGHRVEDL	MES(1)PRS(1)PEAEIGHR	___2		1	128.76	3	1	20.1965	16.565	17.7151	20.5746	20.5432	21.0211											tr|A0A1D6ECV6|A0A1D6ECV6_MAIZE SNF1-related protein kinase regulatory subunit gamma-1 OS=Zea mays OX=4577 GN=ZEAMMB73_Zm00001d004006 PE=4 SV=1;tr|C0P676|C0P676_MAIZE SNF1-related protein kinase regulatory subunit gamma-1 OS=Zea mays OX=4577 GN=100280507 PE
B8A0K2	+	1.98302	2.55281	SilkPhos	Calmodulin binding protein OS=Zea mays OX=4577 GN=ZEAMMB73_Zm00001d052525 PE=2 SV=1	1	RGRARYQRTLSGGLQSPRATQVPQRAILERM	TLS(1)GGLQS(1)PR	___2		1	108.98	153	3	16.9116	16.0782	16.6688	18.2442	19.987	19.0858											tr|B8A0K2|B8A0K2_MAIZE Calmodulin binding protein OS=Zea mays OX=4577 GN=ZEAMMB73_Zm00001d052525 PE=2 SV=1;tr|B4FII5|B4FII5_MAIZE Uncharacterized protein OS=Zea mays OX=4577 PE=2 SV=1;tr|A0A804NZ16|A0A804NZ16_MAIZE IQ domain-containing protein IQM3 OS=Zea
C0P594	+	1.27679	2.54899	SilkPhos	Gamma-soluble NSF attachment protein OS=Zea mays OX=4577 GN=100273308 PE=1 SV=1	1	TDDLQAIKKADDGEESLDEDDLT________	KADDGEES(1)LDEDDLT	___1		0.999989	78.902	224	0	20.1231	17.9663	19.19	20.2712	22.5531	22.1022											tr|C0P594|C0P594_MAIZE Gamma-soluble NSF attachment protein OS=Zea mays OX=4577 GN=100273308 PE=1 SV=1;tr|A0A1D6JEJ1|A0A1D6JEJ1_MAIZE Gamma-soluble NSF attachment protein OS=Zea mays OX=4577 GN=ZEAMMB73_Zm00001d026312 PE=3 SV=1;tr|B4FUG2|B4FUG2_MAIZE Gamma
A0A1D6Q627		0.794185	2.54817	SilkPhos	General transcription factor 2-related zinc finger protein OS=Zea mays OX=4577 GN=ZEAMMB73_Zm00001d051293 PE=4 SV=1	1	__________MDRFLTSNPRTSTNTYELTIV	DRFLT(0.5)S(0.5)NPR	___1	ambiguous	0.5	95.483	6	2	16.864	20.98	16.3557	20.3961	21.0718	20.3762											tr|A0A1D6Q627|A0A1D6Q627_MAIZE General transcription factor 2-related zinc finger protein OS=Zea mays OX=4577 GN=ZEAMMB73_Zm00001d051293 PE=4 SV=1;tr|A0A1D6Q518|A0A1D6Q518_MAIZE General transcription factor 2-related zinc finger protein OS=Zea mays OX=4577
A0A1D6ME27		0.881931	2.54471	SilkPhos	Putative casein kinase family protein OS=Zea mays OX=4577 GN=ZEAMMB73_Zm00001d039162 PE=4 SV=1	2	RPETSTSKDAVFSSSTFLGRSSGSSRRPAVS	DAVFSS(0.001)S(0.036)T(0.962)FLGR	___1		0.962335	171.49	82	0	20.5981	18.4731	16.7279	21.4404	22.26	19.7327											tr|A0A1D6ME27|A0A1D6ME27_MAIZE Putative casein kinase family protein OS=Zea mays OX=4577 GN=ZEAMMB73_Zm00001d039162 PE=4 SV=1;tr|A0A804Q6M9|A0A804Q6M9_MAIZE non-specific serine/threonine protein kinase OS=Zea mays OX=4577 PE=1 SV=1;tr|A0A1D6ME26|A0A1D6ME26
A0A1D6EFI6		1.08147	2.54438	SilkPhos	Sterol 3-beta-glucosyltransferase UGT80A2 OS=Zea mays OX=4577 GN=ZEAMMB73_Zm00001d004463 PE=1 SV=1	2	EALAASAPNGDRSGNSPLAVPSFSADDRGFH	S(0.085)GNS(0.915)PLAVPSFSADDR	___1		0.915494	107.13	32	2	18.5273	16.8289	15.6356	19.6199	20.7489	18.2561											tr|A0A1D6EFI6|A0A1D6EFI6_MAIZE Sterol 3-beta-glucosyltransferase UGT80A2 OS=Zea mays OX=4577 GN=ZEAMMB73_Zm00001d004463 PE=1 SV=1;tr|A0A804MIR3|A0A804MIR3_MAIZE Glycosyltransferase family 28 N-terminal domain-containing protein OS=Zea mays OX=4577 PE=1 SV=
A0A1D6ECV6		1.11311	2.54257	SilkPhos	SNF1-related protein kinase regulatory subunit gamma-1 OS=Zea mays OX=4577 GN=ZEAMMB73_Zm00001d004006 PE=4 SV=1	2	__________MESPRSPEAEIGHRVEDLWEV	S(1)PEAEIGHR	___2		1	128.03	6	1	20.1965	16.5995	17.7151	20.5746	20.5432	21.0211											tr|A0A1D6ECV6|A0A1D6ECV6_MAIZE SNF1-related protein kinase regulatory subunit gamma-1 OS=Zea mays OX=4577 GN=ZEAMMB73_Zm00001d004006 PE=4 SV=1;tr|C0P676|C0P676_MAIZE SNF1-related protein kinase regulatory subunit gamma-1 OS=Zea mays OX=4577 GN=100280507 PE
B8A0K2	+	2.89649	2.54186	SilkPhos	Calmodulin binding protein OS=Zea mays OX=4577 GN=ZEAMMB73_Zm00001d052525 PE=2 SV=1	1	RGRARYQRTLSGGLQSPRATQVPQRAILERM	TLS(1)GGLQS(1)PR	___1		1	108.98	153	3	16.4377	15.9582	16.3332	18.4675	19.3399	18.5472											tr|B8A0K2|B8A0K2_MAIZE Calmodulin binding protein OS=Zea mays OX=4577 GN=ZEAMMB73_Zm00001d052525 PE=2 SV=1;tr|B4FII5|B4FII5_MAIZE Uncharacterized protein OS=Zea mays OX=4577 PE=2 SV=1;tr|A0A804NZ16|A0A804NZ16_MAIZE IQ domain-containing protein IQM3 OS=Zea
A0A1D6QA26		0.902158	2.53933	SilkPhos	ARM repeat superfamily protein OS=Zea mays OX=4577 GN=ZEAMMB73_Zm00001d051839 PE=4 SV=1	1	GSGEKVLQSMLLPQSSFKARSGPLQYAAGSG	VLQSMLLPQS(0.009)S(0.991)FK	___1		0.990632	157.33	1063	2	19.6836	16.2982	15.6583	19.7277	20.4677	19.0627											tr|A0A1D6QA26|A0A1D6QA26_MAIZE ARM repeat superfamily protein OS=Zea mays OX=4577 GN=ZEAMMB73_Zm00001d051839 PE=4 SV=1;tr|A0A1D6QA23|A0A1D6QA23_MAIZE ARM repeat superfamily protein OS=Zea mays OX=4577 GN=ZEAMMB73_Zm00001d051839 PE=4 SV=1;tr|A0A1D6QA14|A0A1
A0A1D6JDS4	+	1.1844	2.53843	SilkPhos	Ubiquitin-specific protease family C19-related protein OS=Zea mays OX=4577 GN=ZEAMMB73_Zm00001d026258 PE=4 SV=1	1	SRKSGPLGNAPSRNTSFGGAASNSGPVSNAG	NT(0.022)S(0.978)FGGAASNSGPVSNAGGR	___1		0.978131	152.89	74	2	19.4843	16.2007	16.9124	19.9053	19.9505	20.3569											tr|A0A1D6JDS4|A0A1D6JDS4_MAIZE Ubiquitin-specific protease family C19-related protein OS=Zea mays OX=4577 GN=ZEAMMB73_Zm00001d026258 PE=4 SV=1;tr|A0A1D6JDS2|A0A1D6JDS2_MAIZE Ubiquitin-specific protease family C19-related protein OS=Zea mays OX=4577 GN=ZEAM
A0A1D6HSC0	+	1.16539	2.53784	SilkPhos	187-kDa microtubule-associated protein AIR9 OS=Zea mays OX=4577 GN=ZEAMMB73_Zm00001d018795 PE=4 SV=1	1	RPVAPTGRFALGTASSIKKRADGSAPAEVGV	FALGTAS(0.027)S(0.973)IKK	___1		0.972654	152.96	34	0	19.6997	17.1351	16.8236	20.3537	21.266	19.6523											tr|A0A1D6HSC0|A0A1D6HSC0_MAIZE 187-kDa microtubule-associated protein AIR9 OS=Zea mays OX=4577 GN=ZEAMMB73_Zm00001d018795 PE=4 SV=1;tr|A0A1D6HS76|A0A1D6HS76_MAIZE 187-kDa microtubule-associated protein AIR9 OS=Zea mays OX=4577 GN=ZEAMMB73_Zm00001d018795 PE
B6SZ65	+	2.79846	2.53733	LeafLFQ	Glycosyltransferase OS=Zea mays OX=4577 GN=100281803 PE=1 SV=1	2															5	14.745	13	3	18.3062	18.6903	17.5989	20.9081	20.7106	20.5887	tr|B6SZ65|B6SZ65_MAIZE Glycosyltransferase OS=Zea mays OX=4577 GN=100281803 PE=1 SV=1
A0A1D6QB49		1.11997	2.53674	SilkPhos	non-specific serine/threonine protein kinase OS=Zea mays OX=4577 GN=ZEAMMB73_Zm00001d051951 PE=3 SV=1	1	RGSRDEPLHRSLELLSLGSGKRK________	SLELLS(1)LGSGK	___1		0.999723	198.32	343	1	20.1719	17.2948	17.1956	20.5895	21.5661	20.1171											tr|A0A1D6QB49|A0A1D6QB49_MAIZE non-specific serine/threonine protein kinase OS=Zea mays OX=4577 GN=ZEAMMB73_Zm00001d051951 PE=3 SV=1;tr|A0A1D6QB48|A0A1D6QB48_MAIZE non-specific serine/threonine protein kinase OS=Zea mays OX=4577 GN=ZEAMMB73_Zm00001d051951
A0A804Q9U1		0.849789	2.53568	SilkPhos	Uncharacterized protein OS=Zea mays OX=4577 PE=4 SV=1	1	AWRAPRSLSPLRRAGSAIIPVPVSE______	AGS(1)AIIPVPVSE	___1		1	101.35	80	2	20.1619	16.7726	16.1278	20.5633	21.0432	19.0628											tr|A0A804Q9U1|A0A804Q9U1_MAIZE Uncharacterized protein OS=Zea mays OX=4577 PE=4 SV=1;tr|B4FTX5|B4FTX5_MAIZE Uncharacterized protein OS=Zea mays OX=4577 PE=2 SV=1
B4FRH8	+	1.1491	2.52525	LeafLFQ	Actin-7 OS=Zea mays OX=4577 GN=100283878 PE=1 SV=1	2															12	35.013	26	2	21.571	20.0716	18.0884	22.0601	22.4072	22.8394	tr|B4FRH8|B4FRH8_MAIZE Actin-7 OS=Zea mays OX=4577 GN=100283878 PE=1 SV=1;tr|A0A804M300|A0A804M300_MAIZE Actin-7 OS=Zea mays OX=4577 GN=103625937 PE=1 SV=1;tr|A0A804M5G2|A0A804M5G2_MAIZE Actin-7 OS=Zea mays OX=4577 PE=3 SV=1;tr|A0A1R3MNS1|A0A1R3MNS1_MAIZE					tr|A0A1R3MNS1|A0A1R3MNS1
A0A1D6LCP1	+	1.36273	2.51463	SilkPhos	COP1-interacting protein-related OS=Zea mays OX=4577 GN=ZEAMMB73_Zm00001d034931 PE=4 SV=1	1	TYKSSKLSDTELASSSPLRKFPIKTTPGTDP	LSDTELASS(0.025)S(0.975)PLR	___1		0.97529	260.97	395	0	20.5731	18.9965	17.8163	21.1286	22.2438	21.5574											tr|A0A1D6LCP1|A0A1D6LCP1_MAIZE COP1-interacting protein-related OS=Zea mays OX=4577 GN=ZEAMMB73_Zm00001d034931 PE=4 SV=1;tr|A0A1D6LCL8|A0A1D6LCL8_MAIZE COP1-interacting protein-related OS=Zea mays OX=4577 GN=ZEAMMB73_Zm00001d034931 PE=4 SV=1;tr|A0A1D6LCP0|
A0A804QKQ3	+	2.16022	2.50566	LeafPhos	Calcium-dependent lipid-binding (CaLB domain) family protein OS=Zea mays OX=4577 PE=1 SV=1	2	PGSQSVTELDPKLPQTPRPNLKELGEKRTSI	LPQT(1)PRPNLK	___1		1	132.17	440	2	17.0665	17.1317	17.6854	20.5584	19.0048	19.8374											tr|A0A804QKQ3|A0A804QKQ3_MAIZE Calcium-dependent lipid-binding (CaLB domain) family protein OS=Zea mays OX=4577 PE=1 SV=1;tr|A0A1D6FF71|A0A1D6FF71_MAIZE Calcium-dependent lipid-binding (CaLB domain) family protein OS=Zea mays OX=4577 GN=ZEAMMB73_Zm00001d00
A0A1D6QPV5	+	1.38203	2.5043	SilkPhos	Protein kinase superfamily protein OS=Zea mays OX=4577 GN=ZEAMMB73_Zm00001d053515 PE=4 SV=1	1	LRRQFNSQKAVSLPSSPNRSGILGLRSPSDY	AVS(1)LPS(0.001)S(0.999)PNR	___1		0.998597	145.23	480	2	16.4083	16.5883	18.99	19.9345	19.5378	20.0272											tr|A0A1D6QPV5|A0A1D6QPV5_MAIZE Protein kinase superfamily protein OS=Zea mays OX=4577 GN=ZEAMMB73_Zm00001d053515 PE=4 SV=1;tr|B6UHY8|B6UHY8_MAIZE ATP binding protein OS=Zea mays OX=4577 GN=100286329 PE=1 SV=1;tr|A0A1D6QPV2|A0A1D6QPV2_MAIZE Protein kinase s
A0A1D6N0K5	+	1.28922	2.4974	SilkPhos	Ribosomal protein S10 OS=Zea mays OX=4577 GN=ZEAMMB73_Zm00001d042023 PE=3 SV=1	1	DFGGEKGSAPADFQPSFRGSRPGFGRGGGSA	GSAPADFQPS(1)FR	___1		1	96.866	110	0	20.667	18.4471	17.9963	21.5551	22.1795	20.868											tr|A0A1D6N0K5|A0A1D6N0K5_MAIZE Ribosomal protein S10 OS=Zea mays OX=4577 GN=ZEAMMB73_Zm00001d042023 PE=3 SV=1;tr|J7LC26|J7LC26_MAIZE Ribosomal protein S10 OS=Zea mays OX=4577 GN=100286375 PE=1 SV=1
A0A1D6IJM1	+	2.1149	2.48941	SilkPhos	COP1-interacting protein-related OS=Zea mays OX=4577 GN=ZEAMMB73_Zm00001d022143 PE=4 SV=1	1	SDCSGRQGKNLSRQSSITDQELNLQARVTRP	QS(0.044)S(0.956)ITDQELNLQAR	___1		0.955517	114.7	561	3	17.1596	16.2163	16.6468	18.6339	19.9947	18.8624											tr|A0A1D6IJM1|A0A1D6IJM1_MAIZE COP1-interacting protein-related OS=Zea mays OX=4577 GN=ZEAMMB73_Zm00001d022143 PE=4 SV=1;tr|A0A1D6IJM7|A0A1D6IJM7_MAIZE Dentin sialophosphoprotein-related OS=Zea mays OX=4577 GN=ZEAMMB73_Zm00001d022143 PE=4 SV=1;tr|A0A1D6IJL
A0A096S0J0	+	3.60176	2.48374	SilkLFQ	Pyrophosphate--fructose 6-phosphate 1-phosphotransferase subunit alpha OS=Zea mays OX=4577 GN=PFP-ALPHA PE=1 SV=1	1															6	22.409	16	3	18.3178	18.5778	18.0626	20.7046	21.0725	20.6323	tr|A0A096S0J0|A0A096S0J0_MAIZE Pyrophosphate--fructose 6-phosphate 1-phosphotransferase subunit alpha OS=Zea mays OX=4577 GN=PFP-ALPHA PE=1 SV=1;tr|C0HH60|C0HH60_MAIZE Pyrophosphate--fructose 6-phosphate 1-phosphotransferase subunit alpha OS=Zea mays OX=45
K7UGA6		0.838514	2.48148	SilkPhos	Putative pyridoxal 5'-phosphate synthase subunit PDX2 OS=Zea mays OX=4577 GN=ZEAMMB73_Zm00001d053981 PE=4 SV=1	2	LDMDKESPAKAFSALSLSSSSRDTEGLPKNK	AFSALS(1)LSSSSR	___1		0.999561	187.62	69	1	20.8147	19.6429	16.3812	21.6084	21.9328	20.7421											tr|K7UGA6|K7UGA6_MAIZE Putative pyridoxal 5'-phosphate synthase subunit PDX2 OS=Zea mays OX=4577 GN=ZEAMMB73_Zm00001d053981 PE=4 SV=1;tr|A0A804P537|A0A804P537_MAIZE Pyridoxal 5'-phosphate synthase subunit PDX2 OS=Zea mays OX=4577 GN=100280887 PE=1 SV=1;tr|
A0A1D6MIP4	+	4.16352	2.47862	LeafLFQ	1-aminocyclopropane-1-carboxylate oxidase OS=Zea mays OX=4577 GN=ZEAMMB73_Zm00001d039575 PE=1 SV=1	2															7	23.228	62	0	20.5203	20.1302	20.0768	22.7688	22.7492	22.6451	tr|A0A1D6MIP4|A0A1D6MIP4_MAIZE 1-aminocyclopropane-1-carboxylate oxidase OS=Zea mays OX=4577 GN=ZEAMMB73_Zm00001d039575 PE=1 SV=1
A0A1D6ERZ0		0.629928	2.47709	SilkLFQ	Nuclear transcription factor Y subunit C-9 OS=Zea mays OX=4577 GN=103647526 PE=3 SV=1	1															2	3.7124	10	2	23.7573	18.7894	18.1641	22.8644	22.6303	22.6473	tr|A0A1D6ERZ0|A0A1D6ERZ0_MAIZE Nuclear transcription factor Y subunit C-9 OS=Zea mays OX=4577 GN=103647526 PE=3 SV=1;tr|B6UA50|B6UA50_MAIZE Nuclear transcription factor Y subunit C-2 OS=Zea mays OX=4577 GN=100285814 PE=1 SV=1;tr|B6SII8|B6SII8_MAIZE CCAAT-H
B4FZW2	+	1.29812	2.46261	SilkPhos	Protein WVD2-like 3 OS=Zea mays OX=4577 GN=100283540 PE=1 SV=1	1	YPTSSGEKLSDISSSSPRSMTKSPSVTCRKP	LSDISSS(0.021)S(0.979)PR	___1		0.978568	211.63	136	2	17.434	16.3925	19.3853	20.2605	20.4151	19.924											tr|B4FZW2|B4FZW2_MAIZE Protein WVD2-like 3 OS=Zea mays OX=4577 GN=100283540 PE=1 SV=1
A0A1D6KE11		0.869265	2.46009	SilkPhos	Putative ribose-5-phosphate isomerase 2 (Fragment) OS=Zea mays OX=4577 GN=ZEAMMB73_Zm00001d030701 PE=4 SV=1	1	_________MGSAAASPQPSGNLTQDELKRV	GS(0.003)AAAS(0.993)PQPS(0.005)GNLTQDELKR	___1		0.992594	111.18	7	2	19.6186	16.3055	15.6408	20.1262	20.1103	18.7087											tr|A0A1D6KE11|A0A1D6KE11_MAIZE Putative ribose-5-phosphate isomerase 2 (Fragment) OS=Zea mays OX=4577 GN=ZEAMMB73_Zm00001d030701 PE=4 SV=1;tr|C0PI30|C0PI30_MAIZE ribose-5-phosphate isomerase OS=Zea mays OX=4577 GN=ZEAMMB73_Zm00001d030701 PE=1 SV=1
B6SKA0	+	1.54586	2.45266	SilkPhos	glutathione transferase OS=Zea mays OX=4577 GN=ZEAMMB73_Zm00001d012675 PE=1 SV=1	3	DYEIVPINFATAEHKSPEHLVRNPFGQVPAL	S(1)PEHLVR	___1		1	102.51	43	2	17.3525	15.3778	15.4355	18.6478	19.0092	17.8668											tr|B6SKA0|B6SKA0_MAIZE glutathione transferase OS=Zea mays OX=4577 GN=ZEAMMB73_Zm00001d012675 PE=1 SV=1
B6T4U8	+	1.1844	2.45054	SilkPhos	Calmodulin OS=Zea mays OX=4577 GN=ZEAMMB73_Zm00001d035095 PE=1 SV=1	2	DRPLRDAFRVLDKDGSGTVAVADLRHVLTSI	VLDKDGS(0.969)GT(0.031)VAVADLR	___1		0.968922	139.74	97	2	18.853	17.0927	16.3425	19.607	21.0756	18.9573											tr|B6T4U8|B6T4U8_MAIZE Calmodulin OS=Zea mays OX=4577 GN=ZEAMMB73_Zm00001d035095 PE=1 SV=1;tr|B4FNQ8|B4FNQ8_MAIZE Calmodulin OS=Zea mays OX=4577 GN=100272455 PE=1 SV=1
B6SIF2	+	4.09937	2.44573	SilkLFQ	Non-specific lipid-transfer protein OS=Zea mays OX=4577 GN=LTP3 PE=1 SV=1	1															3	75.795	19	0	22.6216	22.3004	22.6502	24.7753	25.0617	25.0724	tr|B6SIF2|B6SIF2_MAIZE Non-specific lipid-transfer protein OS=Zea mays OX=4577 GN=LTP3 PE=1 SV=1;tr|C0P9Y4|C0P9Y4_MAIZE Non-specific lipid-transfer protein OS=Zea mays OX=4577 PE=2 SV=1;tr|C0PBZ6|C0PBZ6_MAIZE Non-specific lipid-transfer protein OS=Zea mays
A0A1D6EKS5	+	0.988093	2.44522	LeafLFQ	spermidine synthase OS=Zea mays OX=4577 GN=ZEAMMB73_Zm00001d005159 PE=3 SV=1	1															3	6.2496	19	2	22.2409	18.8505	18.6889	22.4582	22.2293	22.4285	tr|A0A1D6EKS5|A0A1D6EKS5_MAIZE spermidine synthase OS=Zea mays OX=4577 GN=ZEAMMB73_Zm00001d005159 PE=3 SV=1;tr|A0A1D6EKS1|A0A1D6EKS1_MAIZE spermidine synthase OS=Zea mays OX=4577 GN=ZEAMMB73_Zm00001d005159 PE=3 SV=1;tr|B4FR86|B4FR86_MAIZE spermidine syntha
A0A804PS11	+	1.592	2.44487	LeafPhos	Protein kinase domain-containing protein OS=Zea mays OX=4577 PE=1 SV=1	2	ICKVGDFGLSKIKRNTLVSGGVRGTLPWMAP	RNT(1)LVSGGVR	___1		0.999879	102.97	1078	3	16.9873	16.5972	17.1847	20.6482	18.3146	19.141											tr|A0A804PS11|A0A804PS11_MAIZE Protein kinase domain-containing protein OS=Zea mays OX=4577 PE=1 SV=1;tr|A0A804PT82|A0A804PT82_MAIZE Protein kinase domain-containing protein OS=Zea mays OX=4577 PE=1 SV=1;tr|A0A1D6LIX0|A0A1D6LIX0_MAIZE Protein kinase superf
A0A1D6H0R9	+	1.2378	2.44437	LeafPhos	Splicing factor 3B subunit 1 OS=Zea mays OX=4577 GN=ZEAMMB73_Zm00001d015248 PE=3 SV=1	1	GAWDATPKLPGGVTPTPGKKQRSRWDETPAS	LPGGVTPT(1)PGKK	___1		0.999731	98.337	36	2	16.4299	16.6161	18.7285	20.8247	19.2167	19.0662											tr|A0A1D6H0R9|A0A1D6H0R9_MAIZE Splicing factor 3B subunit 1 OS=Zea mays OX=4577 GN=ZEAMMB73_Zm00001d015248 PE=3 SV=1;tr|A0A1D6H0Q2|A0A1D6H0Q2_MAIZE Splicing factor 3B subunit 1 OS=Zea mays OX=4577 GN=ZEAMMB73_Zm00001d015248 PE=3 SV=1;tr|A0A1D6H0Q0|A0A1D6H0
A0A804N6T5	+	1.70957	2.44301	SilkPhos	Serine/threonine-protein kinase STY46 OS=Zea mays OX=4577 GN=ZEAMMB73_Zm00001d023510 PE=4 SV=1	1	GLHKALEASILRNEGSWSGSSHSSAAERTLP	NEGS(1)WSGSSHSSAAER	___1		0.999981	157.84	222	2	16.7898	15.8988	18.0726	19.2597	19.6478	19.1826											tr|A0A1D6ITR3|A0A1D6ITR3_MAIZE Serine/threonine-protein kinase STY46 OS=Zea mays OX=4577 GN=ZEAMMB73_Zm00001d023510 PE=4 SV=1;tr|A0A804RGI0|A0A804RGI0_MAIZE Serine/threonine-protein kinase STY46 OS=Zea mays OX=4577 GN=100273787 PE=1 SV=1;tr|A0A804REU5|A0A8
A0A1D6DTG0		0.82284	2.43957	SilkPhos	Uncharacterized protein OS=Zea mays OX=4577 GN=ZEAMMB73_Zm00001d001834 PE=4 SV=1	2	LPPRSLAPPTLNPSVSHKQSYSASGSQIFNF	SLAPPTLNPS(0.014)VS(0.986)HK	___1		0.986466	124.16	85	1	20.6176	18.3814	16.2448	20.9649	21.7314	19.8662											tr|A0A1D6DTG0|A0A1D6DTG0_MAIZE Uncharacterized protein OS=Zea mays OX=4577 GN=ZEAMMB73_Zm00001d001834 PE=4 SV=1;tr|K7TY32|K7TY32_MAIZE Uncharacterized protein OS=Zea mays OX=4577 GN=ZEAMMB73_Zm00001d023784 PE=4 SV=1;tr|A0A1D6IVH8|A0A1D6IVH8_MAIZE Uncharact
B4G0Z5	+	1.42257	2.43408	SilkLFQ	60S ribosomal protein L27a-3 OS=Zea mays OX=4577 GN=100286357 PE=1 SV=1	1															2	11.078	12	2	20.5772	18.4787	17.9992	21.2795	21.5172	21.5607	tr|B4G0Z5|B4G0Z5_MAIZE 60S ribosomal protein L27a-3 OS=Zea mays OX=4577 GN=100286357 PE=1 SV=1;tr|B4FQD7|B4FQD7_MAIZE 60S ribosomal protein L27a-2 OS=Zea mays OX=4577 GN=100285257 PE=1 SV=1
A0A1D6M0I5	+	1.17754	2.43375	SilkPhos	Sec14p-like phosphatidylinositol transfer family protein OS=Zea mays OX=4577 GN=ZEAMMB73_Zm00001d037794 PE=4 SV=1	1	_______MAYLLKSRSKPVQQLLVPASSEEQ	S(1)KPVQQLLVPASSEEQQR	___1		1	102.5	9	2	17.5733	16.9975	16.3806	19.8881	20.7025	17.6621											tr|A0A1D6M0I5|A0A1D6M0I5_MAIZE Sec14p-like phosphatidylinositol transfer family protein OS=Zea mays OX=4577 GN=ZEAMMB73_Zm00001d037794 PE=4 SV=1;tr|C0PJZ2|C0PJZ2_MAIZE Sec14p-like phosphatidylinositol transfer family protein OS=Zea mays OX=4577 GN=ZEAMMB73
A0A1D6EXV2		0.62536	2.43366	SilkPhos	Eukaryotic translation initiation factor 4G OS=Zea mays OX=4577 GN=ZEAMMB73_Zm00001d006573 PE=3 SV=1	2	IPASSQSAVTSQRPASQEGRSRSKSYSEDEL	IPASSQSAVTSQRPAS(1)QEGR	___1		0.999968	94.188	1634	1	22.2911	19.9478	16.3142	21.9989	21.5703	22.2848											tr|A0A1D6EXV2|A0A1D6EXV2_MAIZE Eukaryotic translation initiation factor 4G OS=Zea mays OX=4577 GN=ZEAMMB73_Zm00001d006573 PE=3 SV=1;tr|A0A1D6EXY7|A0A1D6EXY7_MAIZE Eukaryotic translation initiation factor 4G (Fragment) OS=Zea mays OX=4577 GN=ZEAMMB73_Zm0000
A0A1D6MPT4		0.678961	2.42483	SilkPhos	H/ACA ribonucleoprotein complex subunit 4 OS=Zea mays OX=4577 GN=103649956 PE=1 SV=1	1	_____________MSSPPPAVASPASEQAKS	S(0.5)S(0.5)PPPAVASPASEQAK	___1	ambiguous	0.5	132.24	3	1	16.4914	20.957	21.6724	22.0203	22.0947	22.2803											tr|A0A1D6MPT4|A0A1D6MPT4_MAIZE H/ACA ribonucleoprotein complex subunit 4 OS=Zea mays OX=4577 GN=103649956 PE=1 SV=1
A0A1D6E4L6	+	1.242	2.42388	SilkPhos	Autophagy-related protein 13a OS=Zea mays OX=4577 GN=ZEAMMB73_Zm00001d002819 PE=4 SV=1	1	ITSLSPSKIIPDYVGSPAAEPMRAFPASLTE	IIPDY(0.001)VGS(0.999)PAAEPMR	___1		0.998867	79.614	228	2	18.7402	16.2836	16.6761	19.4758	20.6157	18.8801											tr|A0A1D6E4L6|A0A1D6E4L6_MAIZE Autophagy-related protein 13a OS=Zea mays OX=4577 GN=ZEAMMB73_Zm00001d002819 PE=4 SV=1;tr|A0A804MCK4|A0A804MCK4_MAIZE Autophagy-related protein 13 N-terminal domain-containing protein OS=Zea mays OX=4577 PE=1 SV=1;tr|C4IZF6|C
A0A1D6MQQ8		0.795667	2.42167	SilkPhos	Argonaute105 OS=Zea mays OX=4577 GN=ZEAMMB73_Zm00001d040429 PE=4 SV=1	1	VVVEDFSTGKTPANGSPGNDSPPGSDRKRVR	TPANGS(1)PGNDSPPGSDR	___1		1	232.26	148	1	21.8138	19.9137	16.9959	22.0735	21.7683	22.1466											tr|A0A1D6MQQ8|A0A1D6MQQ8_MAIZE Argonaute105 OS=Zea mays OX=4577 GN=ZEAMMB73_Zm00001d040429 PE=4 SV=1;tr|A0A1D6FB78|A0A1D6FB78_MAIZE Argonaute4a (Fragment) OS=Zea mays OX=4577 GN=ZEAMMB73_Zm00001d008249 PE=3 SV=1;tr|A0A1D6FB95|A0A1D6FB95_MAIZE Argonaute4a O
A0A804MCU4	+	1.24556	2.42078	SilkPhos	ABC transporter domain-containing protein OS=Zea mays OX=4577 PE=1 SV=1	1	RTMRRVGGDLQGDGTTPRSAAAGQAMMELQA	RVGGDLQGDGT(0.008)T(0.992)PR	___1		0.991657	155.39	75	0	20.3565	18.3437	17.3301	20.8885	21.5059	20.8982											tr|A0A804MCU4|A0A804MCU4_MAIZE ABC transporter domain-containing protein OS=Zea mays OX=4577 PE=1 SV=1;tr|B6SVU3|B6SVU3_MAIZE ABC transporter C05D10.3 in chromosome III OS=Zea mays OX=4577 GN=ZEAMMB73_Zm00001d002871 PE=2 SV=1;tr|A0A804MCU3|A0A804MCU3_MAIZE
A0A804QH05	+	2.66252	2.41287	LeafLFQ	Cysteine proteinase inhibitor OS=Zea mays OX=4577 GN=732753 PE=1 SV=1	1															2	2.4173	5	3	18.3821	19.0558	18.761	21.7122	20.8444	20.881	tr|A0A804QH05|A0A804QH05_MAIZE Cysteine proteinase inhibitor OS=Zea mays OX=4577 GN=732753 PE=1 SV=1;tr|A0A804UFC0|A0A804UFC0_MAIZE Cysteine proteinase inhibitor OS=Zea mays OX=4577 GN=732753 PE=1 SV=1;tr|B4FV48|B4FV48_MAIZE Cysteine proteinase inhibitor O
B4G1H1	+	2.02963	2.41211	SilkPhos	Dehydrin COR410 OS=Zea mays OX=4577 GN=ZEAMMB73_Zm00001d017547 PE=1 SV=1	3	QHDHGVVVQDDVKTGTPPHAPEEEKKGLLDK	T(0.006)GT(0.994)PPHAPEEEK	___1		0.994175	167.22	194	0	20.6951	19.7169	19.3484	22.4167	22.8396	21.7404											tr|B4G1H1|B4G1H1_MAIZE Dehydrin COR410 OS=Zea mays OX=4577 GN=ZEAMMB73_Zm00001d017547 PE=1 SV=1
A0A1D6HYR1		0.414504	2.41166	SilkPhos	Aquaporin PIP2-1 OS=Zea mays OX=4577 GN=ZEAMMB73_Zm00001d019563 PE=3 SV=1	2	YILRAGAIKALGSFRSNA_____________	ALGS(1)FRS(1)NA	___2		1	119.34	125	1	20.2346	17.7276	18.2217	16.4346	23.3873	23.5968											tr|A0A1D6HYR1|A0A1D6HYR1_MAIZE Aquaporin PIP2-1 OS=Zea mays OX=4577 GN=ZEAMMB73_Zm00001d019563 PE=3 SV=1;tr|A0A1D6HYQ9|A0A1D6HYQ9_MAIZE Aquaporin PIP2-1 OS=Zea mays OX=4577 GN=ZEAMMB73_Zm00001d019563 PE=3 SV=1;tr|B4FCN0|B4FCN0_MAIZE Uncharacterized protein
B4FS61		0.841466	2.40832	SilkPhos	Cyanobacterial aminoacyl-tRNA synthetase CAAD domain-containing protein OS=Zea mays OX=4577 PE=2 SV=1	1	RSSGSKIPRGVAVRATSGGEGATEEVPEIVK	AT(0.79)S(0.21)GGEGATEEVPEIVK	___1		0.790442	253.79	48	0	21.2939	17.8751	17.8227	22.4147	21.6584	20.1436											tr|B4FS61|B4FS61_MAIZE Cyanobacterial aminoacyl-tRNA synthetase CAAD domain-containing protein OS=Zea mays OX=4577 PE=2 SV=1;tr|A0A1D6IAH8|A0A1D6IAH8_MAIZE Protein CURVATURE THYLAKOID 1B chloroplastic OS=Zea mays OX=4577 GN=ZEAMMB73_Zm00001d021370 PE=4 SV=
Q9FQA3	+	4.04668	2.40259	LeafLFQ	Glutathione transferase GST 23 OS=Zea mays OX=4577 PE=2 SV=1	2															7	24.506	74	0	21.9236	21.9277	21.7066	24.5126	24.1732	24.0799	sp|Q9FQA3|GST23_MAIZE Glutathione transferase GST 23 OS=Zea mays OX=4577 PE=2 SV=1;tr|A0A1R3QP52|A0A1R3QP52_MAIZE glutathione transferase OS=Zea mays OX=4577 GN=ZEAMMB73_Zm00001d020780 PE=3 SV=1
A0A1D6E5R2	+	1.31185	2.39743	SilkPhos	Putative sphingolipid transporter spinster homolog 2 OS=Zea mays OX=4577 GN=ZEAMMB73_Zm00001d002964 PE=4 SV=1	1	___________MGGGSPVAAVQDASDDGARV	GGGS(1)PVAAVQDASDDGAR	___1		1	87.16	5	2	19.1493	16.6914	17.5341	20.4775	20.8035	19.2861											tr|A0A1D6E5R2|A0A1D6E5R2_MAIZE Putative sphingolipid transporter spinster homolog 2 OS=Zea mays OX=4577 GN=ZEAMMB73_Zm00001d002964 PE=4 SV=1;tr|A0A804MD92|A0A804MD92_MAIZE Major facilitator superfamily (MFS) profile domain-containing protein OS=Zea mays OX
A0A1D6ESK2	+	1.2741	2.39712	SilkPhos	MTD1 OS=Zea mays OX=4577 GN=ZEAMMB73_Zm00001d006059 PE=1 SV=1	1	GPNGGLGSFRSPRSFSLSDLHSSAEGE____	S(0.001)FS(0.991)LS(0.001)DLHS(0.003)S(0.003)AEGE	___1		0.990892	77.597	251	2	18.2064	15.8773	16.8963	19.2316	20.4469	18.4929											tr|A0A1D6ESK2|A0A1D6ESK2_MAIZE MTD1 OS=Zea mays OX=4577 GN=ZEAMMB73_Zm00001d006059 PE=1 SV=1
A0A1D6JI62		1.21015	2.39304	LeafPhos	Stem-specific protein TSJT1 OS=Zea mays OX=4577 GN=ZEAMMB73_Zm00001d026632 PE=1 SV=1	3	AIFQKQVAHAPQELNSPRAGASPSKPRNPDE	QVAHAPQELNS(1)PR	___1		1	188.09	18	1	18.2392	19.2208	16.318	20.99	19.7138	20.2534											tr|A0A1D6JI62|A0A1D6JI62_MAIZE Stem-specific protein TSJT1 OS=Zea mays OX=4577 GN=ZEAMMB73_Zm00001d026632 PE=1 SV=1
A0A1D6J8N0	+	1.23171	2.3894	SilkPhos	Eukaryotic translation initiation factor 4B OS=Zea mays OX=4577 GN=ZEAMMB73_Zm00001d025692 PE=4 SV=1	2	DDWSRGKKPLPARYPSLGSGGGFRDSPAFRD	YPS(1)LGSGGGFR	___1		0.999509	106.16	58	0	21.7715	19.5924	18.884	22.3197	23.0049	22.0916											tr|A0A1D6J8N0|A0A1D6J8N0_MAIZE Eukaryotic translation initiation factor 4B OS=Zea mays OX=4577 GN=ZEAMMB73_Zm00001d025692 PE=4 SV=1;tr|A0A804RM77|A0A804RM77_MAIZE Eukaryotic translation initiation factor 4B2 OS=Zea mays OX=4577 PE=1 SV=1;tr|A0A1D6J8M8|A0A1
A0A1D6N660	+	1.56286	2.38631	SilkPhos	Serine/threonine-protein kinase SRK2A OS=Zea mays OX=4577 GN=ZEAMMB73_Zm00001d042695 PE=3 SV=1	2	EEEDEYDRRVKEVHASGELRMDALHI_____	VKEVHAS(1)GELR	___1		1	180.66	382	0	19.8949	18.5057	18.4315	20.6725	22.3497	20.969											tr|A0A1D6N660|A0A1D6N660_MAIZE Serine/threonine-protein kinase SRK2A OS=Zea mays OX=4577 GN=ZEAMMB73_Zm00001d042695 PE=3 SV=1;tr|A0A804NA91|A0A804NA91_MAIZE Protein kinase domain-containing protein OS=Zea mays OX=4577 GN=100384302 PE=1 SV=1;tr|K7VAQ8|K7VAQ
A0A1D6P231	+	2.78822	2.38594	SilkPhos	Uncharacterized protein OS=Zea mays OX=4577 GN=ZEAMMB73_Zm00001d046323 PE=4 SV=1	1	LLRDLIGSGHIKTVQTPTAFNMTPTRR____	T(0.022)VQT(0.895)PT(0.081)AFNMT(0.001)PT(0.001)RR	___1		0.894977	51.643	456	3	17.0421	16.3304	16.5402	18.8328	19.4885	18.7492											tr|A0A1D6P231|A0A1D6P231_MAIZE Uncharacterized protein OS=Zea mays OX=4577 GN=ZEAMMB73_Zm00001d046323 PE=4 SV=1
A0A1D6KSI2	+	1.99789	2.38397	SilkPhos	Myosin1 OS=Zea mays OX=4577 GN=606398 PE=1 SV=1	1	ERGGGGDEVDSAATATPRRLSPRAAASPTEG	GGGGDEVDSAAT(0.038)AT(0.961)PR	___1		0.961431	90.706	110	3	17.0901	16.3338	15.6189	18.706	19.259	18.2297											tr|A0A1D6KSI2|A0A1D6KSI2_MAIZE Myosin1 OS=Zea mays OX=4577 GN=606398 PE=1 SV=1;tr|A0A1D6KSG7|A0A1D6KSG7_MAIZE Myosin1 OS=Zea mays OX=4577 GN=ZEAMMB73_Zm00001d032637 PE=3 SV=1;tr|A0A1D6KSF2|A0A1D6KSF2_MAIZE Myosin1 OS=Zea mays OX=4577 GN=ZEAMMB73_Zm00001d03
A0A1D6G741	+	2.75335	2.37753	SilkPhos	Sister chromatid cohesion 1 protein 4 OS=Zea mays OX=4577 GN=ZEAMMB73_Zm00001d012156 PE=4 SV=1	2	MEETVPSRVHESPVLSPQRKASPSTNDETAK	VHES(1)PVLS(1)PQRK	___1		1	105.95	16	3	16.8673	15.7989	16.2473	18.5551	18.6535	18.8374											tr|A0A1D6G741|A0A1D6G741_MAIZE Sister chromatid cohesion 1 protein 4 OS=Zea mays OX=4577 GN=ZEAMMB73_Zm00001d012156 PE=4 SV=1;tr|A0A1D6G749|A0A1D6G749_MAIZE Sister chromatid cohesion 1 protein 4 OS=Zea mays OX=4577 GN=ZEAMMB73_Zm00001d012156 PE=4 SV=1;tr|A
B6TXM6	+	2.46733	2.37155	LeafLFQ	10-deacetylbaccatin III 10-O-acetyltransferase OS=Zea mays OX=4577 GN=100284805 PE=1 SV=1	3															3	15.581	27	3	17.9822	18.9883	19.1827	20.9213	21.1559	21.1906	tr|B6TXM6|B6TXM6_MAIZE 10-deacetylbaccatin III 10-O-acetyltransferase OS=Zea mays OX=4577 GN=100284805 PE=1 SV=1
C0PHF7	+	1.53394	2.36853	SilkPhos	UBX domain-containing protein OS=Zea mays OX=4577 GN=100383567 PE=1 SV=1	2	IEPAETVQRADSPPSSPQPHVQIGHQRNVGF	ADS(0.24)PPS(0.888)S(0.872)PQPHVQIGHQR	___2		0.871721	92.38	287	1	18.9973	16.5876	17.3908	19.9007	20.0192	20.1615											tr|C0PHF7|C0PHF7_MAIZE UBX domain-containing protein OS=Zea mays OX=4577 GN=100383567 PE=1 SV=1;tr|K7UBL0|K7UBL0_MAIZE Plant UBX domain-containing protein 8 OS=Zea mays OX=4577 GN=100383567 PE=1 SV=1;tr|C0PH51|C0PH51_MAIZE UBX domain-containing protein OS=
A0A1D6HN14		1.14109	2.36818	SilkPhos	Autophagy-related protein 18b OS=Zea mays OX=4577 GN=ZEAMMB73_Zm00001d018355 PE=1 SV=1	2	WLLEREFNLLDAYSGSPKQNELHID______	EFNLLDAY(0.005)S(0.082)GS(0.913)PK	___1		0.913356	144.88	178	2	18.1755	17.1901	16.5179	19.199	21.3092	18.4798											tr|A0A1D6HN14|A0A1D6HN14_MAIZE Autophagy-related protein 18b OS=Zea mays OX=4577 GN=ZEAMMB73_Zm00001d018355 PE=1 SV=1;tr|A0A804PNM3|A0A804PNM3_MAIZE Autophagy-related protein 18b OS=Zea mays OX=4577 PE=1 SV=1;tr|A0A1D6HN16|A0A1D6HN16_MAIZE Autophagy-relate
A0A1D6LEN8	+	1.2833	2.36743	SilkPhos	MA3 domain-containing protein OS=Zea mays OX=4577 GN=100501384 PE=1 SV=1	3	KLRIAVQNAETQSLASPRSPTGGTTSALLQQ	IAVQNAETQSLAS(1)PR	___1		0.999987	322.73	33	0	20.643	18.3638	18.0222	21.4679	21.7887	20.8746											tr|A0A1D6LEN8|A0A1D6LEN8_MAIZE MA3 domain-containing protein OS=Zea mays OX=4577 GN=100501384 PE=1 SV=1
B4G206	+	1.61315	2.36444	SilkPhos	DNA-(Apurinic or apyrimidinic site) lyase 2 OS=Zea mays OX=4577 GN=100279845 PE=1 SV=1	1	KLVTTEKRALATRLSSSGDTFPGSEHRPADR	LS(0.219)S(0.567)S(0.193)GDT(0.014)FPGS(0.007)EHRPADR	___1	ambiguous	0.566854	61.732	28	3	17.0677	16.9543	16.4547	19.4681	20.1402	17.9617											tr|B4G206|B4G206_MAIZE DNA-(Apurinic or apyrimidinic site) lyase 2 OS=Zea mays OX=4577 GN=100279845 PE=1 SV=1;tr|C0PKB3|C0PKB3_MAIZE PLC-like phosphodiesterases superfamily protein OS=Zea mays OX=4577 GN=100383963 PE=2 SV=1;tr|B4FUX3|B4FUX3_MAIZE Phosphati
A0A1D6MWZ7	+	2.26598	2.35644	SilkLFQ	DUF538 family protein OS=Zea mays OX=4577 GN=103650536 PE=1 SV=1	2															7	66.259	45	0	20.5645	19.5667	19.2684	21.8443	22.4614	22.1632	tr|A0A1D6MWZ7|A0A1D6MWZ7_MAIZE DUF538 family protein OS=Zea mays OX=4577 GN=103650536 PE=1 SV=1
A0A1D6ECT3	+	1.33795	2.35231	LeafPhos	Splicing factor-related OS=Zea mays OX=4577 GN=103646582 PE=1 SV=1	2	SGLPLDDRPEGARSPSPEPVYDNLGIRINTR	S(0.027)PS(0.972)PEPVYDNLGIR	___1		0.972335	96.464	134	2	16.5443	16.9461	17.9491	20.0319	18.0953	20.3692											tr|A0A1D6ECT3|A0A1D6ECT3_MAIZE Splicing factor-related OS=Zea mays OX=4577 GN=103646582 PE=1 SV=1
A0A1D6GNG8	+	1.88088	2.34887	LeafLFQ	Nonspecific lipid-transfer protein OS=Zea mays OX=4577 GN=103626125 PE=1 SV=1	2															2	17.171	19	3	19.1252	18.0545	19.0871	21.8358	20.3566	21.121	tr|A0A1D6GNG8|A0A1D6GNG8_MAIZE Nonspecific lipid-transfer protein OS=Zea mays OX=4577 GN=103626125 PE=1 SV=1
B4FDA0	+	1.22198	2.34519	SilkPhos	BZIP domain-containing protein OS=Zea mays OX=4577 GN=100192956 PE=1 SV=1	1	PSSSERSSSSARNNLTEGGAESDEEIRRVPE	NNLT(1)EGGAESDEEIR	___1		1	125.33	39	1	19.5977	16.8015	17.0443	20.2827	20.2651	19.9312											tr|B4FDA0|B4FDA0_MAIZE BZIP domain-containing protein OS=Zea mays OX=4577 GN=100192956 PE=1 SV=1;tr|A0A1D6MK18|A0A1D6MK18_MAIZE Transcription factor HY5-like OS=Zea mays OX=4577 GN=100192956 PE=1 SV=1
C0PHF7	+	1.33529	2.34258	LeafPhos	UBX domain-containing protein OS=Zea mays OX=4577 GN=100383567 PE=1 SV=1	2	RGRTIEPAETVQRADSPPSSPQPHVQIGHQR	ADS(0.951)PPS(0.024)S(0.024)PQPHVQIGHQR	___1		0.951084	71.872	283	1	16.2258	18.9939	18.1161	20.169	20.2325	19.9621											tr|C0PHF7|C0PHF7_MAIZE UBX domain-containing protein OS=Zea mays OX=4577 GN=100383567 PE=1 SV=1;tr|K7UBL0|K7UBL0_MAIZE Plant UBX domain-containing protein 8 OS=Zea mays OX=4577 GN=100383567 PE=1 SV=1;tr|C0PH51|C0PH51_MAIZE UBX domain-containing protein OS=
B4FS68	+	3.0236	2.34217	SilkLFQ	Fe2OG dioxygenase domain-containing protein OS=Zea mays OX=4577 PE=2 SV=1	1															3	16.176	10	3	17.9864	18.6128	18.7301	20.5211	20.9773	20.8573	tr|B4FS68|B4FS68_MAIZE Fe2OG dioxygenase domain-containing protein OS=Zea mays OX=4577 PE=2 SV=1;tr|A0A1D6HLB6|A0A1D6HLB6_MAIZE Flavonol synthase1 OS=Zea mays OX=4577 GN=ZEAMMB73_Zm00001d018184 PE=3 SV=1
C4J757	+	3.56371	2.34086	SilkPhos	Heat shock 70 kDa protein 14 OS=Zea mays OX=4577 PE=2 SV=1	1	PQTPPPAETQAPEPQTPEQQRSNGESTTSEG	PQTPPPAETQAPEPQT(1)PEQQR	___1		1	91.622	80	3	16.8965	16.575	16.8363	19.1302	18.8104	19.3898											tr|C4J757|C4J757_MAIZE Heat shock 70 kDa protein 14 OS=Zea mays OX=4577 PE=2 SV=1;tr|A0A1D6FNA5|A0A1D6FNA5_MAIZE Heat shock 70 kDa protein 14 OS=Zea mays OX=4577 GN=ZEAMMB73_Zm00001d009948 PE=4 SV=1;tr|A0A1D6FNA3|A0A1D6FNA3_MAIZE Heat shock 70 kDa protein
B6SPL7		0.7187	2.33762	SilkPhos	Copper chaperone OS=Zea mays OX=4577 GN=100282864 PE=1 SV=1	3	DVDIMEQKVTVKGNVTPDAVLQTVSKTGKKT	GNVT(1)PDAVLQTVSK	___1		1	165.49	49	0	22.1829	19.4198	17.6887	22.4593	23.1065	20.7383											tr|B6SPL7|B6SPL7_MAIZE Copper chaperone OS=Zea mays OX=4577 GN=100282864 PE=1 SV=1;tr|A0A1D6KGN2|A0A1D6KGN2_MAIZE Copper transport protein ATX1 OS=Zea mays OX=4577 GN=ZEAMMB73_Zm00001d031132 PE=4 SV=1;tr|A0A1D6KGN4|A0A1D6KGN4_MAIZE Copper transport protein
A0A1D6E515		0.228005	2.3357	SilkPhos	Soluble inorganic pyrophosphatase OS=Zea mays OX=4577 GN=ZEAMMB73_Zm00001d002889 PE=4 SV=1	2	EQPKRAPKLNERILSSLSRRSVAAHPWHDLE	ILS(0.019)S(0.981)LSR	___1		0.981032	150.36	27	1	19.8551	20.2452	19.8806	17.0379	30.1911	19.759											tr|A0A1D6E515|A0A1D6E515_MAIZE Soluble inorganic pyrophosphatase OS=Zea mays OX=4577 GN=ZEAMMB73_Zm00001d002889 PE=4 SV=1;tr|A0A1D6E519|A0A1D6E519_MAIZE inorganic diphosphatase OS=Zea mays OX=4577 GN=ZEAMMB73_Zm00001d002889 PE=3 SV=1;sp|O48556|IPYR_MAIZE S
A0A1D6ECV6		0.709128	2.32808	LeafPhos	SNF1-related protein kinase regulatory subunit gamma-1 OS=Zea mays OX=4577 GN=ZEAMMB73_Zm00001d004006 PE=4 SV=1	2	SGPGSPVSSLVSRLGSFTFRRTSSGRLETAT	LGS(1)FTFR	___1		0.999909	141.52	135	1	20.868	20.2885	16.2152	21.2225	22.0888	21.0446											tr|A0A1D6ECV6|A0A1D6ECV6_MAIZE SNF1-related protein kinase regulatory subunit gamma-1 OS=Zea mays OX=4577 GN=ZEAMMB73_Zm00001d004006 PE=4 SV=1;tr|C0P676|C0P676_MAIZE SNF1-related protein kinase regulatory subunit gamma-1 OS=Zea mays OX=4577 GN=100280507 PE
A0A1D6NFZ2		0.760945	2.32732	SilkPhos	ATP binding protein OS=Zea mays OX=4577 GN=ZEAMMB73_Zm00001d043900 PE=1 SV=1	1	GTSTSNARRIRRRSISITPEIGDDIVRAVRA	S(0.002)IS(0.995)IT(0.002)PEIGDDIVR	___1		0.995424	102.33	404	2	18.1198	16.6178	16.619	18.9119	21.9431	17.4836											tr|A0A1D6NFZ2|A0A1D6NFZ2_MAIZE ATP binding protein OS=Zea mays OX=4577 GN=ZEAMMB73_Zm00001d043900 PE=1 SV=1;tr|A0A1D6NG06|A0A1D6NG06_MAIZE ATP binding protein OS=Zea mays OX=4577 GN=ZEAMMB73_Zm00001d043900 PE=4 SV=1;tr|A0A1D6NG01|A0A1D6NG01_MAIZE ATP bindi
C0HEI0	+	1.91411	2.32482	SilkLFQ	chitinase OS=Zea mays OX=4577 PE=2 SV=1	1															8	79.83	93	0	25.3648	23.6035	24.0339	26.5461	26.7893	26.6413	tr|C0HEI0|C0HEI0_MAIZE chitinase OS=Zea mays OX=4577 PE=2 SV=1;tr|B4F9D5|B4F9D5_MAIZE chitinase OS=Zea mays OX=4577 GN=100191592 PE=1 SV=1;tr|A0A804LD31|A0A804LD31_MAIZE chitinase OS=Zea mays OX=4577 GN=100191592 PE=1 SV=1
A0A804PEF0		0.328256	2.31138	SilkPhos	Uncharacterized protein OS=Zea mays OX=4577 PE=1 SV=1	1	ELFDSKVQERDLNVVSPREASEAEENFVDVT	VQERDLNVVS(1)PR	___1		1	154.84	4119	1	25.9606	26.2958	17.4902	25.8906	25.8348	24.9555											tr|A0A804PEF0|A0A804PEF0_MAIZE Uncharacterized protein OS=Zea mays OX=4577 PE=1 SV=1;tr|A0A1D6GZI1|A0A1D6GZI1_MAIZE Uncharacterized protein OS=Zea mays OX=4577 GN=ZEAMMB73_Zm00001d015138 PE=4 SV=1;tr|A0A804PF29|A0A804PF29_MAIZE Uncharacterized protein OS=Z
C0PHF7	+	1.80447	2.31045	LeafPhos	UBX domain-containing protein OS=Zea mays OX=4577 GN=100383567 PE=1 SV=1	2	NMSRGRGDHELARAVSLSLETAERERALRQE	AVS(1)LSLETAER	___1		0.999892	119.74	186	0	18.8849	18.2735	19.689	22.0598	20.8503	20.8686											tr|C0PHF7|C0PHF7_MAIZE UBX domain-containing protein OS=Zea mays OX=4577 GN=100383567 PE=1 SV=1;tr|K7UBL0|K7UBL0_MAIZE Plant UBX domain-containing protein 8 OS=Zea mays OX=4577 GN=100383567 PE=1 SV=1;tr|C0PH51|C0PH51_MAIZE UBX domain-containing protein OS=
A0A804PEF0		0.381999	2.29434	SilkPhos	Uncharacterized protein OS=Zea mays OX=4577 PE=1 SV=1	1	SMANIPDVDVITKASSGIQTPVEINRDISDA	AS(0.006)S(0.994)GIQTPVEINR	___1		0.993712	144.51	1134	1	23.9078	15.8464	22.7937	23.3233	23.2036	22.9039											tr|A0A804PEF0|A0A804PEF0_MAIZE Uncharacterized protein OS=Zea mays OX=4577 PE=1 SV=1;tr|A0A1D6GZI1|A0A1D6GZI1_MAIZE Uncharacterized protein OS=Zea mays OX=4577 GN=ZEAMMB73_Zm00001d015138 PE=4 SV=1;tr|A0A804PF29|A0A804PF29_MAIZE Uncharacterized protein OS=Z
B4FI70		0.712412	2.29215	SilkPhos	Dynein light chain OS=Zea mays OX=4577 GN=100194301 PE=1 SV=1	2	VLRASSEDRKPVGSGSPPPAATATAVAHKIQ	KPVGS(0.001)GS(0.993)PPPAAT(0.001)AT(0.005)AVAHK	___1		0.993328	180.08	31	1	20.5471	18.0942	16.2526	20.7027	21.8867	19.181											tr|B4FI70|B4FI70_MAIZE Dynein light chain OS=Zea mays OX=4577 GN=100194301 PE=1 SV=1;tr|A0A804N1L8|A0A804N1L8_MAIZE Dynein light chain OS=Zea mays OX=4577 GN=100194301 PE=1 SV=1
B4G010	+	1.51924	2.29192	SilkLFQ	Putative inactive linolenate hydroperoxide lyase OS=Zea mays OX=4577 GN=542163 PE=1 SV=1	1															4	12.966	11	2	20.7224	18.8818	18.5726	22.0067	21.6906	21.3553	tr|B4G010|B4G010_MAIZE Putative inactive linolenate hydroperoxide lyase OS=Zea mays OX=4577 GN=542163 PE=1 SV=1;tr|B4FW99|B4FW99_MAIZE Uncharacterized protein OS=Zea mays OX=4577 PE=2 SV=1;tr|C0P937|C0P937_MAIZE Uncharacterized protein OS=Zea mays OX=4577
A0A1D6INZ6	+	2.64963	2.28312	SilkLFQ	EF-hand domain-containing protein OS=Zea mays OX=4577 GN=ZEAMMB73_Zm00001d022546 PE=4 SV=1	1															8	21.567	9	3	18.1824	18.0229	17.357	19.8586	20.5467	20.0063	tr|A0A1D6INZ6|A0A1D6INZ6_MAIZE EF-hand domain-containing protein OS=Zea mays OX=4577 GN=ZEAMMB73_Zm00001d022546 PE=4 SV=1
A0A804QPX7		0.620613	2.28057	SilkPhos	Transcription factor CBF/NF-Y/archaeal histone domain-containing protein OS=Zea mays OX=4577 GN=100273424 PE=1 SV=1	1	APASPGGGGGSHESGSPRGGGGGGGGSVREQ	ADAPAS(1)PGGGGGS(0.001)HES(0.015)GS(0.984)PR	___2		0.984173	158.53	19	2	17.3942	16.9747	22.0792	20.767	20.9875	21.5352											tr|A0A804QPX7|A0A804QPX7_MAIZE Transcription factor CBF/NF-Y/archaeal histone domain-containing protein OS=Zea mays OX=4577 GN=100273424 PE=1 SV=1;tr|B4FVF9|B4FVF9_MAIZE CCAAT-DR1 transcription factor OS=Zea mays OX=4577 GN=CADR15 PE=1 SV=1;tr|A0A1D6FS52|A
B6TJ91	+	1.47114	2.27854	LeafPhos	Splicing factor, arginine/serine-rich 7 OS=Zea mays OX=4577 GN=100273521 PE=1 SV=1	2	YSPRDRSPRRRSYSRSPPLPPPPPRNNSMSP	S(1)PPLPPPPPR	___1		1	99.568	160	2	16.4225	17.8106	18.5431	20.0846	19.169	20.3582											tr|B6TJ91|B6TJ91_MAIZE Splicing factor, arginine/serine-rich 7 OS=Zea mays OX=4577 GN=100273521 PE=1 SV=1;tr|B4FW42|B4FW42_MAIZE Uncharacterized protein OS=Zea mays OX=4577 PE=2 SV=1
A0A1D6EU61	+	1.69599	2.27652	LeafPhos	[RNA-polymerase]-subunit kinase OS=Zea mays OX=4577 GN=ZEAMMB73_Zm00001d006248 PE=3 SV=1	2	FGLARSFSSDHNGNLTNRVITLWYSC_____	SFSSDHNGNLT(1)NR	___1		1	156.6	130	2	16.9786	16.7231	18.646	19.841	19.5608	19.7755											tr|A0A1D6EU61|A0A1D6EU61_MAIZE [RNA-polymerase]-subunit kinase OS=Zea mays OX=4577 GN=ZEAMMB73_Zm00001d006248 PE=3 SV=1;tr|A0A804MQD0|A0A804MQD0_MAIZE [RNA-polymerase]-subunit kinase OS=Zea mays OX=4577 PE=3 SV=1;tr|A0A804P8H5|A0A804P8H5_MAIZE [RNA-polymer
B4FUX6		1.01096	2.27652	SilkPhos	Eukaryotic translation initiation factor 3 subunit J OS=Zea mays OX=4577 GN=ZEAMMB73_Zm00001d015061 PE=1 SV=1	2	KQQASTSAEEPDEPLSPTSEKIRQQRLVEEA	QQASTSAEEPDEPLS(0.95)PT(0.045)S(0.005)EK	___1		0.949967	149.95	85	0	23.9538	20.8233	20.7689	24.2682	24.1555	23.9519											tr|B4FUX6|B4FUX6_MAIZE Eukaryotic translation initiation factor 3 subunit J OS=Zea mays OX=4577 GN=ZEAMMB73_Zm00001d015061 PE=1 SV=1;tr|A0A804PE93|A0A804PE93_MAIZE Eukaryotic translation initiation factor 3 subunit J OS=Zea mays OX=4577 PE=1 SV=1
A0A1D6JQQ6		1.01561	2.27346	LeafPhos	Leucine-rich transmembrane protein kinase1 OS=Zea mays OX=4577 GN=ZEAMMB73_Zm00001d027934 PE=4 SV=1	2	ASVNLKPPPKIERNKSFDDDDDFSNKLVAKK	NKS(1)FDDDDDFSNK	___1		1	116.79	55	2	18.3017	16.68	15.7897	18.864	20.6312	18.0966											tr|A0A1D6JQQ6|A0A1D6JQQ6_MAIZE Leucine-rich transmembrane protein kinase1 OS=Zea mays OX=4577 GN=ZEAMMB73_Zm00001d027934 PE=4 SV=1;tr|A0A804LET5|A0A804LET5_MAIZE Protein kinase domain-containing protein OS=Zea mays OX=4577 GN=541658 PE=1 SV=1;tr|A0A804LET4
A0A1D6QUW6		0.533539	2.27189	SilkPhos	Tetratricopeptide repeat (TPR)-like superfamily protein OS=Zea mays OX=4577 GN=ZEAMMB73_Zm00001d054069 PE=1 SV=1	1	DNSPPAPAPPPRRLSSPLPRRAPSSPSPSAS;GNSPPAAAPAPRRLSSPLPRRAPPSPSPSAS	LSS(1)PLPR	___1		0.999666	112.41	23	1	21.5663	21.4099	15.9752	21.99	22.5422	21.2349											tr|A0A1D6QUW6|A0A1D6QUW6_MAIZE Tetratricopeptide repeat (TPR)-like superfamily protein OS=Zea mays OX=4577 GN=ZEAMMB73_Zm00001d054069 PE=1 SV=1;tr|A0A804PDY3|A0A804PDY3_MAIZE Uncharacterized protein OS=Zea mays OX=4577 GN=100191827 PE=1 SV=1;tr|C0PIL1|C0PI
A0A1D6MER9	+	1.72428	2.2673	SilkPhos	DUF1685 family protein OS=Zea mays OX=4577 GN=ZEAMMB73_Zm00001d039256 PE=1 SV=1	1	AKKKKKPPPHLPRSPSTATATATGEKASGSA	SPS(0.974)T(0.026)ATATATGEK	___1		0.973654	126.95	58	2	17.2364	16.4444	15.3278	18.5832	18.988	18.2393											tr|A0A1D6MER9|A0A1D6MER9_MAIZE DUF1685 family protein OS=Zea mays OX=4577 GN=ZEAMMB73_Zm00001d039256 PE=1 SV=1
A0A1D6ED43	+	2.156	2.26597	SilkPhos	Xanthoxin dehydrogenase OS=Zea mays OX=4577 GN=103646611 PE=1 SV=1	1	_____MASSAVIVPASPRKLEGKVAVITGGA	ASSAVIVPAS(1)PR	___1		0.999969	158.31	11	1	17.3095	17.7785	17.2749	19.4936	20.5225	19.1448											tr|A0A1D6ED43|A0A1D6ED43_MAIZE Xanthoxin dehydrogenase OS=Zea mays OX=4577 GN=103646611 PE=1 SV=1
B4FEU5	+	2.40815	2.26455	SilkLFQ	BAHD acyltransferase DCR OS=Zea mays OX=4577 PE=2 SV=1	1															9	60.701	77	0	21.7513	20.9037	20.6453	23.0921	23.6968	23.3049	tr|B4FEU5|B4FEU5_MAIZE BAHD acyltransferase DCR OS=Zea mays OX=4577 PE=2 SV=1;tr|B4F922|B4F922_MAIZE Acyltransferase OS=Zea mays OX=4577 GN=100191512 PE=1 SV=1;tr|C4JBW7|C4JBW7_MAIZE BAHD acyltransferase DCR OS=Zea mays OX=4577 PE=2 SV=1;tr|B7ZXD9|B7ZXD9_M					tr|B7ZXD9|B7ZXD9_M
A0A1D6HCU4		1.10802	2.26342	SilkPhos	Serine/arginine-rich splicing factor RSZ22 OS=Zea mays OX=4577 GN=ZEAMMB73_Zm00001d017177 PE=4 SV=1	2	RSYSRSPLGSPARSLSRSPPLPPPPPRNNSR	S(0.964)LS(0.92)RS(0.116)PPLPPPPPR	___2		0.920159	109.07	114	1	19.5591	17.5409	16.3022	20.3577	19.8829	19.9519											tr|A0A1D6HCU4|A0A1D6HCU4_MAIZE Serine/arginine-rich splicing factor RSZ22 OS=Zea mays OX=4577 GN=ZEAMMB73_Zm00001d017177 PE=4 SV=1;tr|A0A1D6HCU2|A0A1D6HCU2_MAIZE Serine/arginine-rich splicing factor RSZ22 OS=Zea mays OX=4577 GN=ZEAMMB73_Zm00001d017177 PE=4
C4J713	+	1.22408	2.26301	SilkPhos	F-box protein SKIP22 OS=Zea mays OX=4577 PE=2 SV=1	2	LTALAPPAQALPRNPSPSSGAAASIAEAADR	NPS(1)PSSGAAASIAEAADR	___1		0.999695	135.14	104	2	19.4439	17.2415	17.2895	20.3657	21.0184	19.3798											tr|C4J713|C4J713_MAIZE F-box protein SKIP22 OS=Zea mays OX=4577 PE=2 SV=1;tr|A0A1D6JU82|A0A1D6JU82_MAIZE F-box protein SKIP22 OS=Zea mays OX=4577 GN=ZEAMMB73_Zm00001d028296 PE=1 SV=1
A0A1D6P7N7	+	1.85187	2.25843	SilkPhos	Putative SAP DNA-binding domain family protein isoform 1 OS=Zea mays OX=4577 GN=ZEAMMB73_Zm00001d047191 PE=4 SV=1	2	TANVDSYKKDSPEGGSPEKLNLDRSSGDESM	KDS(1)PEGGS(1)PEKLNLDR	___2		1	153.41	313	2	18.1856	16.7044	16.6951	19.1536	19.3244	19.8825											tr|A0A1D6P7N7|A0A1D6P7N7_MAIZE Putative SAP DNA-binding domain family protein isoform 1 OS=Zea mays OX=4577 GN=ZEAMMB73_Zm00001d047191 PE=4 SV=1;tr|A0A804R6I9|A0A804R6I9_MAIZE SAP domain-containing protein OS=Zea mays OX=4577 GN=100381870 PE=1 SV=1;tr|A0A1
A0A1D6EY22		0.540434	2.25625	SilkPhos	Lysine-specific demethylase JMJ25 OS=Zea mays OX=4577 GN=ZEAMMB73_Zm00001d006580 PE=3 SV=1	1	QKNKRKGRRSINPPTSPQAATSDPQTRDLPN	S(0.001)INPPT(0.026)S(0.972)PQAAT(0.001)S(0.001)DPQTR	___1		0.971868	118.21	297	1	22.5259	16.1933	19.7851	21.8976	21.3824	21.993											tr|A0A1D6EY22|A0A1D6EY22_MAIZE Lysine-specific demethylase JMJ25 OS=Zea mays OX=4577 GN=ZEAMMB73_Zm00001d006580 PE=3 SV=1;tr|C0PLS9|C0PLS9_MAIZE Lysine-specific demethylase JMJ25 OS=Zea mays OX=4577 PE=2 SV=1;tr|B4FAI7|B4FAI7_MAIZE Lysine-specific demethyl
A0A096TH82	+	1.54926	2.25491	SilkPhos	Uncharacterized protein OS=Zea mays OX=4577 GN=100277055 PE=1 SV=1	1	GAGAGADAAAEREDSSPRQINLPARGDRGFF	VVEGGAGAGADAAAEREDS(0.321)S(0.679)PR	___1	ambiguous	0.678726	64.83	241	2	18.0263	17.0876	16.0497	19.5739	19.7419	18.6125											tr|A0A096TH82|A0A096TH82_MAIZE Uncharacterized protein OS=Zea mays OX=4577 GN=100277055 PE=1 SV=1;tr|A0A1D6L410|A0A1D6L410_MAIZE Uncharacterized protein OS=Zea mays OX=4577 GN=ZEAMMB73_Zm00001d033995 PE=4 SV=1
B4FE44	+	1.57712	2.25088	LeafPhos	Nitrate-induced NOI protein OS=Zea mays OX=4577 GN=100193184 PE=1 SV=1	2	YTGIFNRVRDDRLSPTSSARQPSTTRSEENK	VRDDRLS(0.065)PT(0.662)S(0.207)S(0.065)AR	___1	ambiguous	0.662258	121.18	207	3	17.1341	17.5279	16.2854	20.3012	18.5213	18.8775											tr|B4FE44|B4FE44_MAIZE Nitrate-induced NOI protein OS=Zea mays OX=4577 GN=100193184 PE=1 SV=1;tr|A0A1D6ED15|A0A1D6ED15_MAIZE RPM1-interacting protein 4 OS=Zea mays OX=4577 GN=ZEAMMB73_Zm00001d004022 PE=4 SV=1;tr|A0A1D6ED14|A0A1D6ED14_MAIZE RPM1-interacting
A0A1D6GJU5	+	1.25477	2.25064	SilkPhos	mitogen-activated protein kinase kinase kinase OS=Zea mays OX=4577 GN=ZEAMMB73_Zm00001d013477 PE=3 SV=1	1	ADQQRSPGPGLQPSRSLDVAPGADLRISGSV	S(1)LDVAPGADLR	___1		1	114.24	74	0	20.2491	17.9265	17.6219	21.0653	20.906	20.5783											tr|A0A1D6GJU5|A0A1D6GJU5_MAIZE mitogen-activated protein kinase kinase kinase OS=Zea mays OX=4577 GN=ZEAMMB73_Zm00001d013477 PE=3 SV=1;tr|A0A804P8U0|A0A804P8U0_MAIZE mitogen-activated protein kinase kinase kinase OS=Zea mays OX=4577 PE=1 SV=1;tr|A0A1D6GJU9
A0A1D6M0L1		1.01318	2.24707	SilkPhos	Uncharacterized protein OS=Zea mays OX=4577 GN=ZEAMMB73_Zm00001d037808 PE=4 SV=1	1	FFISAEDAGAVDARKSDEYKETIIPAGKTHE	KS(0.999)DEY(0.001)KETIIPAGK	___1		0.998515	122.16	201	1	18.2658	18.0185	16.2831	19.651	21.2684	18.3893											tr|A0A1D6M0L1|A0A1D6M0L1_MAIZE Uncharacterized protein OS=Zea mays OX=4577 GN=ZEAMMB73_Zm00001d037808 PE=4 SV=1;tr|A0A1D6M0K5|A0A1D6M0K5_MAIZE GOLD domain-containing protein OS=Zea mays OX=4577 GN=ZEAMMB73_Zm00001d037808 PE=4 SV=1;tr|A0A1D6M0K6|A0A1D6M0K6_
A0A1D6GRK0		1.05428	2.24476	SilkPhos	RNA-binding (RRM/RBD/RNP motifs) family protein OS=Zea mays OX=4577 GN=ZEAMMB73_Zm00001d014280 PE=4 SV=1	2	YEAANTYEYAGNRAPTPPSGSYIPRRGHY__	APT(1)PPSGSYIPR	___1		0.999965	101.71	286	0	19.5965	17.2802	16.5486	20.1041	20.7127	19.3428											tr|A0A1D6GRK0|A0A1D6GRK0_MAIZE RNA-binding (RRM/RBD/RNP motifs) family protein OS=Zea mays OX=4577 GN=ZEAMMB73_Zm00001d014280 PE=4 SV=1;tr|A0A1D6GRJ9|A0A1D6GRJ9_MAIZE RNA-binding (RRM/RBD/RNP motifs) family protein OS=Zea mays OX=4577 GN=ZEAMMB73_Zm00001d0
A0A1D6N660	+	1.94315	2.24465	LeafPhos	Serine/threonine-protein kinase SRK2A OS=Zea mays OX=4577 GN=ZEAMMB73_Zm00001d042695 PE=3 SV=1	2	DFGYSKSSVLHSRPKSAVGTPAYIAPEVLSR	S(1)AVGTPAYIAPEVLSR	___1		0.999689	103.39	158	3	17.4185	17.3397	16.6531	20.1918	19.2927	18.6607											tr|A0A1D6N660|A0A1D6N660_MAIZE Serine/threonine-protein kinase SRK2A OS=Zea mays OX=4577 GN=ZEAMMB73_Zm00001d042695 PE=3 SV=1;tr|A0A1D6G7V4|A0A1D6G7V4_MAIZE non-specific serine/threonine protein kinase OS=Zea mays OX=4577 GN=ZEAMMB73_Zm00001d012263 PE=3 SV
A0A1D6M637		1.1221	2.24293	SilkPhos	IQ-domain 3 OS=Zea mays OX=4577 GN=ZEAMMB73_Zm00001d038395 PE=3 SV=1	1	TRLPRVAVSVQIPTATTTPKGKPFRPPNCSS	VAVS(0.026)VQIPT(0.978)AT(0.991)T(0.549)T(0.456)PK	___3		0.99146	59.709	353	1	18.8373	16.9192	15.614	19.2126	19.51	19.3765											tr|A0A1D6M637|A0A1D6M637_MAIZE IQ-domain 3 OS=Zea mays OX=4577 GN=ZEAMMB73_Zm00001d038395 PE=3 SV=1;tr|A0A804Q3A8|A0A804Q3A8_MAIZE IQ-domain 3 OS=Zea mays OX=4577 PE=1 SV=1;tr|A0A1D6M632|A0A1D6M632_MAIZE IQ-domain 3 OS=Zea mays OX=4577 GN=ZEAMMB73_Zm00001d
A0A1D6P7N7	+	1.85821	2.24208	SilkPhos	Putative SAP DNA-binding domain family protein isoform 1 OS=Zea mays OX=4577 GN=ZEAMMB73_Zm00001d047191 PE=4 SV=1	2	EDIDSTANVDSYKKDSPEGGSPEKLNLDRSS	KDS(1)PEGGS(1)PEKLNLDR	___2		1	78.501	308	2	18.1856	16.6618	16.7869	19.1536	19.3244	19.8825											tr|A0A1D6P7N7|A0A1D6P7N7_MAIZE Putative SAP DNA-binding domain family protein isoform 1 OS=Zea mays OX=4577 GN=ZEAMMB73_Zm00001d047191 PE=4 SV=1;tr|A0A804R6I9|A0A804R6I9_MAIZE SAP domain-containing protein OS=Zea mays OX=4577 GN=100381870 PE=1 SV=1;tr|A0A1
K7VKH1	+	1.95337	2.23887	LeafLFQ	Tubulin alpha chain OS=Zea mays OX=4577 GN=ZEAMMB73_Zm00001d048065 PE=1 SV=1	2															4	15.965	27	2	18.8511	19.1864	20.4458	21.9349	21.5	21.765	tr|K7VKH1|K7VKH1_MAIZE Tubulin alpha chain OS=Zea mays OX=4577 GN=ZEAMMB73_Zm00001d048065 PE=1 SV=1;tr|A0A804R9J3|A0A804R9J3_MAIZE Tubulin alpha chain OS=Zea mays OX=4577 PE=1 SV=1
A0A804Q3G2		0.744439	2.23646	LeafPhos	3'-5' exonuclease domain-containing protein OS=Zea mays OX=4577 PE=4 SV=1	1	NTVTARPGVARRWVYTTLWRYRLQHRYSADG	PGVARRWVY(0.957)T(0.557)T(0.486)LWR	___2	ambiguous	0.557113	53.754	39	2	19.4038	16.131	16.5488	21.3951	19.0268	18.3711											tr|A0A804Q3G2|A0A804Q3G2_MAIZE 3'-5' exonuclease domain-containing protein OS=Zea mays OX=4577 PE=4 SV=1;tr|A0A1D6HR85|A0A1D6HR85_MAIZE Polynucleotidyl transferase ribonuclease H-like superfamily protein OS=Zea mays OX=4577 GN=ZEAMMB73_Zm00001d018645 PE=4
A0A1D6PIU1	+	2.21134	2.23356	LeafPhos	Phosphoinositide phosphatase SAC2 OS=Zea mays OX=4577 GN=ZEAMMB73_Zm00001d048258 PE=4 SV=1	2	NPCSSVNYGRVPGRHSISEERQSYLKRLGYP	VPGRHS(0.77)IS(0.23)EER	___1		0.769996	117.86	327	1	16.8469	17.1512	15.8569	18.7522	19.1669	18.6365											tr|A0A1D6PIU1|A0A1D6PIU1_MAIZE Phosphoinositide phosphatase SAC2 OS=Zea mays OX=4577 GN=ZEAMMB73_Zm00001d048258 PE=4 SV=1;tr|A0A1D6PIU9|A0A1D6PIU9_MAIZE Phosphoinositide phosphatase SAC2 OS=Zea mays OX=4577 GN=ZEAMMB73_Zm00001d048258 PE=4 SV=1;tr|A0A1D6PIV
K7UGM3		0.689166	2.23259	SilkPhos	Catalase OS=Zea mays OX=4577 GN=ZEAMMB73_Zm00001d054044 PE=3 SV=1	4	YYPSRHAPLRQAAPPTPLPPRPVAGRREKAT	QAAPPT(1)PLPPRPVAGR	___1		1	99.669	408	2	20.5348	16.1798	16.498	20.1035	20.688	19.1188											tr|K7UGM3|K7UGM3_MAIZE Catalase OS=Zea mays OX=4577 GN=ZEAMMB73_Zm00001d054044 PE=3 SV=1;tr|A0A804P5F8|A0A804P5F8_MAIZE Catalase OS=Zea mays OX=4577 PE=3 SV=1
A0A1D6MWZ7	+	2.94859	2.22792	LeafLFQ	DUF538 family protein OS=Zea mays OX=4577 GN=103650536 PE=1 SV=1	2															2	5.4442	4	3	19.1794	18.5134	19.3627	21.1771	21.3826	21.1795	tr|A0A1D6MWZ7|A0A1D6MWZ7_MAIZE DUF538 family protein OS=Zea mays OX=4577 GN=103650536 PE=1 SV=1
A0A804N5R5	+	1.19333	2.22387	SilkPhos	Trafficking protein particle complex subunit 11 domain-containing protein OS=Zea mays OX=4577 PE=1 SV=1	1	LPPNRSASNLMTRTMSGPATSETSLPVDRPM	T(0.007)MS(0.993)GPATSETSLPVDR	___1		0.992571	128.06	510	0	19.7331	17.117	17.1937	19.9278	20.5094	20.2782											tr|A0A804N5R5|A0A804N5R5_MAIZE Trafficking protein particle complex subunit 11 domain-containing protein OS=Zea mays OX=4577 PE=1 SV=1;tr|A0A1D6MXF8|A0A1D6MXF8_MAIZE Trafficking protein particle complex II-specific subunit 130-like protein OS=Zea mays OX=4
A0A1D6ESX7	+	1.33271	2.21985	LeafPhos	Hydroxyproline-rich glycoprotein family protein OS=Zea mays OX=4577 GN=ZEAMMB73_Zm00001d006108 PE=4 SV=1	2	HSSADIRDLGDSNLPSPTRLSNVQSVLKDSN	DLGDSNLPS(0.943)PT(0.057)R	___1		0.943156	137.09	247	1	17.1254	19.2164	19.3327	21.3838	20.4109	20.5393											tr|A0A1D6ESX7|A0A1D6ESX7_MAIZE Hydroxyproline-rich glycoprotein family protein OS=Zea mays OX=4577 GN=ZEAMMB73_Zm00001d006108 PE=4 SV=1;tr|A0A1D6ESY0|A0A1D6ESY0_MAIZE Hydroxyproline-rich glycoprotein family protein OS=Zea mays OX=4577 GN=ZEAMMB73_Zm00001d0
B6TJ91		1.00226	2.21671	SilkPhos	Splicing factor, arginine/serine-rich 7 OS=Zea mays OX=4577 GN=100273521 PE=1 SV=1	2	RSYSPRDRSPRRRSYSRSPPLPPPPPRNNSM	S(0.02)Y(0.017)S(0.981)RS(0.981)PPLPPPPPR	___2		0.981194	73.499	158	1	19.5901	16.4174	16.8378	19.6431	20.409	19.4433											tr|B6TJ91|B6TJ91_MAIZE Splicing factor, arginine/serine-rich 7 OS=Zea mays OX=4577 GN=100273521 PE=1 SV=1;tr|B4FW42|B4FW42_MAIZE Uncharacterized protein OS=Zea mays OX=4577 PE=2 SV=1
B4FAQ9	+	3.58369	2.20911	SilkPhos	DREPP4 protein OS=Zea mays OX=4577 GN=100191938 PE=1 SV=1	3	IPKEEPKEEPAAEATSREVAVEEKKEEAEPA	EEPKEEPAAEAT(0.022)S(0.978)R	___1		0.977939	115.1	144	1	16.9768	16.5712	16.4922	18.7501	18.83	19.0875											tr|B4FAQ9|B4FAQ9_MAIZE DREPP4 protein OS=Zea mays OX=4577 GN=100191938 PE=1 SV=1;tr|A0A1D6MEZ6|A0A1D6MEZ6_MAIZE Plasma membrane-associated cation-binding protein 1 OS=Zea mays OX=4577 GN=100191938 PE=1 SV=1;tr|A0A804MXI2|A0A804MXI2_MAIZE Plasma membrane-as
A0A1D6EB22	+	2.11434	2.20662	LeafLFQ	Abscisic acid stress ripening3 OS=Zea mays OX=4577 GN=ZEAMMB73_Zm00001d003712 PE=3 SV=1	3															4	41.245	17	2	18.2874	18.9249	18.9214	21.5014	21.0763	20.1758	tr|A0A1D6EB22|A0A1D6EB22_MAIZE Abscisic acid stress ripening3 OS=Zea mays OX=4577 GN=ZEAMMB73_Zm00001d003712 PE=3 SV=1
B4FEY3	+	1.54268	2.20326	LeafPhos	Arginine/serine-rich splicing factor RS2Z35 transcript I OS=Zea mays OX=4577 GN=RS2Z35 PE=1 SV=1	1	NGSRSPRSPSPRAEVSPPLKDNGARNGSDHE	AEVS(1)PPLKDNGAR	___1		1	94.781	239	2	17.0237	17.0134	18.6488	20.0984	20.1741	19.0232											tr|B4FEY3|B4FEY3_MAIZE Arginine/serine-rich splicing factor RS2Z35 transcript I OS=Zea mays OX=4577 GN=RS2Z35 PE=1 SV=1;tr|A0A1D6LH51|A0A1D6LH51_MAIZE Serine/arginine-rich splicing factor RS2Z32 OS=Zea mays OX=4577 GN=ZEAMMB73_Zm00001d035551 PE=4 SV=1;tr|A
A0A1D6FXI1	+	1.91071	2.20197	LeafLFQ	Ras-related protein RABD2c OS=Zea mays OX=4577 GN=ZEAMMB73_Zm00001d011162 PE=4 SV=1	2															3	6.7922	22	0	18.684	18.9073	19.0471	21.2247	21.8609	20.1587	tr|A0A1D6FXI1|A0A1D6FXI1_MAIZE Ras-related protein RABD2c OS=Zea mays OX=4577 GN=ZEAMMB73_Zm00001d011162 PE=4 SV=1;tr|B4FAE1|B4FAE1_MAIZE Ras-related protein RABD2c OS=Zea mays OX=4577 GN=100191848 PE=1 SV=1;tr|A0A1D6FXI3|A0A1D6FXI3_MAIZE Ras-related prote
A0A1D6EB22	+	1.51655	2.19746	SilkPhos	Abscisic acid stress ripening3 OS=Zea mays OX=4577 GN=ZEAMMB73_Zm00001d003712 PE=3 SV=1	3	SGTDDYGRGEGGYNKSGGDDDYGRSGGDGYG	GEGGY(0.001)NKS(0.936)GGDDDY(0.063)GR	___1		0.93637	97.214	42	0	17.9411	16.5301	17.2705	18.4017	19.7905	20.1418											tr|A0A1D6EB22|A0A1D6EB22_MAIZE Abscisic acid stress ripening3 OS=Zea mays OX=4577 GN=ZEAMMB73_Zm00001d003712 PE=3 SV=1
C0PMA1		0.911253	2.19728	SilkPhos	Large ribosomal subunit protein uL2 RNA-binding domain-containing protein OS=Zea mays OX=4577 PE=2 SV=1	2	FKSHTHHRKGPARFRSLDFGERNGYLKGVVT	FRS(1)LDFGER	___1		1	107.37	31	0	19.4535	18.0605	16.9534	20.4915	21.773	18.7948											tr|C0PMA1|C0PMA1_MAIZE Large ribosomal subunit protein uL2 RNA-binding domain-containing protein OS=Zea mays OX=4577 PE=2 SV=1;tr|A0A1D6MWW9|A0A1D6MWW9_MAIZE 60S ribosomal protein L2 OS=Zea mays OX=4577 GN=ZEAMMB73_Zm00001d041568 PE=3 SV=1;tr|B4FJS6|B4FJS6
A0A096QCT0	+	1.28751	2.19528	SilkPhos	BRI1-KD interacting protein 130 OS=Zea mays OX=4577 GN=100274856 PE=1 SV=1	1	VGDELTCAPAYGRSVSLPQPTLKLVSAMKGG	SVS(1)LPQPTLK	___1		0.999999	134.38	143	1	18.3918	16.1748	16.8758	19.4377	20.0867	18.5038											tr|A0A096QCT0|A0A096QCT0_MAIZE BRI1-KD interacting protein 130 OS=Zea mays OX=4577 GN=100274856 PE=1 SV=1;tr|A0A804PRI6|A0A804PRI6_MAIZE BRI1-KD interacting protein 130 OS=Zea mays OX=4577 GN=100274856 PE=4 SV=1
A0A804QGN4	+	1.10202	2.18441	SilkLFQ	Glycine-rich cell wall structural protein OS=Zea mays OX=4577 PE=1 SV=1	1															4	24.324	25	2	20.4597	19.5194	17.4668	21.0546	21.0188	21.9258	tr|A0A804QGN4|A0A804QGN4_MAIZE Glycine-rich cell wall structural protein OS=Zea mays OX=4577 PE=1 SV=1;tr|A0A804QHM3|A0A804QHM3_MAIZE Glycine-rich cell wall structural protein OS=Zea mays OX=4577 PE=1 SV=1;tr|A0A804QIA4|A0A804QIA4_MAIZE Glycine-rich cell w
A0A1D6ME27		0.634985	2.18227	SilkPhos	Putative casein kinase family protein OS=Zea mays OX=4577 GN=ZEAMMB73_Zm00001d039162 PE=4 SV=1	2	APPPVINAGSLAKQKSPVRPETSTSKDAVFS	QKS(0.996)PVRPET(0.002)S(0.001)T(0.001)SK	___1		0.99595	86.699	64	1	20.9177	16.2876	20.694	21.4054	22.1363	20.9045											tr|A0A1D6ME27|A0A1D6ME27_MAIZE Putative casein kinase family protein OS=Zea mays OX=4577 GN=ZEAMMB73_Zm00001d039162 PE=4 SV=1;tr|A0A804Q6M9|A0A804Q6M9_MAIZE non-specific serine/threonine protein kinase OS=Zea mays OX=4577 PE=1 SV=1;tr|A0A1D6ME26|A0A1D6ME26
A0A1D6N0Q2		0.599191	2.17861	LeafPhos	Serine/arginine-rich splicing factor SR45 OS=Zea mays OX=4577 GN=ZEAMMB73_Zm00001d011828 PE=4 SV=1	2	SPRRPPDPSPRRRPDSPPIRRRPDPSPVRRG	RRPDS(1)PPIR	___1		1	145.99	261	2	17.7924	17.089	22.2649	21.5145	21.0566	21.1111											tr|A0A1D6G432|A0A1D6G432_MAIZE Serine/arginine-rich splicing factor SR45 OS=Zea mays OX=4577 GN=ZEAMMB73_Zm00001d011828 PE=4 SV=1;tr|K7V1I2|K7V1I2_MAIZE Arginine/serine-rich splicing factor SR45_2 transcript I OS=Zea mays OX=4577 GN=103636269 PE=1 SV=1;tr|
C0P5I5		0.841045	2.17796	SilkPhos	Alkaline/neutral invertase OS=Zea mays OX=4577 GN=100382511 PE=1 SV=1	3	VERQRSFDDRSLSDVSHSGGYGRGGFDGMYS	S(0.01)LS(0.019)DVS(0.971)HS(0.001)GGYGR	___1		0.970895	141.34	52	2	19.9638	16.2119	16.6911	19.8144	20.1981	19.3881											tr|C0P5I5|C0P5I5_MAIZE Alkaline/neutral invertase OS=Zea mays OX=4577 GN=100382511 PE=1 SV=1;tr|A0A1D6Q300|A0A1D6Q300_MAIZE Alkaline/neutral invertase OS=Zea mays OX=4577 GN=ZEAMMB73_Zm00001d050716 PE=3 SV=1;tr|A0A1D6Q302|A0A1D6Q302_MAIZE Alkaline/neutral
B6T7J1	+	1.96661	2.17277	SilkLFQ	DUF4057 domain-containing protein OS=Zea mays OX=4577 GN=100276254 PE=1 SV=1	1															10	52.292	33	0	19.8892	18.4965	18.6793	20.7852	21.3898	21.4083	tr|B6T7J1|B6T7J1_MAIZE DUF4057 domain-containing protein OS=Zea mays OX=4577 GN=100276254 PE=1 SV=1;tr|C0PMS6|C0PMS6_MAIZE DUF4057 domain-containing protein OS=Zea mays OX=4577 PE=2 SV=1;tr|A0A1D6P7Q6|A0A1D6P7Q6_MAIZE Uncharacterized protein OS=Zea mays OX
A0A1D6MB54	+	1.63304	2.16987	SilkPhos	Calmodulin binding protein isoform 1 OS=Zea mays OX=4577 GN=ZEAMMB73_Zm00001d038838 PE=1 SV=1	1	DSAEKNGFTRRHSLPSPNNGKIISHSPRTQR	HSLPS(1)PNNGK	___1		1	142.19	534	2	17.602	16.2223	15.801	18.258	18.6863	19.1906											tr|A0A1D6MB54|A0A1D6MB54_MAIZE Calmodulin binding protein isoform 1 OS=Zea mays OX=4577 GN=ZEAMMB73_Zm00001d038838 PE=1 SV=1;tr|A0A804Q1N5|A0A804Q1N5_MAIZE DUF4005 domain-containing protein OS=Zea mays OX=4577 PE=1 SV=1
A0A1D6E6D3	+	2.6768	2.16858	SilkPhos	CLIP-associated protein OS=Zea mays OX=4577 GN=ZEAMMB73_Zm00001d003087 PE=4 SV=1	1	TEKTDASLDGETATSTPRLDVSRFVTSDGHN	TDASLDGET(0.001)ATS(0.173)T(0.826)PR	___1		0.825658	148.33	1051	3	16.6271	16.2799	16.788	18.6496	19.2327	18.3184											tr|A0A1D6E6D3|A0A1D6E6D3_MAIZE CLIP-associated protein OS=Zea mays OX=4577 GN=ZEAMMB73_Zm00001d003087 PE=4 SV=1;tr|A0A1D6E6C0|A0A1D6E6C0_MAIZE CLIP-associated protein OS=Zea mays OX=4577 GN=103646242 PE=1 SV=1;tr|A0A1D6E6E3|A0A1D6E6E3_MAIZE CLIP-associated
B4FUV7	+	1.8453	2.1593	SilkPhos	DUF3511 domain protein OS=Zea mays OX=4577 GN=ZEAMMB73_Zm00001d053568 PE=2 SV=1	2	GPTLADTGGQLKRSGSVTNWTSANRRSVNLR	RS(0.005)GS(0.995)VTNWTSANR	___1		0.99473	132.5	114	0	21.4587	20.0902	19.8614	22.5927	22.9041	22.3914											tr|B4FUV7|B4FUV7_MAIZE DUF3511 domain protein OS=Zea mays OX=4577 GN=ZEAMMB73_Zm00001d053568 PE=2 SV=1;tr|A0A804PH61|A0A804PH61_MAIZE Uncharacterized protein OS=Zea mays OX=4577 PE=1 SV=1;tr|A0A1D6H6U5|A0A1D6H6U5_MAIZE Uncharacterized protein OS=Zea mays O
A0A1D6J3D9		0.643166	2.15849	LeafLFQ	acetyl-CoA carboxylase OS=Zea mays OX=4577 GN=ZEAMMB73_Zm00001d024998 PE=4 SV=1	1															3	4.504	7	2	19.8947	19.2856	24.0705	23.5967	22.9652	23.1644	tr|A0A1D6J3D9|A0A1D6J3D9_MAIZE acetyl-CoA carboxylase OS=Zea mays OX=4577 GN=ZEAMMB73_Zm00001d024998 PE=4 SV=1;tr|A0A1D6J3J6|A0A1D6J3J6_MAIZE acetyl-CoA carboxylase OS=Zea mays OX=4577 GN=ZEAMMB73_Zm00001d024998 PE=4 SV=1;tr|A0A1D6J3D1|A0A1D6J3D1_MAIZE ace
A0A1D6I8T0	+	2.10146	2.15715	SilkPhos	DUF936 domain-containing protein (Fragment) OS=Zea mays OX=4577 GN=ZEAMMB73_Zm00001d021181 PE=4 SV=1	1	SSVLSIGSGPKALRRSWEGNTDIKGKGNSES	S(1)WEGNTDIK	___1		1	101.6	286	3	17.021	16.7464	15.9465	18.1357	19.0569	18.9928											tr|A0A1D6I8T0|A0A1D6I8T0_MAIZE DUF936 domain-containing protein (Fragment) OS=Zea mays OX=4577 GN=ZEAMMB73_Zm00001d021181 PE=4 SV=1;tr|B4F8N9|B4F8N9_MAIZE Uncharacterized protein OS=Zea mays OX=4577 PE=2 SV=1;tr|A0A1D6I8S9|A0A1D6I8S9_MAIZE Uncharacterized
A0A1D6MLP0		1.03834	2.15395	SilkPhos	Uncharacterized protein OS=Zea mays OX=4577 GN=ZEAMMB73_Zm00001d039901 PE=4 SV=1	1	HPDPPSRTNLPLRTTSSNSLNSGATTRRPSS	T(0.042)T(0.042)S(0.858)S(0.055)NS(0.003)LNSGATTR	___1		0.858321	81.619	23	2	18.7777	15.6018	16.5787	18.7037	19.601	19.1154											tr|A0A1D6MLP0|A0A1D6MLP0_MAIZE Uncharacterized protein OS=Zea mays OX=4577 GN=ZEAMMB73_Zm00001d039901 PE=4 SV=1;tr|B8A2R5|B8A2R5_MAIZE Proline-rich family protein OS=Zea mays OX=4577 PE=2 SV=1;tr|C0P3S0|C0P3S0_MAIZE Proline-rich family protein OS=Zea mays
Q9ATN1	+	1.74496	2.15377	SilkPhos	Aquaporin NIP3-1 OS=Zea mays OX=4577 GN=NIP3-1 PE=2 SV=1	1	GTPAPLFSSGGPRVDSLSYERKSMPRCKCLP	VDS(1)LSYERK	___1		0.99995	103.31	32	2	17.1299	16.2164	16.4276	18.2151	19.7098	18.3103											sp|Q9ATN1|NIP31_MAIZE Aquaporin NIP3-1 OS=Zea mays OX=4577 GN=NIP3-1 PE=2 SV=1;tr|A0A317Y1T2|A0A317Y1T2_MAIZE Uncharacterized protein OS=Zea mays OX=4577 PE=2 SV=1;tr|A0A1R3M9B0|A0A1R3M9B0_MAIZE Tasselless1 OS=Zea mays OX=4577 GN=ZEAMMB73_Zm00001d032461 PE
C4J477	+	2.03831	2.15221	LeafPhos	Dehydrin3 OS=Zea mays OX=4577 GN=542251 PE=1 SV=1	4	PVVVHKIEDDDTKTQTPPQAPEEEKKGLLDK	T(0.001)QT(0.999)PPQAPEEEKK	___1		0.99918	124.47	196	3	17.9042	16.9423	16.5005	19.3139	19.5712	18.9186											tr|C4J477|C4J477_MAIZE Dehydrin3 OS=Zea mays OX=4577 GN=542251 PE=1 SV=1;tr|A0A804NUE1|A0A804NUE1_MAIZE Dehydrin COR410 OS=Zea mays OX=4577 GN=542251 PE=1 SV=1
B4FD51	+	1.3655	2.14336	SilkPhos	PDK1-type PH domain-containing protein OS=Zea mays OX=4577 PE=2 SV=1	1	SSEVRSHISKLASIDSFDSKWQEFLDPGESV	LASIDS(0.996)FDS(0.004)K	___1		0.995589	116.74	36	1	18.4457	16.2221	16.6072	19.1239	19.728	18.8532											tr|B4FD51|B4FD51_MAIZE PDK1-type PH domain-containing protein OS=Zea mays OX=4577 PE=2 SV=1;tr|C0P347|C0P347_MAIZE non-specific serine/threonine protein kinase OS=Zea mays OX=4577 GN=103650947 PE=1 SV=1
C0PHL9		0.822806	2.14275	SilkPhos	Exocyst subunit Exo70 family protein OS=Zea mays OX=4577 PE=2 SV=1	1	LATSKNAADDMIRILSGFDHRLSSITSDLFP	ILS(1)GFDHR	___1		1	112.11	62	0	20.1784	18.4227	17.4335	20.8061	22.3885	19.2682											tr|C0PHL9|C0PHL9_MAIZE Exocyst subunit Exo70 family protein OS=Zea mays OX=4577 PE=2 SV=1;tr|K7U2N2|K7U2N2_MAIZE Exocyst subunit Exo70 family protein OS=Zea mays OX=4577 GN=ZEAMMB73_Zm00001d025206 PE=1 SV=1
A0A804NNG7		1.1642	2.14243	SilkPhos	Small ribosomal subunit protein uS15 N-terminal domain-containing protein OS=Zea mays OX=4577 GN=100272255 PE=3 SV=1	3	LPYKRTPPTWLKTAASDVEEMITKAAKKGQM	TAAS(1)DVEEMITK	___1		0.999998	152	31	0	21.2922	19.3933	18.7669	21.6725	22.7784	21.4287											tr|A0A804NNG7|A0A804NNG7_MAIZE Small ribosomal subunit protein uS15 N-terminal domain-containing protein OS=Zea mays OX=4577 GN=100272255 PE=3 SV=1;tr|B4FML8|B4FML8_MAIZE 40S ribosomal protein S13 OS=Zea mays OX=4577 GN=100272255 PE=2 SV=1;tr|A0A1D6PWX7|A0
C0P7D1	+	1.29249	2.1409	SilkPhos	Plant intracellular Ras-group-related LRR protein 3 OS=Zea mays OX=4577 GN=100283123 PE=1 SV=1	2	EFDIEQPPVHTPSPRTPSSAGEFELVERMPG	T(0.924)PS(0.072)S(0.003)AGEFELVER	___1		0.924426	139.74	45	2	18.1902	16.9479	17.2523	19.6772	20.745	18.3909											tr|C0P7D1|C0P7D1_MAIZE Plant intracellular Ras-group-related LRR protein 3 OS=Zea mays OX=4577 GN=100283123 PE=1 SV=1
A0A1D6MY21	+	1.12515	2.13969	SilkLFQ	Glycosyltransferase OS=Zea mays OX=4577 GN=ZEAMMB73_Zm00001d041763 PE=1 SV=1	2															2	15.244	14	2	20.919	18.6245	18.003	21.1084	21.5078	21.3495	tr|A0A1D6MY21|A0A1D6MY21_MAIZE Glycosyltransferase OS=Zea mays OX=4577 GN=ZEAMMB73_Zm00001d041763 PE=1 SV=1;tr|B4FK27|B4FK27_MAIZE Uncharacterized protein OS=Zea mays OX=4577 PE=2 SV=1
C0PKZ2		0.905053	2.1389	SilkPhos	(+)-neomenthol dehydrogenase OS=Zea mays OX=4577 PE=1 SV=1	3	____MDAAAAAAAAASPTSKRIALVTGGNKG	MDAAAAAAAAAS(0.993)PT(0.006)S(0.001)KR	___1		0.993195	187.5	12	0	21.7006	18.7802	18.2383	21.9018	22.008	21.2261											tr|C0PKZ2|C0PKZ2_MAIZE (+)-neomenthol dehydrogenase OS=Zea mays OX=4577 PE=1 SV=1
B8A0K2	+	1.35195	2.13581	SilkPhos	Calmodulin binding protein OS=Zea mays OX=4577 GN=ZEAMMB73_Zm00001d052525 PE=2 SV=1	1	PEDEGRGRARYQRTLSGGLQSPRATQVPQRA	TLS(1)GGLQS(1)PR	___2		0.999833	111.5	148	3	18.0394	16.5714	16.2989	18.2442	19.987	19.0858											tr|B8A0K2|B8A0K2_MAIZE Calmodulin binding protein OS=Zea mays OX=4577 GN=ZEAMMB73_Zm00001d052525 PE=2 SV=1;tr|B4FII5|B4FII5_MAIZE Uncharacterized protein OS=Zea mays OX=4577 PE=2 SV=1;tr|A0A804NZ16|A0A804NZ16_MAIZE IQ domain-containing protein IQM3 OS=Zea
A0A1D6HYC4	+	1.68917	2.13487	SilkPhos	COP1-interacting protein-related OS=Zea mays OX=4577 GN=ZEAMMB73_Zm00001d019542 PE=4 SV=1	1	RDGGIVHERNIVGFDSANGRTRAIRVMSNDE	NIVGFDS(1)ANGR	___1		1	101.72	296	0	18.3127	17.5151	17.0916	19.0996	20.6234	19.6009											tr|A0A1D6HYC4|A0A1D6HYC4_MAIZE COP1-interacting protein-related OS=Zea mays OX=4577 GN=ZEAMMB73_Zm00001d019542 PE=4 SV=1;tr|A0A1D6HYB4|A0A1D6HYB4_MAIZE COP1-interacting protein-related OS=Zea mays OX=4577 GN=ZEAMMB73_Zm00001d019542 PE=4 SV=1;tr|A0A1D6HYC3|
A0A1D6N8Z5		0.958263	2.12268	SilkPhos	Putative ADP-ribosylation factor GTPase-activating protein AGD14 OS=Zea mays OX=4577 GN=ZEAMMB73_Zm00001d043109 PE=4 SV=1	1	SDRALFDGKLGNLLFSPGRLRDQMNEDRFAN	LGNLLFS(1)PGR	___1		1	122.34	194	0	21.2196	18.5987	17.958	21.3819	21.8714	20.891											tr|A0A1D6N8Z5|A0A1D6N8Z5_MAIZE Putative ADP-ribosylation factor GTPase-activating protein AGD14 OS=Zea mays OX=4577 GN=ZEAMMB73_Zm00001d043109 PE=4 SV=1;tr|A0A1D6N8Z8|A0A1D6N8Z8_MAIZE Putative ADP-ribosylation factor GTPase-activating protein AGD14 OS=Zea
A0A804N5M6		1.10095	2.1177	SilkPhos	Uncharacterized protein OS=Zea mays OX=4577 GN=100502463 PE=1 SV=1	1	PDGGNRRREFLLNAPSPERATKGSIRLRSEA	EFLLNAPS(1)PER	___1		1	145.29	81	0	20.1492	17.8208	17.4495	20.7034	21.0856	19.9837											tr|A0A804N5M6|A0A804N5M6_MAIZE Uncharacterized protein OS=Zea mays OX=4577 GN=100502463 PE=1 SV=1;tr|C4JBR0|C4JBR0_MAIZE HIT zinc finger OS=Zea mays OX=4577 GN=100502463 PE=1 SV=1
A0A1D6I3D0	+	1.82968	2.11513	LeafPhos	LAG1 longevity assurance homolog 3 OS=Zea mays OX=4577 GN=ZEAMMB73_Zm00001d020296 PE=4 SV=1	1	FPFWILRSTSYEVLLTLDKEKHQFYGPIYYY	S(0.33)T(0.33)S(0.33)Y(0.01)EVLLT(1)LDK	___2		0.999965	72.325	45	2	17.3152	17.3584	18.5311	20.5003	19.4638	19.5859											tr|A0A1D6I3D0|A0A1D6I3D0_MAIZE LAG1 longevity assurance homolog 3 OS=Zea mays OX=4577 GN=ZEAMMB73_Zm00001d020296 PE=4 SV=1;tr|A0A1D6HBM4|A0A1D6HBM4_MAIZE LAG1 longevity assurance homolog 3 OS=Zea mays OX=4577 GN=ZEAMMB73_Zm00001d016993 PE=4 SV=1;tr|A0A804N
A0A1D6HR34		0.944474	2.11439	SilkPhos	Outer arm dynein light chain 1 protein OS=Zea mays OX=4577 GN=ZEAMMB73_Zm00001d018626 PE=4 SV=1	1	HGSVGCSDVAAEGQRSTGSTEEFFVRDGILV	S(0.995)T(0.005)GSTEEFFVR	___1		0.994575	175.33	277	1	19.9299	18.0805	16.3476	20.1225	20.5576	20.0211											tr|A0A1D6HR34|A0A1D6HR34_MAIZE Outer arm dynein light chain 1 protein OS=Zea mays OX=4577 GN=ZEAMMB73_Zm00001d018626 PE=4 SV=1;tr|A0A1D6HR35|A0A1D6HR35_MAIZE Outer arm dynein light chain 1 protein OS=Zea mays OX=4577 GN=ZEAMMB73_Zm00001d018626 PE=4 SV=1;tr
A0A1D6FUN5	+	2.22666	2.11224	SilkPhos	Serine/threonine-protein phosphatase OS=Zea mays OX=4577 GN=ZEAMMB73_Zm00001d010887 PE=3 SV=1	1	PRGETQNRNNNFHSDSPVHQSTNNRQEAASG	NNNFHS(0.079)DS(0.921)PVHQSTNNR	___1		0.920766	81.003	23	3	16.9039	17.3501	16.4999	18.9393	18.544	19.6073											tr|A0A1D6FUN5|A0A1D6FUN5_MAIZE Serine/threonine-protein phosphatase OS=Zea mays OX=4577 GN=ZEAMMB73_Zm00001d010887 PE=3 SV=1;tr|A0A1D6FUN4|A0A1D6FUN4_MAIZE Serine/threonine-protein phosphatase OS=Zea mays OX=4577 GN=ZEAMMB73_Zm00001d010887 PE=3 SV=1;tr|A0A
A0A1D6GD39	+	1.26924	2.11139	SilkPhos	ADP-ribosylation factor GTPase-activating protein AGD10 OS=Zea mays OX=4577 GN=ZEAMMB73_Zm00001d012827 PE=4 SV=1	1	ETDEARKKFSNAKAISSSQFFGTQNREEKEA	AIS(0.971)S(0.027)S(0.002)QFFGTQNR	___1		0.971082	147.33	29	2	18.2826	15.9694	16.016	18.9356	19.1079	18.5587											tr|A0A1D6GD39|A0A1D6GD39_MAIZE ADP-ribosylation factor GTPase-activating protein AGD10 OS=Zea mays OX=4577 GN=ZEAMMB73_Zm00001d012827 PE=4 SV=1;tr|A0A1D6GD42|A0A1D6GD42_MAIZE ADP-ribosylation factor GTPase-activating protein AGD10 OS=Zea mays OX=4577 GN=ZE
A0A1D6MPT4		0.737464	2.11075	SilkPhos	H/ACA ribonucleoprotein complex subunit 4 OS=Zea mays OX=4577 GN=103649956 PE=1 SV=1	1	______________MSSPPPAVASPASEQAK	S(0.5)S(0.5)PPPAVASPASEQAK	___1	ambiguous	0.5	132.24	2	1	17.4336	20.957	21.6724	22.0203	22.0947	22.2803											tr|A0A1D6MPT4|A0A1D6MPT4_MAIZE H/ACA ribonucleoprotein complex subunit 4 OS=Zea mays OX=4577 GN=103649956 PE=1 SV=1
A0A1D6HDN1	+	1.78346	2.10983	SilkPhos	Aquaporin PIP2-4 OS=Zea mays OX=4577 GN=ZEAMMB73_Zm00001d017288 PE=3 SV=1	1	QYVLRASATKLGSYRSNA_____________	LGSYRS(1)NA	___1		0.999844	112.3	185	0	20.0869	18.7018	18.5147	21.1014	21.5794	20.9521											tr|A0A1D6HDN1|A0A1D6HDN1_MAIZE Aquaporin PIP2-4 OS=Zea mays OX=4577 GN=ZEAMMB73_Zm00001d017288 PE=3 SV=1;tr|A0A804U8P2|A0A804U8P2_MAIZE Uncharacterized protein OS=Zea mays OX=4577 GN=541890 PE=3 SV=1;sp|Q9ATM6|PIP24_MAIZE Aquaporin PIP2-4 OS=Zea mays OX=45
B6T8U5		0.733751	2.10846	SilkPhos	ER6 protein OS=Zea mays OX=4577 GN=100282555 PE=1 SV=1	3	ATHPASPTAGAGGDRSPSGPPPVRLSAAQAV	ATHPAS(0.501)PT(0.501)AGAGGDRS(0.971)PS(0.026)GPPPVR	___2		0.971421	80.733	17	0	23.2591	19.4282	19.3227	22.893	22.3184	23.1241											tr|B6T8U5|B6T8U5_MAIZE ER6 protein OS=Zea mays OX=4577 GN=100282555 PE=1 SV=1;tr|A0A1D6M7K3|A0A1D6M7K3_MAIZE ER6 protein OS=Zea mays OX=4577 GN=ZEAMMB73_Zm00001d038616 PE=4 SV=1
B6T8U5		0.733751	2.10846	SilkPhos	ER6 protein OS=Zea mays OX=4577 GN=100282555 PE=1 SV=1	3	_________MATHPASPTAGAGGDRSPSGPP	ATHPAS(0.983)PT(0.017)AGAGGDR	___2		0.982869	148.18	7	0	23.2591	19.4282	19.3227	22.893	22.3184	23.1241											tr|B6T8U5|B6T8U5_MAIZE ER6 protein OS=Zea mays OX=4577 GN=100282555 PE=1 SV=1;tr|A0A1D6M7K3|A0A1D6M7K3_MAIZE ER6 protein OS=Zea mays OX=4577 GN=ZEAMMB73_Zm00001d038616 PE=4 SV=1
B6T8U5		0.733751	2.10846	SilkPhos	ER6 protein OS=Zea mays OX=4577 GN=100282555 PE=1 SV=1	3	_______MATHPASPTAGAGGDRSPSGPPPV	ATHPAS(0.003)PT(0.983)AGAGGDRS(0.013)PSGPPPVR	___2		0.983229	104.68	9	0	23.2591	19.4282	19.3227	22.893	22.3184	23.1241											tr|B6T8U5|B6T8U5_MAIZE ER6 protein OS=Zea mays OX=4577 GN=100282555 PE=1 SV=1;tr|A0A1D6M7K3|A0A1D6M7K3_MAIZE ER6 protein OS=Zea mays OX=4577 GN=ZEAMMB73_Zm00001d038616 PE=4 SV=1
A0A1D6ESX7		0.783528	2.10771	SilkPhos	Hydroxyproline-rich glycoprotein family protein OS=Zea mays OX=4577 GN=ZEAMMB73_Zm00001d006108 PE=4 SV=1	2	VQDHFRTKQTLQRTASPLPTPPPGSIARSFS	T(0.071)AS(0.928)PLPT(0.001)PPPGSIAR	___1		0.927683	67.648	401	2	19.7443	15.7552	17.1312	19.6023	20.3909	18.9606											tr|A0A1D6ESX7|A0A1D6ESX7_MAIZE Hydroxyproline-rich glycoprotein family protein OS=Zea mays OX=4577 GN=ZEAMMB73_Zm00001d006108 PE=4 SV=1;tr|A0A1D6ESY0|A0A1D6ESY0_MAIZE Hydroxyproline-rich glycoprotein family protein OS=Zea mays OX=4577 GN=ZEAMMB73_Zm00001d0
B6SWX3	+	1.51708	2.10573	SilkLFQ	Anthocyanidin 3-O-glucosyltransferase OS=Zea mays OX=4577 GN=100281608 PE=1 SV=1	1															23	181.85	302	0	25.8405	23.8783	24.0571	26.486	26.9558	26.6513	tr|B6SWX3|B6SWX3_MAIZE Anthocyanidin 3-O-glucosyltransferase OS=Zea mays OX=4577 GN=100281608 PE=1 SV=1
A0A1D6G2Z2	+	1.62616	2.09712	SilkPhos	Regulator of Vps4 activity in the MVB pathway protein OS=Zea mays OX=4577 GN=ZEAMMB73_Zm00001d011684 PE=4 SV=1	1	KQRTSALFSRTETQLSDNLGTNKSDIPSPHS	TETQLS(1)DNLGTNK	___1		0.999613	122.46	430	0	18.4869	16.7429	16.7719	19.1902	19.5972	19.5057											tr|A0A1D6G2Z2|A0A1D6G2Z2_MAIZE Regulator of Vps4 activity in the MVB pathway protein OS=Zea mays OX=4577 GN=ZEAMMB73_Zm00001d011684 PE=4 SV=1;tr|A0A1D6G2Z0|A0A1D6G2Z0_MAIZE Regulator of Vps4 activity in the MVB pathway protein OS=Zea mays OX=4577 GN=ZEAMMB
A0A1D6Q627		0.769461	2.09456	SilkPhos	General transcription factor 2-related zinc finger protein OS=Zea mays OX=4577 GN=ZEAMMB73_Zm00001d051293 PE=4 SV=1	1	_________MDRFLTSNPRTSTNTYELTIVV	DRFLT(0.5)S(0.5)NPR	___1	ambiguous	0.5	95.483	7	2	17.1542	20.98	17.4263	20.3961	21.0718	20.3762											tr|A0A1D6Q627|A0A1D6Q627_MAIZE General transcription factor 2-related zinc finger protein OS=Zea mays OX=4577 GN=ZEAMMB73_Zm00001d051293 PE=4 SV=1;tr|A0A1D6Q518|A0A1D6Q518_MAIZE General transcription factor 2-related zinc finger protein OS=Zea mays OX=4577
C0PMY8		1.16518	2.09341	SilkPhos	protein-serine/threonine phosphatase OS=Zea mays OX=4577 GN=ZEAMMB73_Zm00001d009719 PE=1 SV=1	1	IVVKFEHDKPGGGGYSPPGDKS_________	FEHDKPGGGGY(0.104)S(0.896)PPGDKS	___1		0.895742	70.235	245	2	19.0332	16.3983	16.8214	19.7337	19.7187	19.0807											tr|C0PMY8|C0PMY8_MAIZE protein-serine/threonine phosphatase OS=Zea mays OX=4577 GN=ZEAMMB73_Zm00001d009719 PE=1 SV=1;tr|A0A804UG38|A0A804UG38_MAIZE protein-serine/threonine phosphatase OS=Zea mays OX=4577 PE=1 SV=1;tr|A0A1D6FLA0|A0A1D6FLA0_MAIZE protein-se
A0A804LX33	+	2.39238	2.09302	SilkPhos	LOV domain-containing protein OS=Zea mays OX=4577 PE=1 SV=1	2	QLDGSDHVEPLRNRLSENTELQSAKLVKATA	NRLS(1)ENTELQSAK	___1		0.999995	233.47	503	0	20.6086	19.9158	19.6913	22.5765	21.8251	22.0932											tr|A0A804LX33|A0A804LX33_MAIZE LOV domain-containing protein OS=Zea mays OX=4577 PE=1 SV=1;tr|A0A804LX34|A0A804LX34_MAIZE non-specific serine/threonine protein kinase OS=Zea mays OX=4577 PE=1 SV=1;tr|A0A1D6KQ74|A0A1D6KQ74_MAIZE non-specific serine/threonin
A0A1D6M637	+	1.19699	2.08529	SilkPhos	IQ-domain 3 OS=Zea mays OX=4577 GN=ZEAMMB73_Zm00001d038395 PE=3 SV=1	1	RLPRVAVSVQIPTATTTPKGKPFRPPNCSSA	VAVS(0.026)VQIPT(0.978)AT(0.991)T(0.549)T(0.456)PK	___3	ambiguous	0.549213	59.709	354	1	18.8373	16.9192	16.0869	19.2126	19.51	19.3765											tr|A0A1D6M637|A0A1D6M637_MAIZE IQ-domain 3 OS=Zea mays OX=4577 GN=ZEAMMB73_Zm00001d038395 PE=3 SV=1;tr|A0A804Q3A8|A0A804Q3A8_MAIZE IQ-domain 3 OS=Zea mays OX=4577 PE=1 SV=1;tr|A0A1D6M632|A0A1D6M632_MAIZE IQ-domain 3 OS=Zea mays OX=4577 GN=ZEAMMB73_Zm00001d
A0A1D6FWT6		1.16107	2.08482	SilkPhos	Protein IQ-DOMAIN 31 OS=Zea mays OX=4577 GN=ZEAMMB73_Zm00001d011138 PE=4 SV=1	1	NDVEERSKEEHPSTESLKGSKRRSSFSAKPE	SKEEHPST(0.001)ES(0.747)LKGS(0.252)K	___1		0.746797	106.44	233	2	18.723	16.9742	16.7818	19.0093	20.7295	18.9946											tr|A0A1D6FWT6|A0A1D6FWT6_MAIZE Protein IQ-DOMAIN 31 OS=Zea mays OX=4577 GN=ZEAMMB73_Zm00001d011138 PE=4 SV=1;tr|A0A1D6FWT7|A0A1D6FWT7_MAIZE Protein IQ-DOMAIN 31 OS=Zea mays OX=4577 GN=ZEAMMB73_Zm00001d011138 PE=4 SV=1;tr|A0A1D6FWT8|A0A1D6FWT8_MAIZE Protein
B4FQ73		1.09824	2.08471	LeafPhos	RRM domain-containing protein OS=Zea mays OX=4577 PE=1 SV=1	2	___________MGRYSPAYSPPRRGHGGRGR	Y(0.144)S(0.856)PAYSPPR	___1		0.856485	111.01	5	3	17.6564	16.9269	16.8864	19.7641	17.5667	20.3931											tr|B4FQ73|B4FQ73_MAIZE RRM domain-containing protein OS=Zea mays OX=4577 PE=1 SV=1;tr|B4FZ47|B4FZ47_MAIZE RRM domain-containing protein OS=Zea mays OX=4577 PE=2 SV=1;tr|A0A804NJA2|A0A804NJA2_MAIZE RRM domain-containing protein OS=Zea mays OX=4577 PE=1 SV=1
A0A804LQT5		0.718298	2.08167	SilkPhos	RRM domain-containing protein OS=Zea mays OX=4577 PE=1 SV=1	1	___________MRRYSPPYRSPPRRGYGGRG	RY(0.031)S(0.969)PPY(0.132)RS(0.868)PPR	___2		0.968821	97.45	5	1	20.437	18.1051	15.8594	20.3578	20.0277	20.261											tr|A0A804LQT5|A0A804LQT5_MAIZE RRM domain-containing protein OS=Zea mays OX=4577 PE=1 SV=1;tr|B4FND7|B4FND7_MAIZE Arginine/serine-rich splicing factor SCL30 transcript I OS=Zea mays OX=4577 GN=SCL30 PE=1 SV=1;tr|A0A1D6KE51|A0A1D6KE51_MAIZE Serine/arginine-
B6TPK0		1.03846	2.08007	SilkPhos	CAK1AT OS=Zea mays OX=4577 GN=100284050 PE=1 SV=1	1	NYRDGVSRVDFDEFGSMDATKTEKGFSIQFS	VDFDEFGS(0.999)MDAT(0.001)K	___1		0.999258	111.66	466	2	19.236	17.7513	16.4458	19.8729	20.7405	19.06											tr|B6TPK0|B6TPK0_MAIZE CAK1AT OS=Zea mays OX=4577 GN=100284050 PE=1 SV=1
A0A1D6JIM7		0.708061	2.07996	SilkPhos	inorganic diphosphatase OS=Zea mays OX=4577 GN=ZEAMMB73_Zm00001d026680 PE=3 SV=1	1	______________MSEEDKAAASAEQPKRA	S(1)EEDKAAASAEQPK	___1		1	236.4	2	1	19.7782	16.4089	20.5939	20.2221	21.5078	21.2909											tr|A0A1D6JIM7|A0A1D6JIM7_MAIZE inorganic diphosphatase OS=Zea mays OX=4577 GN=ZEAMMB73_Zm00001d026680 PE=3 SV=1;tr|B6TB84|B6TB84_MAIZE inorganic diphosphatase OS=Zea mays OX=4577 GN=100282768 PE=1 SV=1;tr|A0A804RNU8|A0A804RNU8_MAIZE inorganic diphosphatase
B6TIQ0	+	1.25145	2.07917	SilkPhos	DUF740 family protein OS=Zea mays OX=4577 GN=ZEAMMB73_Zm00001d002928 PE=2 SV=1	1	DSQSQHKAAAPARSSSTTTMVAVEHVKRVGV	S(0.045)S(0.045)S(0.874)T(0.033)T(0.002)TMVAVEHVK	___1		0.874476	98.353	146	2	18.3853	16.7249	16.4946	19.0479	20.2457	18.5486											tr|B6TIQ0|B6TIQ0_MAIZE DUF740 family protein OS=Zea mays OX=4577 GN=ZEAMMB73_Zm00001d002928 PE=2 SV=1
B4FSC2	+	0.792346	2.07378	SilkLFQ	DUF538 family protein OS=Zea mays OX=4577 PE=2 SV=1	2															2	16.026	13	1	22.5404	20.7309	18.4345	22.3056	23.0597	22.5618	tr|B4FSC2|B4FSC2_MAIZE DUF538 family protein OS=Zea mays OX=4577 PE=2 SV=1
Q5NKN3	+	1.34552	2.07288	SilkPhos	DNA-binding protein MNB1B OS=Zea mays OX=4577 GN=nfd103 PE=2 SV=1	2	VAAVGKAAGDRWKSLSESDKAPYVAKANKLK	S(0.03)LS(0.97)ESDKAPYVAK	___1		0.969765	159.58	84	1	16.904	19.0236	17.8236	19.9773	20.6498	19.3428											tr|Q5NKN3|Q5NKN3_MAIZE DNA-binding protein MNB1B OS=Zea mays OX=4577 GN=nfd103 PE=2 SV=1;tr|A0A804PD49|A0A804PD49_MAIZE HMG box domain-containing protein OS=Zea mays OX=4577 PE=4 SV=1;tr|A0A804PVK3|A0A804PVK3_MAIZE HMG box domain-containing protein OS=Zea
A0A1D6K5R7	+	1.74537	2.07206	SilkPhos	Ninja-family protein OS=Zea mays OX=4577 GN=103636411 PE=1 SV=1	1	HADADAAPLPLLRTTSLPTETEEERWRRRET	T(0.001)T(0.014)S(0.986)LPTETEEER	___1		0.985554	131.06	83	0	18.8298	17.2392	18.0233	19.6152	20.567	20.1263											tr|A0A1D6K5R7|A0A1D6K5R7_MAIZE Ninja-family protein OS=Zea mays OX=4577 GN=103636411 PE=1 SV=1;tr|A0A1Q1CXY5|A0A1Q1CXY5_MAIZE Ninja-family protein OS=Zea mays OX=4577 GN=ZEAMMB73_Zm00001d047290 PE=3 SV=1;tr|A0A1D6P8E7|A0A1D6P8E7_MAIZE Ninja-family protein
A0A1D6Q9Z0	+	3.9446	2.06321	SilkLFQ	Uncharacterized protein OS=Zea mays OX=4577 GN=ZEAMMB73_Zm00001d051823 PE=4 SV=1	2															3	7.0773	5	3	18.865	18.7256	19.1663	21.022	21.0291	20.8954	tr|A0A1D6Q9Z0|A0A1D6Q9Z0_MAIZE Uncharacterized protein OS=Zea mays OX=4577 GN=ZEAMMB73_Zm00001d051823 PE=4 SV=1;tr|K7U4C2|K7U4C2_MAIZE Uncharacterized protein OS=Zea mays OX=4577 GN=103654082 PE=1 SV=1
B4FD59		0.472139	2.06309	LeafLFQ	Histone H4 OS=Zea mays OX=4577 GN=ZEAMMB73_Zm00001d002543 PE=2 SV=1	1															4	17.153	50	0	18.2529	22.1536	21.5464	19.8189	24.4187	23.9045	tr|B4FD59|B4FD59_MAIZE Histone H4 OS=Zea mays OX=4577 GN=ZEAMMB73_Zm00001d002543 PE=2 SV=1;tr|A0A1D6IAU4|A0A1D6IAU4_MAIZE Histone H4 OS=Zea mays OX=4577 GN=ZEAMMB73_Zm00001d021422 PE=3 SV=1;tr|A0A804QEL3|A0A804QEL3_MAIZE Histone H4 OS=Zea mays OX=4577 PE=3
A0A1D6KNK5	+	1.5836	2.06267	LeafPhos	DUF761 domain protein OS=Zea mays OX=4577 GN=ZEAMMB73_Zm00001d032102 PE=4 SV=1	2	ASLGTATTRTLSRASSAASPEALTRASSSSG	AS(0.001)S(0.999)AASPEALTR	___1		0.99946	140.91	120	1	18.3257	16.9849	18.7741	20.4629	20.2253	19.5844											tr|A0A1D6KNK5|A0A1D6KNK5_MAIZE DUF761 domain protein OS=Zea mays OX=4577 GN=ZEAMMB73_Zm00001d032102 PE=4 SV=1
A0A1D6ESX7	+	2.80093	2.06001	LeafPhos	Hydroxyproline-rich glycoprotein family protein OS=Zea mays OX=4577 GN=ZEAMMB73_Zm00001d006108 PE=4 SV=1	2	APRHSSAHQPVHMRVSPGNSPPPISSPKIKE	VS(1)PGNSPPPISSPK	___1		0.999746	104.79	333	0	18.1543	18.3589	17.8334	20.62	19.9665	19.9402											tr|A0A1D6ESX7|A0A1D6ESX7_MAIZE Hydroxyproline-rich glycoprotein family protein OS=Zea mays OX=4577 GN=ZEAMMB73_Zm00001d006108 PE=4 SV=1;tr|A0A1D6ESY0|A0A1D6ESY0_MAIZE Hydroxyproline-rich glycoprotein family protein OS=Zea mays OX=4577 GN=ZEAMMB73_Zm00001d0
A0A1D6GRK0	+	2.52399	2.05857	LeafPhos	RNA-binding (RRM/RBD/RNP motifs) family protein OS=Zea mays OX=4577 GN=ZEAMMB73_Zm00001d014280 PE=4 SV=1	2	YEAANTYEYAGNRAPTPPSGSYIPRRGHY__	APT(1)PPSGSYIPR	___1		0.999997	138.99	286	0	20.1264	19.5346	20.6148	22.0568	22.1111	22.2836											tr|A0A1D6GRK0|A0A1D6GRK0_MAIZE RNA-binding (RRM/RBD/RNP motifs) family protein OS=Zea mays OX=4577 GN=ZEAMMB73_Zm00001d014280 PE=4 SV=1;tr|A0A1D6GRJ9|A0A1D6GRJ9_MAIZE RNA-binding (RRM/RBD/RNP motifs) family protein OS=Zea mays OX=4577 GN=ZEAMMB73_Zm00001d0
A0A804Q347		0.540708	2.05812	LeafPhos	protein-serine/threonine phosphatase OS=Zea mays OX=4577 GN=100273157 PE=1 SV=1	1	FQHDKPRSGGGDSPSSPRL____________	SGGGDS(0.008)PS(0.008)S(0.983)PRL	___1		0.983458	183.06	249	1	20.9044	20.3999	15.6573	21.3734	20.7634	20.9991											tr|A0A804Q347|A0A804Q347_MAIZE protein-serine/threonine phosphatase OS=Zea mays OX=4577 GN=100273157 PE=1 SV=1;tr|A0A804Q5Q0|A0A804Q5Q0_MAIZE protein-serine/threonine phosphatase OS=Zea mays OX=4577 GN=100273157 PE=1 SV=1;tr|B4FTA0|B4FTA0_MAIZE protein-ser
A0A1D6F6F8		1.06796	2.05492	SilkPhos	Uncharacterized protein OS=Zea mays OX=4577 GN=ZEAMMB73_Zm00001d007435 PE=4 SV=1	1	DKTSKGSKRVHEESDSSELNDRKSDMDNSDV	VHEES(0.067)DS(0.799)S(0.133)ELNDR	___1		0.79913	178.22	128	1	18.4818	16.0753	18.9445	19.7094	19.7408	20.2162											tr|A0A1D6F6F8|A0A1D6F6F8_MAIZE Uncharacterized protein OS=Zea mays OX=4577 GN=ZEAMMB73_Zm00001d007435 PE=4 SV=1;tr|A0A1D6F6F7|A0A1D6F6F7_MAIZE DEK-C domain-containing protein (Fragment) OS=Zea mays OX=4577 GN=ZEAMMB73_Zm00001d007435 PE=4 SV=1;tr|A0A1D6F6F9
A0A804RDD2		0.913199	2.05471	SilkPhos	Uncharacterized protein OS=Zea mays OX=4577 PE=1 SV=1	1	PPKRKSPATIAPAAGSPRKTRSMVAAAAAGK	RKS(0.055)PAT(0.945)IAPAAGS(1)PR	___1		1	193.45	17	1	20.7976	17.4536	20.2035	21.4624	21.9295	21.2269											tr|A0A804RDD2|A0A804RDD2_MAIZE Uncharacterized protein OS=Zea mays OX=4577 PE=1 SV=1;tr|A0A804RD04|A0A804RD04_MAIZE Selenoprotein H OS=Zea mays OX=4577 PE=1 SV=1;tr|K7TN39|K7TN39_MAIZE Selenium binding OS=Zea mays OX=4577 GN=ZEAMMB73_Zm00001d023692 PE=1 SV
A0A1D6M637	+	1.21249	2.05306	SilkPhos	IQ-domain 3 OS=Zea mays OX=4577 GN=ZEAMMB73_Zm00001d038395 PE=3 SV=1	1	ASTRLPRVAVSVQIPTATTTPKGKPFRPPNC	VAVS(0.026)VQIPT(0.978)AT(0.991)T(0.549)T(0.456)PK	___3		0.977802	59.709	351	1	18.8373	16.9192	16.1836	19.2126	19.51	19.3765											tr|A0A1D6M637|A0A1D6M637_MAIZE IQ-domain 3 OS=Zea mays OX=4577 GN=ZEAMMB73_Zm00001d038395 PE=3 SV=1;tr|A0A804Q3A8|A0A804Q3A8_MAIZE IQ-domain 3 OS=Zea mays OX=4577 PE=1 SV=1;tr|A0A1D6M632|A0A1D6M632_MAIZE IQ-domain 3 OS=Zea mays OX=4577 GN=ZEAMMB73_Zm00001d
A0A1D6EB22		1.05521	2.05012	SilkPhos	Abscisic acid stress ripening3 OS=Zea mays OX=4577 GN=ZEAMMB73_Zm00001d003712 PE=3 SV=1	3	TGGGGYNKSGNDGYDSGYNRSGTTNDDEYGR	SGNDGY(0.003)DS(0.966)GY(0.031)NR	___1		0.966373	214.42	109	0	19.0949	17.5285	19.0944	19.2166	20.8789	21.7727											tr|A0A1D6EB22|A0A1D6EB22_MAIZE Abscisic acid stress ripening3 OS=Zea mays OX=4577 GN=ZEAMMB73_Zm00001d003712 PE=3 SV=1
A0A1D6E4L6		1.14605	2.04606	SilkPhos	Autophagy-related protein 13a OS=Zea mays OX=4577 GN=ZEAMMB73_Zm00001d002819 PE=4 SV=1	1	TPSPPHFPPGLMRWESAPMPIPQVSERRSPA;TPSPPHFPPRLMRWESAPMPIPQVSERRSPA	WES(1)APMPIPQVSER	___1		0.999999	71.085	303	3	17.0245	17.3029	17.2841	19.1261	20.7537	17.8699											tr|A0A1D6E4L6|A0A1D6E4L6_MAIZE Autophagy-related protein 13a OS=Zea mays OX=4577 GN=ZEAMMB73_Zm00001d002819 PE=4 SV=1;tr|A0A804MCK4|A0A804MCK4_MAIZE Autophagy-related protein 13 N-terminal domain-containing protein OS=Zea mays OX=4577 PE=1 SV=1;tr|C4IZF6|C
C0PI69		1.02882	2.04504	SilkPhos	Syntaxin N-terminal domain-containing protein OS=Zea mays OX=4577 PE=2 SV=1	1	______________MSFQDLEAGHVRGAPLG	S(1)FQDLEAGHVR	___1		1	136.7	2	0	19.5461	17.047	17.1372	20.2255	20.5609	19.079											tr|C0PI69|C0PI69_MAIZE Syntaxin N-terminal domain-containing protein OS=Zea mays OX=4577 PE=2 SV=1;tr|B4F821|B4F821_MAIZE Syntaxin 23 OS=Zea mays OX=4577 GN=100191223 PE=1 SV=1;tr|A0A804N1L4|A0A804N1L4_MAIZE t-SNARE coiled-coil homology domain-containing p
A0A804P1Y5		0.542045	2.04466	SilkPhos	Sm domain-containing protein OS=Zea mays OX=4577 GN=103654662 PE=1 SV=1	1	RVGSGRHESKIVRSSSGGFTNSGNDIKLGHG	S(0.003)S(0.003)S(0.993)GGFTNSGNDIK	___1		0.993286	116.58	41	1	21.2213	15.9844	20.675	21.3286	21.1415	21.5446											tr|A0A804P1Y5|A0A804P1Y5_MAIZE Sm domain-containing protein OS=Zea mays OX=4577 GN=103654662 PE=1 SV=1;tr|A0A1D6QN03|A0A1D6QN03_MAIZE Polyadenylate-binding protein-interacting protein 3 OS=Zea mays OX=4577 GN=ZEAMMB73_Zm00001d053245 PE=4 SV=1;tr|A0A1D6QMZ8
B6TDN3	+	1.21739	2.04175	SilkPhos	DUF1677 family protein OS=Zea mays OX=4577 GN=100276535 PE=1 SV=1	1	DAVGEELGRAGTPPISPAEALDRHARACRGA	AGT(1)PPIS(1)PAEALDR	___2		1	85.473	66	2	19.1883	16.715	17.0034	19.8242	19.737	19.4708											tr|B6TDN3|B6TDN3_MAIZE DUF1677 family protein OS=Zea mays OX=4577 GN=100276535 PE=1 SV=1
B4FE44		0.613776	2.03965	LeafPhos	Nitrate-induced NOI protein OS=Zea mays OX=4577 GN=100193184 PE=1 SV=1	2	QTPERRASSEGLGQHTPGRSRMKPGGYEPEE	ASSEGLGQHT(1)PGR	___1		0.999978	149.3	157	1	16.3399	20.2302	20.8067	22.0153	20.2593	21.2212											tr|B4FE44|B4FE44_MAIZE Nitrate-induced NOI protein OS=Zea mays OX=4577 GN=100193184 PE=1 SV=1;tr|A0A1D6ED15|A0A1D6ED15_MAIZE RPM1-interacting protein 4 OS=Zea mays OX=4577 GN=ZEAMMB73_Zm00001d004022 PE=4 SV=1;tr|A0A1D6ED14|A0A1D6ED14_MAIZE RPM1-interacting
A0A1D6FBG3	+	1.39239	2.03801	SilkPhos	La-related protein 1A OS=Zea mays OX=4577 GN=ZEAMMB73_Zm00001d008289 PE=4 SV=1	1	STPENHSYKSSKLSSSPHGIPTGSSPVGSVP	LS(0.034)S(0.435)S(0.532)PHGIPT(0.239)GS(0.413)S(0.339)PVGS(0.008)VPK	___2	ambiguous	0.531778	58.29	64	2	18.3492	16.6028	16.5831	18.9643	19.9099	18.7749											tr|A0A1D6FBG3|A0A1D6FBG3_MAIZE La-related protein 1A OS=Zea mays OX=4577 GN=ZEAMMB73_Zm00001d008289 PE=4 SV=1;tr|B4FDJ2|B4FDJ2_MAIZE La-related protein 1A OS=Zea mays OX=4577 PE=2 SV=2;tr|A0A1D6FBG5|A0A1D6FBG5_MAIZE La-related protein 1A OS=Zea mays OX=457
A0A1D6MX88		0.733714	2.03621	SilkPhos	PAS domain-containing protein tyrosine kinase family protein OS=Zea mays OX=4577 GN=ZEAMMB73_Zm00001d041599 PE=4 SV=1	1	PPPTKAKAGPPGRLLSGGFEGGQRAWARGSA	LLS(1)GGFEGGQR	___1		1	98.182	66	1	21.0921	19.6598	16.7965	21.2013	21.4894	20.9663											tr|A0A1D6MX88|A0A1D6MX88_MAIZE PAS domain-containing protein tyrosine kinase family protein OS=Zea mays OX=4577 GN=ZEAMMB73_Zm00001d041599 PE=4 SV=1;tr|A0A1D6MX84|A0A1D6MX84_MAIZE PAS domain-containing protein tyrosine kinase family protein OS=Zea mays OX=
B4FN24	+	0.823849	2.03539	SilkLFQ	Glutaredoxin-dependent peroxiredoxin OS=Zea mays OX=4577 GN=100283392 PE=1 SV=1	2															2	6.6544	15	1	18.7461	21.9128	22.3741	23.2473	22.9312	22.9606	tr|B4FN24|B4FN24_MAIZE Glutaredoxin-dependent peroxiredoxin OS=Zea mays OX=4577 GN=100283392 PE=1 SV=1
B6SP75	+	1.47099	2.0318	SilkPhos	Uncharacterized protein OS=Zea mays OX=4577 GN=100275156 PE=1 SV=1	1	QQARPPAGRHHRRAMSVAAAVASRELELIKE	AMS(1)VAAAVASR	___1		1	152.96	66	0	21.8622	20.5711	20.3935	22.4409	23.8534	22.6279											tr|B6SP75|B6SP75_MAIZE Uncharacterized protein OS=Zea mays OX=4577 GN=100275156 PE=1 SV=1
A0A1D6P7N7	+	1.53298	2.02883	SilkPhos	Putative SAP DNA-binding domain family protein isoform 1 OS=Zea mays OX=4577 GN=ZEAMMB73_Zm00001d047191 PE=4 SV=1	2	FKRSFGRSDSTASVDSPKERIVPPAEKPATT	SDSTAS(0.001)VDS(0.999)PKER	___1		0.999468	138.55	450	2	17.6758	15.8178	15.8778	18.5567	18.438	18.4632											tr|A0A1D6P7N7|A0A1D6P7N7_MAIZE Putative SAP DNA-binding domain family protein isoform 1 OS=Zea mays OX=4577 GN=ZEAMMB73_Zm00001d047191 PE=4 SV=1;tr|A0A804R6I9|A0A804R6I9_MAIZE SAP domain-containing protein OS=Zea mays OX=4577 GN=100381870 PE=1 SV=1;tr|A0A1
B7ZXW1	+	2.01301	2.02792	SilkPhos	Exocyst subunit Exo70 family protein OS=Zea mays OX=4577 GN=100279383 PE=1 SV=1	1	DDLRRLAPPSPAAVGSPRRLSSSSVAASGAV	LAPPS(1)PAAVGS(1)PR	___2		1	91.592	65	1	18.4708	17.5743	17.8077	19.3117	20.4605	20.1644											tr|B7ZXW1|B7ZXW1_MAIZE Exocyst subunit Exo70 family protein OS=Zea mays OX=4577 GN=100279383 PE=1 SV=1
A0A1D6JXU1		0.55197	2.02426	SilkPhos	Splicing factor PWI domain-containing protein OS=Zea mays OX=4577 GN=ZEAMMB73_Zm00001d028579 PE=4 SV=1	1	IDTKKYLSKVNEDSQSDDGSPLKKTKKKTDG	VNEDS(0.071)QS(0.927)DDGS(0.002)PLKK	___1		0.927454	232.13	742	2	20.7177	15.5545	16.4769	20.1504	19.0083	19.6631											tr|A0A1D6JXU1|A0A1D6JXU1_MAIZE Splicing factor PWI domain-containing protein OS=Zea mays OX=4577 GN=ZEAMMB73_Zm00001d028579 PE=4 SV=1;tr|A0A804LHU5|A0A804LHU5_MAIZE PWI domain-containing protein OS=Zea mays OX=4577 GN=100304415 PE=1 SV=1;tr|A0A1D6JXR7|A0A1
B4G1V7		1.08055	2.02113	SilkPhos	Nodulin-related protein 1 OS=Zea mays OX=4577 GN=100278648 PE=1 SV=1	4	__________MAEGKSSSGGDLFSSGKLVAG	AEGKS(1)SSGGDLFSSGK	___1		0.999539	262.82	6	1	17.3969	20.1609	19.7798	20.8183	21.3239	21.2587											tr|B4G1V7|B4G1V7_MAIZE Nodulin-related protein 1 OS=Zea mays OX=4577 GN=100278648 PE=1 SV=1;tr|A0A804UFF6|A0A804UFF6_MAIZE Nodulin-related protein 1 OS=Zea mays OX=4577 GN=100278648 PE=1 SV=1
K7U9F9	+	1.19618	2.0187	SilkPhos	GDP-mannose 3,5-epimerase 2 isoform 1 OS=Zea mays OX=4577 GN=ZEAMMB73_Zm00001d048954 PE=1 SV=1	2	GSSKVVQTQAPVQLGSLRAADGKE_______	VVQTQAPVQLGS(1)LR	___1		0.999967	114.21	363	2	18.0583	16.0278	16.1075	18.6313	19.5539	18.0643											tr|K7U9F9|K7U9F9_MAIZE GDP-mannose 3,5-epimerase 2 isoform 1 OS=Zea mays OX=4577 GN=ZEAMMB73_Zm00001d048954 PE=1 SV=1;tr|B8A373|B8A373_MAIZE NAD-dependent epimerase/dehydratase domain-containing protein OS=Zea mays OX=4577 PE=2 SV=1
A0A1D6HXS4		0.573277	2.01859	SilkPhos	Myosin-6 OS=Zea mays OX=4577 GN=ZEAMMB73_Zm00001d019495 PE=3 SV=1	1	IQVPRTVKASMVRGRSFGSSSLPRGRSFSTQ	GRS(1)FGS(0.582)S(0.371)S(0.047)LPR	___2		0.999997	117.93	770	1	21.3673	20.5897	16.3955	21.1385	21.2726	21.9971											tr|A0A1D6HXS4|A0A1D6HXS4_MAIZE Myosin-6 OS=Zea mays OX=4577 GN=ZEAMMB73_Zm00001d019495 PE=3 SV=1;tr|A0A1D6HXS3|A0A1D6HXS3_MAIZE Myosin-6 OS=Zea mays OX=4577 GN=ZEAMMB73_Zm00001d019495 PE=3 SV=1;tr|A0A1D6HXR1|A0A1D6HXR1_MAIZE Myosin-6 OS=Zea mays OX=4577 GN
A0A804NR24	+	1.6571	2.01595	SilkPhos	H15 domain-containing protein OS=Zea mays OX=4577 PE=1 SV=1	1	ARGRPPKKAKTEGGASPAPAGDGSTPVKRGR	TEGGAS(1)PAPAGDGSTPVKR	___1		0.999999	193.41	134	0	19.4399	17.6749	18.0607	20.5039	20.5916	20.1279											tr|A0A804NR24|A0A804NR24_MAIZE H15 domain-containing protein OS=Zea mays OX=4577 PE=1 SV=1;tr|A0A804NR25|A0A804NR25_MAIZE H15 domain-containing protein OS=Zea mays OX=4577 PE=1 SV=1;tr|K7UV01|K7UV01_MAIZE HMG-Y-related protein A OS=Zea mays OX=4577 GN=ZEAM
A0A1D6KCM4		0.827841	2.01558	SilkPhos	Calmodulin-binding transcription activator 2 OS=Zea mays OX=4577 GN=ZEAMMB73_Zm00001d030518 PE=3 SV=1	1	LEEAAIGYPFLKTQSSNLSDILKDSFKKTDS	T(0.001)QS(0.012)S(0.961)NLS(0.026)DILK	___1		0.961197	102.97	444	1	20.882	19.6064	17.1506	21.3274	21.6447	20.7136											tr|A0A1D6KCM4|A0A1D6KCM4_MAIZE Calmodulin-binding transcription activator 2 OS=Zea mays OX=4577 GN=ZEAMMB73_Zm00001d030518 PE=3 SV=1;tr|A0A1D6GRQ2|A0A1D6GRQ2_MAIZE Calmodulin-binding transcription activator 2 OS=Zea mays OX=4577 GN=103626260 PE=1 SV=1;tr|A
B4FVB1		0.687393	2.01409	SilkLFQ	Actin-7 OS=Zea mays OX=4577 GN=100273404 PE=1 SV=1	1															17	26.345	19	1	21.6369	18.455	22.5103	22.2421	23.8873	22.515	tr|B4FVB1|B4FVB1_MAIZE Actin-7 OS=Zea mays OX=4577 GN=100273404 PE=1 SV=1;tr|A0A1D6LAN8|A0A1D6LAN8_MAIZE Actin-7 OS=Zea mays OX=4577 GN=ZEAMMB73_Zm00001d034761 PE=3 SV=1;tr|A0A804M6X3|A0A804M6X3_MAIZE Actin-7 OS=Zea mays OX=4577 GN=100273404 PE=1 SV=1
A0A1D6LCP1	+	1.75839	2.00972	SilkPhos	COP1-interacting protein-related OS=Zea mays OX=4577 GN=ZEAMMB73_Zm00001d034931 PE=4 SV=1	1	TASVKETNGNISRMNSSDDNVVVEKTVVMLE	MNS(0.78)S(0.22)DDNVVVEK	___1		0.779921	81.565	555	1	17.6355	16.1176	17.0474	18.4636	19.3719	18.9942											tr|A0A1D6LCP1|A0A1D6LCP1_MAIZE COP1-interacting protein-related OS=Zea mays OX=4577 GN=ZEAMMB73_Zm00001d034931 PE=4 SV=1;tr|A0A1D6LCL8|A0A1D6LCL8_MAIZE COP1-interacting protein-related OS=Zea mays OX=4577 GN=ZEAMMB73_Zm00001d034931 PE=4 SV=1;tr|A0A1D6LCP0|
A0A1D6GH82	+	1.79679	2.0077	SilkPhos	non-specific serine/threonine protein kinase OS=Zea mays OX=4577 GN=ZEAMMB73_Zm00001d013273 PE=4 SV=1	1	_______MSEAEAAGSLSRRRMEDEEGAAAM	SEAEAAGS(0.99)LS(0.01)R	___1		0.990412	172.33	9	1	16.8	17.8224	18.3623	19.4136	20.0664	19.5277											tr|A0A1D6GH82|A0A1D6GH82_MAIZE non-specific serine/threonine protein kinase OS=Zea mays OX=4577 GN=ZEAMMB73_Zm00001d013273 PE=4 SV=1;tr|A0A1D6GH83|A0A1D6GH83_MAIZE non-specific serine/threonine protein kinase OS=Zea mays OX=4577 GN=ZEAMMB73_Zm00001d013273
B6UEP1	+	2.68614	2.00317	SilkPhos	BZIP transcription factor OS=Zea mays OX=4577 GN=100286123 PE=1 SV=1	1	_____MQEQAASSRPSSSERSSSSGHHVDME	MQEQAAS(0.006)S(0.018)RPS(0.825)S(0.11)S(0.041)ER	___1		0.825082	61.186	11	2	17.1875	16.6203	16.9471	19.3259	18.5351	18.9034											tr|B6UEP1|B6UEP1_MAIZE BZIP transcription factor OS=Zea mays OX=4577 GN=100286123 PE=1 SV=1;tr|A0A1D6H3I5|A0A1D6H3I5_MAIZE Transcription factor HY5 OS=Zea mays OX=4577 GN=ZEAMMB73_Zm00001d015743 PE=3 SV=1
A0A1D6QUW6	+	1.82972	2.00142	SilkPhos	Tetratricopeptide repeat (TPR)-like superfamily protein OS=Zea mays OX=4577 GN=ZEAMMB73_Zm00001d054069 PE=1 SV=1	1	______MPGLAASGNSPPAAAPAPRRLSSPL	PGLAAS(0.001)GNS(0.999)PPAAAPAPR	___1		0.998982	138.04	10	2	17.7489	16.8764	16.1196	18.6626	19.0262	19.0604											tr|A0A1D6QUW6|A0A1D6QUW6_MAIZE Tetratricopeptide repeat (TPR)-like superfamily protein OS=Zea mays OX=4577 GN=ZEAMMB73_Zm00001d054069 PE=1 SV=1
A0A1D6ESS7	+	1.29099	1.99624	LeafPhos	Proteasome subunit beta type OS=Zea mays OX=4577 GN=ZEAMMB73_Zm00001d006085 PE=4 SV=1	1	STLIMPVLDNQLKSPSPLLLPVRDAVTPLSE	S(0.005)PS(0.995)PLLLPVR	___1		0.995219	106.04	128	1	17.6036	19.1791	18.659	21.5913	19.9368	19.9024											tr|A0A1D6ESS7|A0A1D6ESS7_MAIZE Proteasome subunit beta type OS=Zea mays OX=4577 GN=ZEAMMB73_Zm00001d006085 PE=4 SV=1;tr|A0A1D6EST2|A0A1D6EST2_MAIZE Proteasome subunit beta type OS=Zea mays OX=4577 GN=ZEAMMB73_Zm00001d006085 PE=4 SV=1;tr|A0A1D6ESS5|A0A1D6ES
A0A1D6PHU1		0.990335	1.99572	LeafPhos	Mannose-1-phosphate guanylyltransferase 1 OS=Zea mays OX=4577 GN=ZEAMMB73_Zm00001d048126 PE=3 SV=1	2	DVLKQKKDRANLRRVSSIEALHSATKYVFVI	RVS(0.738)S(0.261)IEALHSATK	___1		0.73832	136.26	216	2	19.6059	16.7893	16.7589	19.7202	19.7829	19.6382											tr|A0A1D6PHU1|A0A1D6PHU1_MAIZE Mannose-1-phosphate guanylyltransferase 1 OS=Zea mays OX=4577 GN=ZEAMMB73_Zm00001d048126 PE=3 SV=1;tr|A0A1D6PHU8|A0A1D6PHU8_MAIZE Mannose-1-phosphate guanylyltransferase 1 OS=Zea mays OX=4577 GN=ZEAMMB73_Zm00001d048126 PE=3 S
C0PHF7	+	2.12821	1.99344	LeafPhos	UBX domain-containing protein OS=Zea mays OX=4577 GN=100383567 PE=1 SV=1	2	IEPAETVQRADSPPSSPQPHVQIGHQRNVGF	ADSPPS(0.029)S(0.971)PQPHVQIGHQR	___1		0.970674	107.74	287	3	17.4537	16.3948	16.8487	19.2787	18.4146	18.9842											tr|C0PHF7|C0PHF7_MAIZE UBX domain-containing protein OS=Zea mays OX=4577 GN=100383567 PE=1 SV=1;tr|K7UBL0|K7UBL0_MAIZE Plant UBX domain-containing protein 8 OS=Zea mays OX=4577 GN=100383567 PE=1 SV=1;tr|C0PH51|C0PH51_MAIZE UBX domain-containing protein OS=
A0A1D6N2W4	+	1.84792	1.99149	SilkPhos	Uncharacterized protein OS=Zea mays OX=4577 GN=ZEAMMB73_Zm00001d042325 PE=1 SV=1	1	GNAELININIWPFSRSRSAGAGAGTLSRAKP	S(0.889)RS(0.111)AGAGAGTLSR	___1		0.888661	151.22	171	2	16.3349	16.337	17.2289	18.2603	19.3761	18.2389											tr|A0A1D6N2W4|A0A1D6N2W4_MAIZE Uncharacterized protein OS=Zea mays OX=4577 GN=ZEAMMB73_Zm00001d042325 PE=1 SV=1
A0A1D6PFP8		0.885868	1.98555	SilkPhos	Putative RING zinc finger domain superfamily protein OS=Zea mays OX=4577 GN=ZEAMMB73_Zm00001d048017 PE=4 SV=1	1	THNQRRALRIQEPASSNPVQSKRAEDPHILE	IQEPAS(0.179)S(0.512)NPVQS(0.309)K	___1	ambiguous	0.512187	84.718	268	0	20.7803	19.131	17.2856	21.4433	21.1719	20.5383											tr|A0A1D6PFP8|A0A1D6PFP8_MAIZE Putative RING zinc finger domain superfamily protein OS=Zea mays OX=4577 GN=ZEAMMB73_Zm00001d048017 PE=4 SV=1;tr|A0A1D6PFP9|A0A1D6PFP9_MAIZE RBR-type E3 ubiquitin transferase OS=Zea mays OX=4577 GN=ZEAMMB73_Zm00001d048017 PE=
B4FVD6		1.05842	1.98552	SilkPhos	V-type proton ATPase subunit D OS=Zea mays OX=4577 GN=ZEAMMB73_Zm00001d002105 PE=1 SV=1	2	IVAAKESMGETMRASSFSLAEAKYVAGDGVR	AS(0.001)S(0.995)FS(0.004)LAEAK	___1		0.994852	106.16	67	1	17.3228	19.5988	19.6802	21.1108	21.4243	20.0234											tr|B4FVD6|B4FVD6_MAIZE V-type proton ATPase subunit D OS=Zea mays OX=4577 GN=ZEAMMB73_Zm00001d002105 PE=1 SV=1;tr|B4FDN9|B4FDN9_MAIZE V-type proton ATPase subunit D OS=Zea mays OX=4577 GN=ZEAMMB73_Zm00001d024242 PE=2 SV=1
A0A1D6FJF8		0.865222	1.98387	SilkPhos	DNAJ heat shock N-terminal domain-containing protein OS=Zea mays OX=4577 GN=ZEAMMB73_Zm00001d009436 PE=4 SV=1	1	GTIFQGAKSMYRRENSLRVETSTNQQANPSH	ENS(0.999)LRVET(0.001)STNQQANPSH	___1		0.999104	122.96	244	2	18.6803	16.5088	17.128	20.3571	20.1833	17.7283											tr|A0A1D6FJF8|A0A1D6FJF8_MAIZE DNAJ heat shock N-terminal domain-containing protein OS=Zea mays OX=4577 GN=ZEAMMB73_Zm00001d009436 PE=4 SV=1;tr|A0A804QM66|A0A804QM66_MAIZE J domain-containing protein OS=Zea mays OX=4577 GN=100192576 PE=1 SV=1;tr|B4FBV4|B4F
B4FHT1	+	2.70851	1.98245	LeafLFQ	Annexin OS=Zea mays OX=4577 GN=Ann6 PE=1 SV=1	2															14	42.358	130	0	21.1399	21.0133	20.4663	23.2113	22.7366	22.619	tr|B4FHT1|B4FHT1_MAIZE Annexin OS=Zea mays OX=4577 GN=Ann6 PE=1 SV=1;tr|A0A1D6HKP7|A0A1D6HKP7_MAIZE Annexin OS=Zea mays OX=4577 GN=ZEAMMB73_Zm00001d018090 PE=3 SV=1;tr|A0A1D6HKP6|A0A1D6HKP6_MAIZE Annexin OS=Zea mays OX=4577 GN=ZEAMMB73_Zm00001d018090 PE=3
B6T007		0.859037	1.9819	SilkPhos	MAPK kinase substrate protein OS=Zea mays OX=4577 GN=100278073 PE=1 SV=1	1	AAAAEDPQPELRHSRSVGSIGMLLRGGDSDD	S(0.998)VGS(0.002)IGMLLR	___1		0.998446	72.434	56	2	19.291	16.3285	17.164	19.6712	20.5833	18.4748											tr|B6T007|B6T007_MAIZE MAPK kinase substrate protein OS=Zea mays OX=4577 GN=100278073 PE=1 SV=1
B6STN1	+	3.03266	1.97975	LeafLFQ	IN2-1 protein OS=Zea mays OX=4577 PE=1 SV=1	2															12	61.801	115	0	21.8495	21.95	22.3708	24.3024	23.752	24.0552	tr|B6STN1|B6STN1_MAIZE IN2-1 protein OS=Zea mays OX=4577 PE=1 SV=1;tr|B6TB10|B6TB10_MAIZE IN2-1 protein OS=Zea mays OX=4577 PE=2 SV=1;tr|A0A1D6JYM4|A0A1D6JYM4_MAIZE Glutathione S-transferase L2 chloroplastic OS=Zea mays OX=4577 GN=ZEAMMB73_Zm00001d028692 P
B4FK49	+	1.78363	1.97574	SilkPhos	Nucleoside diphosphate kinase 1 OS=Zea mays OX=4577 GN=ndpk1 PE=1 SV=1	4	RGDFAVDIGRNVIHGSDSIESANKEIALWFP	NVIHGS(0.997)DS(0.003)IESANK	___1		0.997326	208.79	117	0	18.9091	17.3905	17.8571	19.6031	20.2591	20.2218											sp|B4FK49|NDK1_MAIZE Nucleoside diphosphate kinase 1 OS=Zea mays OX=4577 GN=ndpk1 PE=1 SV=1;tr|A0A804LNF3|A0A804LNF3_MAIZE Nucleoside diphosphate kinase OS=Zea mays OX=4577 GN=100217209 PE=1 SV=1
B6T8U5		0.537157	1.97054	SilkPhos	ER6 protein OS=Zea mays OX=4577 GN=100282555 PE=1 SV=1	3	_______MATHPASPTAGAGGDRSPSGPPPV	ATHPAS(0.003)PT(0.983)AGAGGDRS(0.013)PSGPPPVR	___1		0.983229	104.68	9	1	21.5783	17.4045	16.5778	20.5931	21.2551	19.6241											tr|B6T8U5|B6T8U5_MAIZE ER6 protein OS=Zea mays OX=4577 GN=100282555 PE=1 SV=1;tr|A0A1D6M7K3|A0A1D6M7K3_MAIZE ER6 protein OS=Zea mays OX=4577 GN=ZEAMMB73_Zm00001d038616 PE=4 SV=1
B4FNW1		0.535119	1.96879	LeafLFQ	Triosephosphate isomerase, cytosolic OS=Zea mays OX=4577 GN=ZEAMMB73_Zm00001d039865 PE=2 SV=1	1															6	5.9038	20	1	23.0226	18.3844	23.0631	22.9558	24.3972	23.0235	tr|B4FNW1|B4FNW1_MAIZE Triosephosphate isomerase, cytosolic OS=Zea mays OX=4577 GN=ZEAMMB73_Zm00001d039865 PE=2 SV=1;tr|A0A1D6MLF6|A0A1D6MLF6_MAIZE Triosephosphate isomerase, cytosolic OS=Zea mays OX=4577 GN=ZEAMMB73_Zm00001d039865 PE=3 SV=1;tr|C0PE24|C0PE
B6TDN3	+	1.20655	1.96456	SilkPhos	DUF1677 family protein OS=Zea mays OX=4577 GN=100276535 PE=1 SV=1	1	GLCGDAVGEELGRAGTPPISPAEALDRHARA	AGT(1)PPIS(1)PAEALDR	___2		1	86.699	62	2	19.1883	17.2747	16.6753	19.8242	19.737	19.4708											tr|B6TDN3|B6TDN3_MAIZE DUF1677 family protein OS=Zea mays OX=4577 GN=100276535 PE=1 SV=1
A0A1D6L4B3		0.980392	1.96396	SilkPhos	non-specific serine/threonine protein kinase OS=Zea mays OX=4577 GN=ZEAMMB73_Zm00001d034010 PE=3 SV=1	1	_____MAEAAAAGSLSRRRMQDEEGAAAGSL	AEAAAAGS(0.013)LS(0.987)R	___1		0.987234	115.37	11	0	19.4261	16.8505	17.3737	19.3933	20.8723	19.2766											tr|A0A1D6L4B3|A0A1D6L4B3_MAIZE non-specific serine/threonine protein kinase OS=Zea mays OX=4577 GN=ZEAMMB73_Zm00001d034010 PE=3 SV=1;tr|A0A1D6L4B7|A0A1D6L4B7_MAIZE non-specific serine/threonine protein kinase OS=Zea mays OX=4577 GN=ZEAMMB73_Zm00001d034010
A0A804P770	+	1.19591	1.96343	SilkPhos	Protein WVD2-like 3 OS=Zea mays OX=4577 GN=100191142 PE=1 SV=1	1	QDSLKLIDEESAPPKSPAKSATASSRSERPK	LIDEESAPPKS(1)PAK	___1		0.99959	127.18	111	2	17.4838	15.3627	16.1743	17.85	19.2283	17.8328											tr|A0A804P770|A0A804P770_MAIZE Protein WVD2-like 3 OS=Zea mays OX=4577 GN=100191142 PE=1 SV=1;tr|A0A1D6GFG8|A0A1D6GFG8_MAIZE Protein WVD2-like 3 OS=Zea mays OX=4577 GN=100191142 PE=1 SV=1;tr|A0A1D6GFG5|A0A1D6GFG5_MAIZE Protein WVD2-like 3 OS=Zea mays OX=45
A0A804MWT7		1.07319	1.96015	SilkPhos	Protein kinase domain-containing protein OS=Zea mays OX=4577 GN=103648322 PE=1 SV=1	1	GKDNKGGLVSADELATPRKGSTSEALSQEEK	GGLVSADELAT(1)PR	___1		0.999927	87.566	390	2	17.9831	16.3388	16.5049	19.1118	19.9634	17.632											tr|A0A804MWT7|A0A804MWT7_MAIZE Protein kinase domain-containing protein OS=Zea mays OX=4577 GN=103648322 PE=1 SV=1;tr|A0A804MWT6|A0A804MWT6_MAIZE Protein kinase domain-containing protein OS=Zea mays OX=4577 GN=103648322 PE=1 SV=1;tr|A0A1D6F9C5|A0A1D6F9C5_M
A0A804PQ88		0.973375	1.96006	SilkPhos	K Homology domain-containing protein OS=Zea mays OX=4577 GN=100273619 PE=1 SV=1	1	EQLIKSVIAEAEAGGSPALIARGFGSGQPGS	SVIAEAEAGGS(1)PALIAR	___1		1	178.85	222	3	17.2265	16.3469	16.925	18.2607	20.5617	17.5562											tr|A0A804PQ88|A0A804PQ88_MAIZE K Homology domain-containing protein OS=Zea mays OX=4577 GN=100273619 PE=1 SV=1;tr|A0A1D6PX58|A0A1D6PX58_MAIZE KH domain-containing protein OS=Zea mays OX=4577 GN=ZEAMMB73_Zm00001d049706 PE=4 SV=1;tr|A0A804QVB3|A0A804QVB3_MAI
A0A1D6EY28	+	1.51172	1.9592	LeafPhos	Lysine-specific demethylase JMJ25 OS=Zea mays OX=4577 GN=ZEAMMB73_Zm00001d006580 PE=3 SV=1	1	RQKNKRKGRRSINPPTSPQAATSDPQTRDLP	S(0.001)INPPT(0.954)S(0.045)PQAATSDPQTR	___1		0.954337	74.78	296	2	17.3763	16.9347	18.7997	20.0658	19.5326	19.3899											tr|A0A1D6EY28|A0A1D6EY28_MAIZE Lysine-specific demethylase JMJ25 OS=Zea mays OX=4577 GN=ZEAMMB73_Zm00001d006580 PE=3 SV=1;tr|B4FMT0|B4FMT0_MAIZE WRC domain-containing protein OS=Zea mays OX=4577 PE=2 SV=1;tr|A0A1D6EY25|A0A1D6EY25_MAIZE Lysine-specific deme
B4FB39		0.671214	1.95165	LeafPhos	Plectin/eS10 N-terminal domain-containing protein OS=Zea mays OX=4577 PE=2 SV=1	2	DFGGDKSGAPAEFQPSFRRPGFGRGGGSGFG	SGAPAEFQPS(1)FR	___1		1	131.06	110	2	17.263	16.9769	20.6126	21.194	19.0876	20.4259											tr|B4FB39|B4FB39_MAIZE Plectin/eS10 N-terminal domain-containing protein OS=Zea mays OX=4577 PE=2 SV=1;tr|C0P313|C0P313_MAIZE Plectin/eS10 N-terminal domain-containing protein OS=Zea mays OX=4577 PE=2 SV=1;tr|A0A1D6J6Z7|A0A1D6J6Z7_MAIZE 40S ribosomal prote
A0A1D6NEC4		0.845828	1.94456	SilkPhos	Casein kinase 1-like protein 2 (Fragment) OS=Zea mays OX=4577 GN=ZEAMMB73_Zm00001d043693 PE=4 SV=1	2	VFRRASGPQRSSPVHSAEQKRSSSGRHPSNA	S(0.419)S(0.581)PVHS(0.999)AEQKR	___2		0.999226	100.02	85	1	17.0277	20.0389	20.1978	20.9838	20.5811	21.5331											tr|A0A1D6NEC4|A0A1D6NEC4_MAIZE Casein kinase 1-like protein 2 (Fragment) OS=Zea mays OX=4577 GN=ZEAMMB73_Zm00001d043693 PE=4 SV=1;tr|A0A1D6NEC2|A0A1D6NEC2_MAIZE non-specific serine/threonine protein kinase OS=Zea mays OX=4577 GN=ZEAMMB73_Zm00001d043693 PE=
A0A1D6F9P3		0.926177	1.94343	SilkPhos	Cylicin-1 OS=Zea mays OX=4577 GN=103648259 PE=1 SV=1	2	VEIEAKFVEKEEVTGSGDGAGGKGTKKKDTK	FVEKEEVT(0.001)GS(0.999)GDGAGGK	___1		0.99863	219.23	57	1	19.9203	16.6124	18.219	20.362	20.4663	19.7537											tr|A0A1D6F9P3|A0A1D6F9P3_MAIZE Cylicin-1 OS=Zea mays OX=4577 GN=103648259 PE=1 SV=1;tr|A0A804MWK6|A0A804MWK6_MAIZE Cylicin-1 OS=Zea mays OX=4577 GN=103648259 PE=1 SV=1
A0A1D6EFI6		1.22016	1.94057	LeafPhos	Sterol 3-beta-glucosyltransferase UGT80A2 OS=Zea mays OX=4577 GN=ZEAMMB73_Zm00001d004463 PE=1 SV=1	2	VPSFSADDRGFHRSSTMPLPVVIKNDEIANE	S(0.006)S(0.006)T(0.988)MPLPVVIK	___1		0.98794	93.561	51	1	18.1532	16.58	18.5585	20.4413	18.9171	19.755											tr|A0A1D6EFI6|A0A1D6EFI6_MAIZE Sterol 3-beta-glucosyltransferase UGT80A2 OS=Zea mays OX=4577 GN=ZEAMMB73_Zm00001d004463 PE=1 SV=1;tr|A0A804MIR3|A0A804MIR3_MAIZE Glycosyltransferase family 28 N-terminal domain-containing protein OS=Zea mays OX=4577 PE=1 SV=
A0A804ULR4		0.741409	1.93949	SilkPhos	Tyrosinase copper-binding domain-containing protein OS=Zea mays OX=4577 GN=103641120 PE=1 SV=1	3	WLRCKISSLVPHGKDSPPRSSSARKAAPVFP	ISSLVPHGKDS(1)PPR	___1		1	134.02	472	1	19.246	17.6607	15.9064	19.6447	20.7273	18.2595											tr|A0A804ULR4|A0A804ULR4_MAIZE Tyrosinase copper-binding domain-containing protein OS=Zea mays OX=4577 GN=103641120 PE=1 SV=1
B4FF20	+	1.6477	1.93935	SilkPhos	Syntaxin-51 OS=Zea mays OX=4577 PE=2 SV=1	1	FNMSNFANREDLLGQSKMPDDMSRVAGLDNQ	EDLLGQS(1)K	___1		1	93.556	113	3	17.5642	16.2028	16.0422	18.4422	18.9898	18.1953											tr|B4FF20|B4FF20_MAIZE Syntaxin-51 OS=Zea mays OX=4577 PE=2 SV=1;tr|C0PN25|C0PN25_MAIZE Syntaxin-51 OS=Zea mays OX=4577 GN=100193337 PE=1 SV=1;tr|A0A804NQ77|A0A804NQ77_MAIZE Syntaxin-51 OS=Zea mays OX=4577 GN=100217094 PE=1 SV=1;tr|C0PI06|C0PI06_MAIZE t-SN					tr|C0PI06|C0PI06	t-SN
K7UC54		0.864681	1.93896	LeafPhos	Uncharacterized protein OS=Zea mays OX=4577 GN=ZEAMMB73_Zm00001d023522 PE=1 SV=1	1	AGTLASASASHFRSLSWSVSRTWSASRQLLA	S(0.001)LS(0.999)WSVSR	___1		0.998927	117.31	208	1	19.8731	16.4247	18.8651	20.6972	20.2706	20.012											tr|K7UC54|K7UC54_MAIZE Uncharacterized protein OS=Zea mays OX=4577 GN=ZEAMMB73_Zm00001d023522 PE=1 SV=1;tr|A0A1D6JIM8|A0A1D6JIM8_MAIZE Uncharacterized protein OS=Zea mays OX=4577 GN=ZEAMMB73_Zm00001d026681 PE=3 SV=1;tr|C0PDV4|C0PDV4_MAIZE Uncharacterized p
A0A1D6MJZ8		0.813358	1.93602	SilkPhos	Multidrug resistance associated protein7 OS=Zea mays OX=4577 GN=ZEAMMB73_Zm00001d039653 PE=4 SV=1	1	________MSFGGSSSLASGAKRPFEYGRTH	SFGGS(0.001)S(0.082)S(0.892)LAS(0.025)GAK	___1		0.892086	123.95	8	1	16.8534	20.1962	19.8931	20.8064	21.435	20.5094											tr|A0A1D6MJZ8|A0A1D6MJZ8_MAIZE Multidrug resistance associated protein7 OS=Zea mays OX=4577 GN=ZEAMMB73_Zm00001d039653 PE=4 SV=1;tr|A0A1D6MJZ5|A0A1D6MJZ5_MAIZE Multidrug resistance associated protein7 OS=Zea mays OX=4577 GN=ZEAMMB73_Zm00001d039653 PE=4 SV=
A0A1R3M158	+	2.85489	1.93586	LeafLFQ	Benzoxazinone synthesis9 OS=Zea mays OX=4577 GN=ZEAMMB73_Zm00001d031209 PE=3 SV=1	2															6	20.298	41	0	20.1058	19.5265	20.2098	22.008	22.0037	21.6379	tr|A0A1R3M158|A0A1R3M158_MAIZE Benzoxazinone synthesis9 OS=Zea mays OX=4577 GN=ZEAMMB73_Zm00001d031209 PE=3 SV=1;sp|B4G072|BX9_MAIZE DIMBOA UDP-glucosyltransferase BX9 OS=Zea mays OX=4577 GN=BX9 PE=1 SV=1;tr|A0A1D6KGW5|A0A1D6KGW5_MAIZE Benzoxazinone synthe
A0A1D6NBN2		0.861534	1.93578	SilkPhos	Callose synthase 11 OS=Zea mays OX=4577 GN=ZEAMMB73_Zm00001d043428 PE=4 SV=1	1	GGFRRQPQRRLDRGTSTVSQLFKGQEDGAAL	GT(0.002)S(0.985)T(0.012)VSQLFK	___1		0.984961	83.081	735	2	19.2375	16.6289	16.0717	19.6136	19.6304	18.5014											tr|A0A1D6NBN2|A0A1D6NBN2_MAIZE Callose synthase 11 OS=Zea mays OX=4577 GN=ZEAMMB73_Zm00001d043428 PE=4 SV=1;tr|A0A1D6NBP7|A0A1D6NBP7_MAIZE 1,3-beta-glucan synthase OS=Zea mays OX=4577 GN=ZEAMMB73_Zm00001d043428 PE=3 SV=1;tr|A0A1D6NBP8|A0A1D6NBP8_MAIZE 1,3-
B4FCI3	+	1.43135	1.93479	SilkPhos	Uncharacterized protein OS=Zea mays OX=4577 GN=100192756 PE=1 SV=1	1	PEAPPPRLSKLESSDSFSAPLHKVEGRAIHY	LESS(0.003)DS(0.99)FS(0.007)APLHK	___1		0.98974	153.49	218	0	19.4798	18.2576	17.983	20.7139	21.1262	19.6847											tr|B4FCI3|B4FCI3_MAIZE Uncharacterized protein OS=Zea mays OX=4577 GN=100192756 PE=1 SV=1;tr|A0A1D6L823|A0A1D6L823_MAIZE Actin cross-linking protein OS=Zea mays OX=4577 GN=ZEAMMB73_Zm00001d034494 PE=4 SV=1
A0A1D6KTU1	+	1.39323	1.93293	SilkPhos	RPM1 interacting protein 13 OS=Zea mays OX=4577 GN=ZEAMMB73_Zm00001d032761 PE=4 SV=1	1	AFTGASQNNHFQRSFSAPIAPQVQQGQPAAR	S(0.189)FS(0.811)APIAPQVQQGQPAAR	___1		0.810845	78.69	207	3	17.547	16.1017	16.519	18.5271	19.5504	17.889											tr|A0A1D6KTU1|A0A1D6KTU1_MAIZE RPM1 interacting protein 13 OS=Zea mays OX=4577 GN=ZEAMMB73_Zm00001d032761 PE=4 SV=1;tr|A0A804LYX2|A0A804LYX2_MAIZE RPM1 interacting protein 13 OS=Zea mays OX=4577 PE=1 SV=1;tr|A0A804LYX4|A0A804LYX4_MAIZE RPM1 interacting pro
B4FK49	+	3.13273	1.92723	SilkPhos	Nucleoside diphosphate kinase 1 OS=Zea mays OX=4577 GN=ndpk1 PE=1 SV=1	4	DFAVDIGRNVIHGSDSIESANKEIALWFPEG	NVIHGS(0.239)DS(0.761)IESANK	___1		0.760503	119.54	119	2	16.7874	16.9048	16.4969	18.3938	18.9679	18.6091											sp|B4FK49|NDK1_MAIZE Nucleoside diphosphate kinase 1 OS=Zea mays OX=4577 GN=ndpk1 PE=1 SV=1;tr|A0A804LNF3|A0A804LNF3_MAIZE Nucleoside diphosphate kinase OS=Zea mays OX=4577 GN=100217209 PE=1 SV=1
B4FZE5	+	1.71618	1.92414	LeafPhos	SH3 domain-containing protein OS=Zea mays OX=4577 PE=2 SV=1	2	EEPPSYSTSVLQRKESFENPLGGGGGRSFGS	KES(1)FENPLGGGGGR	___1		1	174.24	251	0	20.4316	19.8502	21.4518	22.8156	22.5478	22.1426											tr|B4FZE5|B4FZE5_MAIZE SH3 domain-containing protein OS=Zea mays OX=4577 PE=2 SV=1;tr|A0A1D6JXA7|A0A1D6JXA7_MAIZE SH3 domain-containing protein OS=Zea mays OX=4577 GN=ZEAMMB73_Zm00001d028546 PE=4 SV=1;tr|A0A1D6JXC8|A0A1D6JXC8_MAIZE SH3 domain-containing pr
A0A1D6N7Q2		0.805013	1.92403	SilkPhos	Ypt/Rab-GAP domain of gyp1p superfamily protein OS=Zea mays OX=4577 GN=103651042 PE=1 SV=1	1	QGVETPKKDDEKKADSPKESEQIVRTPERDN	KADS(1)PKESEQIVR	___1		1	151.22	780	1	20.0924	18.1849	16.5232	19.8743	20.9811	19.7171											tr|A0A1D6N7Q2|A0A1D6N7Q2_MAIZE Ypt/Rab-GAP domain of gyp1p superfamily protein OS=Zea mays OX=4577 GN=103651042 PE=1 SV=1;tr|A0A1D6N7P7|A0A1D6N7P7_MAIZE Ypt/Rab-GAP domain of gyp1p superfamily protein OS=Zea mays OX=4577 GN=103651042 PE=1 SV=1
A0A1D6J8N0		0.663783	1.92401	SilkPhos	Eukaryotic translation initiation factor 4B OS=Zea mays OX=4577 GN=ZEAMMB73_Zm00001d025692 PE=4 SV=1	2	RQEERWGFQGSRERGSFGASRNSDRPMARQR	ERGS(1)FGASR	___1		1	103.46	339	1	20.344	16.1492	19.3387	20.0646	21.2329	20.3063											tr|A0A1D6J8N0|A0A1D6J8N0_MAIZE Eukaryotic translation initiation factor 4B OS=Zea mays OX=4577 GN=ZEAMMB73_Zm00001d025692 PE=4 SV=1;tr|A0A804RM77|A0A804RM77_MAIZE Eukaryotic translation initiation factor 4B2 OS=Zea mays OX=4577 PE=1 SV=1;tr|A0A1D6J8M8|A0A1
B4FBT4	+	1.44168	1.9191	SilkPhos	Phospholipase/carboxylesterase/thioesterase domain-containing protein OS=Zea mays OX=4577 PE=2 SV=1	1	______________MSYGGSSSLAPGAKRPF	S(0.571)Y(0.401)GGS(0.027)S(0.001)SLAPGAK	___1	ambiguous	0.570574	80.706	2	2	17.4275	15.8783	17.4906	18.4045	19.4809	18.6683											tr|B4FBT4|B4FBT4_MAIZE Phospholipase/carboxylesterase/thioesterase domain-containing protein OS=Zea mays OX=4577 PE=2 SV=1;tr|B6T1C9|B6T1C9_MAIZE Acyl-protein thioesterase 2 OS=Zea mays OX=4577 GN=100192559 PE=1 SV=1
C0HF24	+	0.836492	1.91847	SilkLFQ	(S)-2-hydroxy-acid oxidase OS=Zea mays OX=4577 PE=2 SV=1	2															3	6.735	10	2	18.3715	17.7977	21.1844	21.4164	20.8973	20.7952	tr|C0HF24|C0HF24_MAIZE (S)-2-hydroxy-acid oxidase OS=Zea mays OX=4577 PE=2 SV=1;tr|A0A1D6DYU9|A0A1D6DYU9_MAIZE (S)-2-hydroxy-acid oxidase OS=Zea mays OX=4577 GN=ZEAMMB73_Zm00001d002261 PE=1 SV=1
A0A1D6PW61		0.905216	1.91052	LeafPhos	DNA topoisomerase 1 beta OS=Zea mays OX=4577 GN=ZEAMMB73_Zm00001d049558 PE=4 SV=1	1	SSGGNGAPVRIPKPVSPNPQKNGATGASRPL	IPKPVS(1)PNPQK	___1		1	105.66	57	1	16.9949	17.9809	20.2395	20.3701	19.9131	20.6636											tr|A0A1D6PW61|A0A1D6PW61_MAIZE DNA topoisomerase 1 beta OS=Zea mays OX=4577 GN=ZEAMMB73_Zm00001d049558 PE=4 SV=1;tr|A0A1D6PW59|A0A1D6PW59_MAIZE DNA topoisomerase OS=Zea mays OX=4577 GN=ZEAMMB73_Zm00001d049558 PE=3 SV=1;tr|A0A1D6PW57|A0A1D6PW57_MAIZE DNA to
A0A804QXX6		0.992192	1.90993	SilkPhos	protein-serine/threonine phosphatase OS=Zea mays OX=4577 GN=100502328 PE=1 SV=1	1	PRIRVDRPGRVERSISAEGLNSLRILLGRQ_	SIS(1)AEGLNSLR	___1		0.999917	160.86	274	1	19.6493	17.9606	16.8219	19.8773	20.7726	19.5118											tr|A0A804QXX6|A0A804QXX6_MAIZE protein-serine/threonine phosphatase OS=Zea mays OX=4577 GN=100502328 PE=1 SV=1;tr|A0A804R1K7|A0A804R1K7_MAIZE protein-serine/threonine phosphatase OS=Zea mays OX=4577 GN=100502328 PE=1 SV=1;tr|A0A804R3B1|A0A804R3B1_MAIZE pro
A0A1D6L4B3	+	1.23178	1.9094	SilkPhos	non-specific serine/threonine protein kinase OS=Zea mays OX=4577 GN=ZEAMMB73_Zm00001d034010 PE=3 SV=1	1	RRRMQDEEGAAAGSLSRRRMQDEEGAAAIEA	MQDEEGAAAGS(0.01)LS(0.99)R	___1		0.989735	172.43	27	2	18.1859	16.5988	15.8331	18.5341	19.2286	18.5833											tr|A0A1D6L4B3|A0A1D6L4B3_MAIZE non-specific serine/threonine protein kinase OS=Zea mays OX=4577 GN=ZEAMMB73_Zm00001d034010 PE=3 SV=1;tr|A0A1D6L4B7|A0A1D6L4B7_MAIZE non-specific serine/threonine protein kinase OS=Zea mays OX=4577 GN=ZEAMMB73_Zm00001d034010
Q38JE7	+	1.811	1.90921	LeafLFQ	Temperature-induced lipocalin-1 OS=Zea mays OX=4577 GN=TIL-1 PE=1 SV=1	2															3	15.222	30	3	18.7036	19.5038	18.8521	21.7318	20.4882	20.5672	tr|Q38JE7|Q38JE7_MAIZE Temperature-induced lipocalin-1 OS=Zea mays OX=4577 GN=TIL-1 PE=1 SV=1
B6TQC0		0.598084	1.90873	SilkLFQ	3-N-debenzoyl-2-deoxytaxol N-benzoyltransferase OS=Zea mays OX=4577 GN=ZEAMMB73_Zm00001d011349 PE=2 SV=1	1															9	41.386	16	2	18.3947	18.8562	22.8899	21.9704	21.9977	21.8988	tr|B6TQC0|B6TQC0_MAIZE 3-N-debenzoyl-2-deoxytaxol N-benzoyltransferase OS=Zea mays OX=4577 GN=ZEAMMB73_Zm00001d011349 PE=2 SV=1;tr|B4G144|B4G144_MAIZE HXXXD-type acyl-transferase family protein OS=Zea mays OX=4577 PE=2 SV=1
A0A1D6E7R3	+	2.38387	1.90701	LeafPhos	Protein kinase domain-containing protein OS=Zea mays OX=4577 GN=ZEAMMB73_Zm00001d003222 PE=3 SV=1	2	PALNELDRRTKRYLKSPDPLEEQRLKELQGN	YLKS(1)PDPLEEQR	___1		0.999996	104.41	675	0	17.9977	17.3504	18.2394	20.0781	19.4397	19.7907											tr|A0A1D6E7R3|A0A1D6E7R3_MAIZE Protein kinase domain-containing protein OS=Zea mays OX=4577 GN=ZEAMMB73_Zm00001d003222 PE=3 SV=1;tr|A0A096SB14|A0A096SB14_MAIZE Protein kinase domain-containing protein OS=Zea mays OX=4577 GN=ZEAMMB73_Zm00001d003222 PE=1 SV=
B4G1A9		1.17714	1.90355	SilkPhos	BSD domain-containing protein OS=Zea mays OX=4577 GN=ZEAMMB73_Zm00001d012665 PE=1 SV=1	1	TPSRGVKGDISELTESLTRRFWGVASFLAPP	GDIS(0.003)ELT(0.016)ES(0.838)LT(0.143)R	___1		0.837648	108.72	66	3	16.8822	16.506	16.2519	18.6245	19.6323	17.0939											tr|B4G1A9|B4G1A9_MAIZE BSD domain-containing protein OS=Zea mays OX=4577 GN=ZEAMMB73_Zm00001d012665 PE=1 SV=1
A0A1D6QCD5		0.744999	1.89773	SilkPhos	Nudix hydrolase 3 OS=Zea mays OX=4577 GN=ZEAMMB73_Zm00001d052050 PE=4 SV=1	1	QNDATGFFTVIKRHDSLSSSSLTQSDGSDQT	RHDS(0.98)LS(0.019)SSSLTQSDGSDQTK	___1		0.980394	188.27	93	1	19.7873	15.7855	17.6561	19.6909	19.9155	19.3158											tr|A0A1D6QCD5|A0A1D6QCD5_MAIZE Nudix hydrolase 3 OS=Zea mays OX=4577 GN=ZEAMMB73_Zm00001d052050 PE=4 SV=1;tr|A0A1D6QCD9|A0A1D6QCD9_MAIZE Nudix hydrolase 3 OS=Zea mays OX=4577 GN=ZEAMMB73_Zm00001d052050 PE=4 SV=1;tr|A0A1D6QCD8|A0A1D6QCD8_MAIZE Nudix hydrola
A0A1D6LER3		0.845601	1.89495	SilkPhos	Glyceraldehyde-3-phosphate dehydrogenase OS=Zea mays OX=4577 GN=542333 PE=1 SV=1	2	VDGPSAKDWRGGRAASFNIIPSSTGAAKAVG;VDGPSAKDWRGGRAASFNIIPSSTGAAKLRV;VDGPSSKDWRGGRAASFNIIPSSTGAAKAVG	AAS(1)FNIIPSSTGAAK	___1		1	171.26	205	0	24.3938	22.3267	21.2669	24.6935	25.3292	23.6495											tr|A0A804NT08|A0A804NT08_MAIZE Glyceraldehyde-3-phosphate dehydrogenase OS=Zea mays OX=4577 GN=542333 PE=1 SV=1;tr|Q43359|Q43359_MAIZE Cytosolic glyceroldehyde-3-phosphate dehydrogenase GAPC4 OS=Zea mays OX=4577 GN=gpc4 PE=2 SV=1;sp|Q43247|G3PC3_MAIZE Glyc
C0P6Q3	+	3.03647	1.89201	SilkPhos	Uncharacterized protein OS=Zea mays OX=4577 GN=100382342 PE=1 SV=1	1	WLARKMERMGGVASASPPDQAGRSKGRELTK	MGGVAS(0.005)AS(0.995)PPDQAGR	___1		0.994805	149.44	133	2	17.6163	17.0505	17.0919	18.9407	19.3358	19.1582											tr|C0P6Q3|C0P6Q3_MAIZE Uncharacterized protein OS=Zea mays OX=4577 GN=100382342 PE=1 SV=1
B4FJF7	+	1.86546	1.89174	SilkLFQ	Beta-amylase OS=Zea mays OX=4577 PE=2 SV=1	1															4	17.364	25	0	20.1176	18.9261	18.7194	21.0774	21.3645	20.9965	tr|B4FJF7|B4FJF7_MAIZE Beta-amylase OS=Zea mays OX=4577 PE=2 SV=1;tr|A0A804LDF7|A0A804LDF7_MAIZE Beta-amylase OS=Zea mays OX=4577 PE=1 SV=1;tr|A0A804LDF4|A0A804LDF4_MAIZE Beta-amylase OS=Zea mays OX=4577 PE=1 SV=1;tr|A0A1D6JNC3|A0A1D6JNC3_MAIZE Beta-amylas					tr|A0A1D6JNC3|A0A1D6JNC3	Beta-amylas
A0A804RNQ4	+	3.09859	1.88875	LeafLFQ	4-coumarate--CoA ligase OS=Zea mays OX=4577 PE=1 SV=1	2															7	40.682	51	0	19.8618	19.7871	19.5623	21.9933	21.494	21.3902	tr|A0A804RNQ4|A0A804RNQ4_MAIZE 4-coumarate--CoA ligase OS=Zea mays OX=4577 PE=1 SV=1;tr|A0A1D6JIH7|A0A1D6JIH7_MAIZE 4-coumarate--CoA ligase OS=Zea mays OX=4577 GN=ZEAMMB73_Zm00001d026649 PE=1 SV=1
B4FR32		0.494334	1.88848	LeafPhos	NADP-dependent glyceraldehyde-3-phosphate dehydrogenase OS=Zea mays OX=4577 GN=542583 PE=1 SV=1	3	INMMTKVKSTVINLPSPSYTMG_________	STVINLPS(0.819)PS(0.056)Y(0.125)T(0.001)MG	___1		0.818758	95.183	492	2	18.2607	20.804	15.1737	20.3455	19.2572	20.3012											tr|B4FR32|B4FR32_MAIZE NADP-dependent glyceraldehyde-3-phosphate dehydrogenase OS=Zea mays OX=4577 GN=542583 PE=1 SV=1;tr|A0A1D6Q1L8|A0A1D6Q1L8_MAIZE NADP-dependent glyceraldehyde-3-phosphate dehydrogenase OS=Zea mays OX=4577 GN=ZEAMMB73_Zm00001d050428 PE=
B4FU83	+	1.63558	1.88781	SilkPhos	Dormancy-associated protein homolog 3 OS=Zea mays OX=4577 GN=ZEAMMB73_Zm00001d047503 PE=2 SV=1	1	VTRSIMIKRPAGYPSSPRSAASTPPASPLGT	RPAGYPS(0.003)S(0.997)PR	___1		0.997169	163.71	77	0	18.721	17.2098	17.9773	20.1176	20.1873	19.2668											tr|B4FU83|B4FU83_MAIZE Dormancy-associated protein homolog 3 OS=Zea mays OX=4577 GN=ZEAMMB73_Zm00001d047503 PE=2 SV=1;tr|B4FA62|B4FA62_MAIZE Auxin-repressed protein OS=Zea mays OX=4577 GN=100191792 PE=1 SV=1;tr|A0A804R7A8|A0A804R7A8_MAIZE Dormancy-associat
A0A804NEQ6	+	1.69401	1.88708	SilkPhos	RanBD1 domain-containing protein OS=Zea mays OX=4577 GN=100273971 PE=1 SV=1	2	KTSKAQELPLKTPENSPKAAEV_________	AQELPLKT(1)PENS(1)PKAAEV	___2		1	196.65	392	0	21.0541	19.4645	19.8233	21.9175	21.786	22.2996											tr|A0A804NEQ6|A0A804NEQ6_MAIZE RanBD1 domain-containing protein OS=Zea mays OX=4577 GN=100273971 PE=1 SV=1;tr|B4FYD7|B4FYD7_MAIZE Nuclear pore complex protein NUP50A OS=Zea mays OX=4577 GN=100273971 PE=1 SV=1
A0A804NEQ6	+	1.69401	1.88708	SilkPhos	RanBD1 domain-containing protein OS=Zea mays OX=4577 GN=100273971 PE=1 SV=1	2	VESHKTSKAQELPLKTPENSPKAAEV_____	AQELPLKT(1)PENS(1)PKAAEV	___2		1	196.65	388	0	21.0541	19.4645	19.8233	21.9175	21.786	22.2996											tr|A0A804NEQ6|A0A804NEQ6_MAIZE RanBD1 domain-containing protein OS=Zea mays OX=4577 GN=100273971 PE=1 SV=1;tr|B4FYD7|B4FYD7_MAIZE Nuclear pore complex protein NUP50A OS=Zea mays OX=4577 GN=100273971 PE=1 SV=1
A0A1D6MZZ1		0.681298	1.88444	SilkPhos	Vacuolar fusion protein MON1 homolog OS=Zea mays OX=4577 GN=ZEAMMB73_Zm00001d041948 PE=3 SV=1	1	GLHDDDKDGDDVSQPSPRSSGYAGERGSSLD	EAPEGLHDDDKDGDDVS(0.223)QPS(0.777)PR	___1		0.776859	54.167	84	2	20.0837	16.1435	16.8182	19.6874	20.0453	18.9661											tr|A0A1D6MZZ1|A0A1D6MZZ1_MAIZE Vacuolar fusion protein MON1 homolog OS=Zea mays OX=4577 GN=ZEAMMB73_Zm00001d041948 PE=3 SV=1;tr|C4J0I4|C4J0I4_MAIZE Vacuolar fusion protein MON1 homolog OS=Zea mays OX=4577 PE=2 SV=1;tr|A0A804N6X1|A0A804N6X1_MAIZE Vacuolar f
A0A1D6QBP8	+	2.52837	1.88227	SilkPhos	Clathrin interactor EPSIN 2 OS=Zea mays OX=4577 GN=ZEAMMB73_Zm00001d051980 PE=4 SV=1	1	NGNGRGDYGYRDDDRYGGPGGTPNREGDRYS	Y(0.812)GGPGGT(0.188)PNREGDR	___1		0.812224	97.203	210	3	17.2863	16.5765	16.334	18.5191	18.7188	18.6057											tr|A0A1D6QBP8|A0A1D6QBP8_MAIZE Clathrin interactor EPSIN 2 OS=Zea mays OX=4577 GN=ZEAMMB73_Zm00001d051980 PE=4 SV=1;tr|A0A1D6QBQ1|A0A1D6QBQ1_MAIZE Clathrin interactor EPSIN 2 OS=Zea mays OX=4577 GN=ZEAMMB73_Zm00001d051980 PE=4 SV=1;tr|A0A804NWN9|A0A804NWN9
B8A230	+	1.71864	1.87929	LeafLFQ	2-oxoadipate dioxygenase/decarboxylase OS=Zea mays OX=4577 GN=100276862 PE=1 SV=1	1															5	7.1732	16	1	18.913	19.9868	18.6595	21.0787	21.5465	20.572	tr|B8A230|B8A230_MAIZE 2-oxoadipate dioxygenase/decarboxylase OS=Zea mays OX=4577 GN=100276862 PE=1 SV=1;tr|A0A1D6KTY2|A0A1D6KTY2_MAIZE 2-oxoadipate dioxygenase/decarboxylase OS=Zea mays OX=4577 GN=ZEAMMB73_Zm00001d032781 PE=3 SV=1;tr|B4FIV1|B4FIV1_MAIZE 2
A0A1D6NVZ6	+	1.76995	1.87864	SilkPhos	3-phosphoshikimate 1-carboxyvinyltransferase OS=Zea mays OX=4577 GN=ZEAMMB73_Zm00001d045450 PE=1 SV=1	2	EDVHYMLGALRTLGLSVEADKAAKRAVVVGC	TLGLS(1)VEADK	___1		1	113.22	127	2	17.4883	16.6567	16.4317	18.5712	19.4142	18.2274											tr|A0A1D6NVZ6|A0A1D6NVZ6_MAIZE 3-phosphoshikimate 1-carboxyvinyltransferase OS=Zea mays OX=4577 GN=ZEAMMB73_Zm00001d045450 PE=1 SV=1
A0A1D6L5V1		0.44775	1.87696	SilkPhos	non-specific serine/threonine protein kinase OS=Zea mays OX=4577 GN=ZEAMMB73_Zm00001d034161 PE=3 SV=1	1	LKICDFGYSKSSVLHSQPKSTVGTPAYIAPE	SSVLHS(1)QPK	___1		0.999983	145.14	178	1	21.2431	21.7009	16.2778	21.6412	22.4464	20.7651											tr|A0A1D6L5V1|A0A1D6L5V1_MAIZE non-specific serine/threonine protein kinase OS=Zea mays OX=4577 GN=ZEAMMB73_Zm00001d034161 PE=3 SV=1;tr|B4FAU6|B4FAU6_MAIZE Serine/threonine-protein kinase SRK2E OS=Zea mays OX=4577 GN=100191972 PE=2 SV=1;tr|A0A804M4J8|A0A80
A0A1D6N0Q2		0.897897	1.87353	LeafPhos	Serine/arginine-rich splicing factor SR45 OS=Zea mays OX=4577 GN=ZEAMMB73_Zm00001d042040 PE=4 SV=1	2	IVKLRFTLQPRQRAASPVKAPPPPPKRDALQ	AAS(1)PVKAPPPPPK	___1		1	108.66	191	2	17.3194	16.6143	19.7867	20.0637	19.5614	19.716											tr|A0A1D6N0Q2|A0A1D6N0Q2_MAIZE Serine/arginine-rich splicing factor SR45 OS=Zea mays OX=4577 GN=ZEAMMB73_Zm00001d042040 PE=4 SV=1;tr|A0A804N7B1|A0A804N7B1_MAIZE RRM domain-containing protein OS=Zea mays OX=4577 GN=103650711 PE=1 SV=1;tr|A0A1D6N0Q0|A0A1D6N0
A0A1D6I7U9		1.19436	1.8683	SilkPhos	MTD1 OS=Zea mays OX=4577 GN=100282473 PE=1 SV=1	1	YSQVPHHGKNVRDAPTSPLPLPRLGGVGSMQ	DAPT(0.971)S(0.029)PLPLPR	___1		0.971175	152.67	215	0	22.1651	20.5421	19.8971	22.8065	23.204	22.1987											tr|A0A1D6I7U9|A0A1D6I7U9_MAIZE MTD1 OS=Zea mays OX=4577 GN=100282473 PE=1 SV=1
A0A804NEQ6		0.740148	1.86749	SilkPhos	RanBD1 domain-containing protein OS=Zea mays OX=4577 GN=100273971 PE=1 SV=1	2	EVMATRRIVKVRRQQTSSASSNPFSAIRFAP	QQT(0.965)S(0.028)S(0.001)AS(0.004)SNPFSAIR	___1		0.965402	140.49	59	1	20.181	17.5474	16.895	20.1741	21.0179	19.0336											tr|A0A804NEQ6|A0A804NEQ6_MAIZE RanBD1 domain-containing protein OS=Zea mays OX=4577 GN=100273971 PE=1 SV=1;tr|B4FYD7|B4FYD7_MAIZE Nuclear pore complex protein NUP50A OS=Zea mays OX=4577 GN=100273971 PE=1 SV=1
A0A1D6NEC4		0.875632	1.8665	SilkPhos	Casein kinase 1-like protein 2 (Fragment) OS=Zea mays OX=4577 GN=ZEAMMB73_Zm00001d043693 PE=4 SV=1	2	ASPGVFRRASGPQRSSPVHSAEQKRSSSGRH	S(1)S(1)PVHSAEQKR	___2		0.999783	142.83	81	1	17.2619	20.0389	20.1978	20.9838	20.5811	21.5331											tr|A0A1D6NEC4|A0A1D6NEC4_MAIZE Casein kinase 1-like protein 2 (Fragment) OS=Zea mays OX=4577 GN=ZEAMMB73_Zm00001d043693 PE=4 SV=1;tr|A0A1D6NEC2|A0A1D6NEC2_MAIZE non-specific serine/threonine protein kinase OS=Zea mays OX=4577 GN=ZEAMMB73_Zm00001d043693 PE=
A0A1D6H6H1	+	1.32447	1.86372	SilkPhos	Monosaccharide-sensing protein 2 OS=Zea mays OX=4577 GN=ZEAMMB73_Zm00001d016274 PE=3 SV=1	1	SQSALFSKGLAEPRMSDAAMVHPSEVAAKGS	MS(1)DAAMVHPSEVAAK	___1		1	122.78	353	1	17.9146	16.1918	17.92	19.2041	19.7628	18.6507											tr|A0A1D6H6H1|A0A1D6H6H1_MAIZE Monosaccharide-sensing protein 2 OS=Zea mays OX=4577 GN=ZEAMMB73_Zm00001d016274 PE=3 SV=1;tr|A0A1D6H6H8|A0A1D6H6H8_MAIZE Monosaccharide-sensing protein 2 OS=Zea mays OX=4577 GN=103627063 PE=1 SV=1;tr|A0A096PY37|A0A096PY37_MAI
C0PAU4		1.23001	1.8588	LeafPhos	DCD domain-containing protein OS=Zea mays OX=4577 PE=2 SV=1	1	ASASAQTPAPKSIKTSPAAATAAETADDRVA	S(0.004)IKT(0.06)S(0.889)PAAAT(0.035)AAET(0.012)ADDR	___1		0.889205	99.392	69	2	17.0925	16.5073	18.3083	19.9618	18.3287	19.194											tr|C0PAU4|C0PAU4_MAIZE DCD domain-containing protein OS=Zea mays OX=4577 PE=2 SV=1;tr|A0A804NXV6|A0A804NXV6_MAIZE DCD domain-containing protein OS=Zea mays OX=4577 GN=100278526 PE=1 SV=1;tr|A0A1D6QEM1|A0A1D6QEM1_MAIZE DCD (Development and Cell Death) domai
A0A1D6GVT5		0.780853	1.85691	SilkPhos	Mitogen-activated protein kinase 17 OS=Zea mays OX=4577 GN=ZEAMMB73_Zm00001d014726 PE=4 SV=1	1	QFAHLEEHYSKGERGSPLQRKHASLPRERVV	GERGS(1)PLQR	___1		1	99.732	41	1	18.951	15.8622	18.949	19.8927	20.3676	19.0726											tr|A0A1D6GVT5|A0A1D6GVT5_MAIZE Mitogen-activated protein kinase 17 OS=Zea mays OX=4577 GN=ZEAMMB73_Zm00001d014726 PE=4 SV=1;tr|A0A804U747|A0A804U747_MAIZE Protein kinase domain-containing protein OS=Zea mays OX=4577 GN=100285952 PE=1 SV=1;tr|A0A1D6GVS8|A0A
A0A1D6H4I9	+	2.09794	1.85542	LeafPhos	RNA helicase OS=Zea mays OX=4577 GN=ZEAMMB73_Zm00001d015893 PE=4 SV=1	2	EPAFLQGQSRFSIDMSPVKIFKNPEGSLSRA	FSIDMS(1)PVK	___1		0.999665	99.752	131	2	17.0816	16.5993	17.8714	19.0753	18.8999	19.1435											tr|A0A1D6H4I9|A0A1D6H4I9_MAIZE RNA helicase OS=Zea mays OX=4577 GN=ZEAMMB73_Zm00001d015893 PE=4 SV=1;tr|A0A1D6H4I8|A0A1D6H4I8_MAIZE RNA helicase OS=Zea mays OX=4577 GN=103626876 PE=1 SV=1;tr|A0A804U7U7|A0A804U7U7_MAIZE RNA helicase OS=Zea mays OX=4577 GN=1
A0A804LDW4	+	1.48312	1.85123	LeafPhos	ABC transporter domain-containing protein OS=Zea mays OX=4577 PE=1 SV=1	1	DAAKPAGFGRKRRSASVGGGNNNSHIRKSRS	S(0.025)AS(0.975)VGGGNNNSHIR	___1		0.975305	110.98	64	2	17.6455	17.0437	16.2504	19.6483	18.308	18.5371											tr|A0A804LDW4|A0A804LDW4_MAIZE ABC transporter domain-containing protein OS=Zea mays OX=4577 PE=1 SV=1;tr|A0A1D6JP08|A0A1D6JP08_MAIZE ABC-2 type transporter family protein OS=Zea mays OX=4577 GN=ZEAMMB73_Zm00001d027723 PE=4 SV=1
A0A1D6L994		0.368843	1.84988	LeafPhos	Protein kinase superfamily protein OS=Zea mays OX=4577 GN=ZEAMMB73_Zm00001d034608 PE=4 SV=1	1	TGTYRWMAPELYSTVTLRRGEKKHYTNKVDV	WMAPELY(0.093)S(0.636)T(0.636)VT(0.636)LRR	___2	ambiguous	0.635529	53.683	64	1	21.17	21.1537	15.8881	23.1863	19.2231	21.3522											tr|A0A1D6L994|A0A1D6L994_MAIZE Protein kinase superfamily protein OS=Zea mays OX=4577 GN=ZEAMMB73_Zm00001d034608 PE=4 SV=1;tr|A0A804M697|A0A804M697_MAIZE Protein kinase domain-containing protein OS=Zea mays OX=4577 PE=1 SV=1
A0A1D6NS45	+	2.40947	1.84948	SilkPhos	Kinesin-like protein KCA2 OS=Zea mays OX=4577 GN=100384406 PE=1 SV=1	2	GQGREIGRSDSSKSRSPDVFASPVSQDKTGN	S(1)PDVFASPVSQDK	___1		0.999996	168.69	702	1	17.564	16.6814	16.6251	18.7564	18.9114	18.7511											tr|A0A1D6NS45|A0A1D6NS45_MAIZE Kinesin-like protein KCA2 OS=Zea mays OX=4577 GN=100384406 PE=1 SV=1;tr|A0A1D6NS51|A0A1D6NS51_MAIZE Kinesin-like protein KCA2 OS=Zea mays OX=4577 GN=ZEAMMB73_Zm00001d044903 PE=3 SV=1;tr|K7V9A1|K7V9A1_MAIZE Kinesin-like protei
A0A804U9Z6	+	1.24516	1.84943	LeafLFQ	Glutamate--cysteine ligase OS=Zea mays OX=4577 PE=1 SV=1	1															8	15.74	45	1	20.3383	18.3628	20.4826	21.7923	21.6166	21.3231	tr|A0A804U9Z6|A0A804U9Z6_MAIZE Glutamate--cysteine ligase OS=Zea mays OX=4577 PE=1 SV=1;tr|K7VI04|K7VI04_MAIZE Glutamate--cysteine ligase OS=Zea mays OX=4577 GN=100381846 PE=1 SV=1;tr|A0A1D6FV28|A0A1D6FV28_MAIZE Glutamate--cysteine ligase OS=Zea mays OX=45
A0A804MM20		1.03214	1.84797	SilkPhos	Arf-GAP domain-containing protein OS=Zea mays OX=4577 PE=4 SV=1	1	FKSTTSVKSVDSNFSSTSRKD__________	SVDSNFS(0.011)S(0.836)T(0.117)S(0.036)RK	___1		0.835707	170.18	162	1	19.6374	18.5881	16.7943	20.1038	20.4502	20.0098											tr|A0A804MM20|A0A804MM20_MAIZE Arf-GAP domain-containing protein OS=Zea mays OX=4577 PE=4 SV=1;tr|A0A1D6HIS7|A0A1D6HIS7_MAIZE ADP-ribosylation factor GTPase-activating protein AGD12 OS=Zea mays OX=4577 GN=ZEAMMB73_Zm00001d017881 PE=4 SV=1;tr|B6TSD4|B6TSD4_
B6TL20	+	1.43036	1.84401	SilkLFQ	glutathione transferase OS=Zea mays OX=4577 GN=542631 PE=1 SV=1	1															3	8.1714	10	2	18.9058	17.5924	19.2331	20.0772	21.0793	20.1069	tr|B6TL20|B6TL20_MAIZE glutathione transferase OS=Zea mays OX=4577 GN=542631 PE=1 SV=1;tr|B4FLH5|B4FLH5_MAIZE GST C-terminal domain-containing protein OS=Zea mays OX=4577 PE=2 SV=1
C0PKL3		0.840176	1.83757	SilkPhos	GTD-binding domain-containing protein OS=Zea mays OX=4577 GN=100276947 PE=1 SV=1	1	ADKKRVGDRRPARTVSDIGEVISREKEWATR	T(0.001)VS(0.999)DIGEVISR	___1		0.99875	134.18	173	2	19.0663	15.8903	17.0909	18.8917	20.0079	18.6607											tr|C0PKL3|C0PKL3_MAIZE GTD-binding domain-containing protein OS=Zea mays OX=4577 GN=100276947 PE=1 SV=1;tr|A0A804REI8|A0A804REI8_MAIZE GTD-binding domain-containing protein OS=Zea mays OX=4577 GN=100276947 PE=1 SV=1;tr|A0A1D6IXN5|A0A1D6IXN5_MAIZE Myosin-bi
A0A804N0Z1	+	1.25962	1.83541	SilkPhos	Phosphoenolpyruvate carboxylase OS=Zea mays OX=4577 GN=103649899 PE=1 SV=1	1	GALNLTEKFEDSPLSSPTGRQSHIARTPSGR	FEDSPLS(0.029)S(0.923)PT(0.048)GR	___1		0.923287	159.5	213	0	20.6785	18.8202	18.5018	21.1527	21.3205	21.0334											tr|A0A804N0Z1|A0A804N0Z1_MAIZE Phosphoenolpyruvate carboxylase OS=Zea mays OX=4577 GN=103649899 PE=1 SV=1;tr|A0A804N0Z0|A0A804N0Z0_MAIZE phosphoenolpyruvate carboxylase OS=Zea mays OX=4577 GN=103649899 PE=1 SV=1;tr|A0A1D6MNB9|A0A1D6MNB9_MAIZE phosphoenolpy
A0A1D6EX77	+	1.3526	1.83428	SilkPhos	Microtubule-associated protein TORTIFOLIA1 OS=Zea mays OX=4577 GN=ZEAMMB73_Zm00001d006504 PE=4 SV=1	1	RSIQRGGKSESFDDSSPDSPSNNVKGSSIAE	SESFDDS(0.062)S(0.9)PDS(0.036)PS(0.002)NNVK	___1		0.899947	117.98	185	3	17.4098	16.0134	16.7548	17.8741	18.2999	19.5069											tr|A0A1D6EX77|A0A1D6EX77_MAIZE Microtubule-associated protein TORTIFOLIA1 OS=Zea mays OX=4577 GN=ZEAMMB73_Zm00001d006504 PE=4 SV=1;tr|A0A1D6EX59|A0A1D6EX59_MAIZE Microtubule-associated protein TORTIFOLIA1 OS=Zea mays OX=4577 GN=ZEAMMB73_Zm00001d006504 PE=4
B4FQ73		0.751956	1.8337	LeafPhos	RRM domain-containing protein OS=Zea mays OX=4577 PE=1 SV=1	2	SKQPKENNRDRRRSYTPDDINDRRGADNGRD	SYT(1)PDDINDR	___1		0.999904	107.06	209	2	18.2337	16.2442	19.3417	20.3238	18.4616	20.5354											tr|B4FQ73|B4FQ73_MAIZE RRM domain-containing protein OS=Zea mays OX=4577 PE=1 SV=1;tr|B4FZ47|B4FZ47_MAIZE RRM domain-containing protein OS=Zea mays OX=4577 PE=2 SV=1;tr|A0A804NJA2|A0A804NJA2_MAIZE RRM domain-containing protein OS=Zea mays OX=4577 PE=1 SV=1
A0A1D6ES25	+	2.24556	1.83174	SilkLFQ	Induced stolen tip protein TUB8 OS=Zea mays OX=4577 GN=ZEAMMB73_Zm00001d006010 PE=4 SV=1	1															5	18.733	31	0	22.8313	21.9616	21.8715	24.1856	24.2122	23.7617	tr|A0A1D6ES25|A0A1D6ES25_MAIZE Induced stolen tip protein TUB8 OS=Zea mays OX=4577 GN=ZEAMMB73_Zm00001d006010 PE=4 SV=1;tr|A0A804MPA7|A0A804MPA7_MAIZE Induced stolen tip protein TUB8 OS=Zea mays OX=4577 PE=1 SV=1;tr|C4J9K1|C4J9K1_MAIZE Induced stolon tip p
A0A1D6NA93		0.744624	1.83103	SilkPhos	Myosin-binding protein 1 OS=Zea mays OX=4577 GN=100279864 PE=1 SV=1	1	SASRGLEAPWADPGPSPRAYGRGDELVVQNI	GLEAPWADPGPS(1)PR	___1		1	99.481	646	1	19.3318	17.1081	15.8405	19.5764	19.887	18.3101											tr|A0A1D6NA93|A0A1D6NA93_MAIZE Myosin-binding protein 1 OS=Zea mays OX=4577 GN=100279864 PE=1 SV=1;tr|B8A0D5|B8A0D5_MAIZE Myosin-binding protein 1 OS=Zea mays OX=4577 GN=100279864 PE=1 SV=1;tr|A0A1D6NA94|A0A1D6NA94_MAIZE Myosin-binding protein 1 OS=Zea may
A0A1D6QCI3		0.920986	1.82888	SilkPhos	Trehalose-6-phosphate synthase10 OS=Zea mays OX=4577 GN=ZEAMMB73_Zm00001d052060 PE=3 SV=1	1	VPLPSPTPLRLPRVMSVASPASPTSPSPPAP	VMS(1)VASPASPTSPSPPAPPR	___1		0.99988	105.9	33	2	18.9069	16.3832	16.6062	19.1809	19.893	18.309											tr|A0A1D6QCI3|A0A1D6QCI3_MAIZE Trehalose-6-phosphate synthase10 OS=Zea mays OX=4577 GN=ZEAMMB73_Zm00001d052060 PE=3 SV=1;tr|A0A1D6QCI5|A0A1D6QCI5_MAIZE Trehalose-6-phosphate synthase10 OS=Zea mays OX=4577 GN=ZEAMMB73_Zm00001d052060 PE=1 SV=1
A0A1D6NEC4		0.553521	1.82708	SilkPhos	Casein kinase 1-like protein 2 (Fragment) OS=Zea mays OX=4577 GN=ZEAMMB73_Zm00001d043693 PE=4 SV=1	2	ASPGVFRRASGPQRSSPVHSAEQKRSSSGRH	S(1)S(1)PVHSAEQKR	___1		0.999783	142.83	81	1	19.9142	15.5978	19.8052	20.1321	20.9182	19.7482											tr|A0A1D6NEC4|A0A1D6NEC4_MAIZE Casein kinase 1-like protein 2 (Fragment) OS=Zea mays OX=4577 GN=ZEAMMB73_Zm00001d043693 PE=4 SV=1;tr|A0A1D6NEC2|A0A1D6NEC2_MAIZE non-specific serine/threonine protein kinase OS=Zea mays OX=4577 GN=ZEAMMB73_Zm00001d043693 PE=
B4F9V3		1.13339	1.82462	LeafPhos	NF-kappa-B-activating protein C-terminal domain-containing protein OS=Zea mays OX=4577 GN=100191706 PE=1 SV=1	1	SQSPSPRRDRRRRDRSPIPYRDRSPSPYRAR	DRS(1)PIPYR	___1		1	106.2	46	2	16.2825	17.0176	18.8252	19.2926	19.1844	19.122											tr|B4F9V3|B4F9V3_MAIZE NF-kappa-B-activating protein C-terminal domain-containing protein OS=Zea mays OX=4577 GN=100191706 PE=1 SV=1
A0A804QWM8	+	1.46888	1.82264	LeafPhos	Villin-2 OS=Zea mays OX=4577 GN=ZEAMMB73_Zm00001d042084 PE=3 SV=1	3	TYFSWDNTKSLVHGNSFQKKLSLLFGLRSEG;TYFSWDNTKSLVHGNSFQKKLSLLFGLRSEL	SLVHGNS(1)FQK	___1		1	134.18	736	2	17.8839	17.3929	18.995	20.5617	19.5189	19.6591											tr|A0A1D6N184|A0A1D6N184_MAIZE Villin-2 OS=Zea mays OX=4577 GN=ZEAMMB73_Zm00001d042084 PE=3 SV=1;tr|A0A1D6N199|A0A1D6N199_MAIZE Villin-2 OS=Zea mays OX=4577 GN=ZEAMMB73_Zm00001d042084 PE=3 SV=1;tr|A0A1D6N139|A0A1D6N139_MAIZE Villin-2 OS=Zea mays OX=4577 GN
A0A1D6N7Q2		0.735884	1.82251	SilkPhos	Ypt/Rab-GAP domain of gyp1p superfamily protein OS=Zea mays OX=4577 GN=103651042 PE=1 SV=1	1	ATIQYQSSQQKAQLPSPSPSPRTPTRDASPG	AQLPS(0.999)PS(0.001)PSPR	___1		0.998839	116.74	702	1	20.7351	18.4402	16.8668	20.2492	20.8147	20.4457											tr|A0A1D6N7Q2|A0A1D6N7Q2_MAIZE Ypt/Rab-GAP domain of gyp1p superfamily protein OS=Zea mays OX=4577 GN=103651042 PE=1 SV=1;tr|A0A1D6N7P7|A0A1D6N7P7_MAIZE Ypt/Rab-GAP domain of gyp1p superfamily protein OS=Zea mays OX=4577 GN=103651042 PE=1 SV=1
B4FFG9	+	1.77278	1.81876	SilkPhos	Uncharacterized protein OS=Zea mays OX=4577 PE=2 SV=1	2	________MEGGGSNTPFYRGNSTALATNPS	MEGGGS(0.003)NT(0.945)PFY(0.052)R	___1		0.945092	101.45	8	2	17.3809	17.307	18.6052	19.7038	19.8307	19.2149											tr|B4FFG9|B4FFG9_MAIZE Uncharacterized protein OS=Zea mays OX=4577 PE=2 SV=1;tr|A0A1D6KW68|A0A1D6KW68_MAIZE Uncharacterized protein OS=Zea mays OX=4577 GN=ZEAMMB73_Zm00001d033084 PE=4 SV=1;tr|A0A1D6KW67|A0A1D6KW67_MAIZE Uncharacterized protein OS=Zea mays
B6T1R4	+	2.37654	1.81691	LeafLFQ	Nucleic acid-binding OB-fold-like protein OS=Zea mays OX=4577 GN=100275940 PE=1 SV=1	2															2	4.5867	18	3	19.4229	19.377	18.7507	21.2335	21.2087	20.5592	tr|B6T1R4|B6T1R4_MAIZE Nucleic acid-binding OB-fold-like protein OS=Zea mays OX=4577 GN=100275940 PE=1 SV=1
B6SV07		0.78369	1.81583	SilkPhos	monogalactosyldiacylglycerol synthase OS=Zea mays OX=4577 GN=100281388 PE=1 SV=1	1	YHQQQRAKGKLRKSLTYAGGELSSAGRARGD	SLT(0.998)Y(0.002)AGGELSSAGR	___1		0.997801	155.39	39	0	21.4622	19.9717	18.4925	22.0563	22.7402	20.5774											tr|B6SV07|B6SV07_MAIZE monogalactosyldiacylglycerol synthase OS=Zea mays OX=4577 GN=100281388 PE=1 SV=1;tr|A0A1D6HNL0|A0A1D6HNL0_MAIZE monogalactosyldiacylglycerol synthase OS=Zea mays OX=4577 GN=ZEAMMB73_Zm00001d018406 PE=3 SV=1
A0A1D6I557		0.938689	1.81009	LeafPhos	Dormancy-associated protein homolog 3 OS=Zea mays OX=4577 GN=ZEAMMB73_Zm00001d020607 PE=3 SV=1	2	GPRPDSGLGKLRKHASFSPSSAAPSPTAEGA	HAS(0.995)FS(0.005)PSSAAPSPTAEGAAPPAVTR	___1		0.994995	139	29	2	17.9824	17.6809	15.6157	19.7587	17.9945	18.9561											tr|A0A1D6I557|A0A1D6I557_MAIZE Dormancy-associated protein homolog 3 OS=Zea mays OX=4577 GN=ZEAMMB73_Zm00001d020607 PE=3 SV=1;tr|A0A804Q902|A0A804Q902_MAIZE Dormancy-associated protein homolog 3 OS=Zea mays OX=4577 PE=1 SV=1
A0A1D6MI09		1.00523	1.80787	SilkPhos	Putative WRKY transcription factor 50 OS=Zea mays OX=4577 GN=103649650 PE=1 SV=1	1	PPPRGATATATVTPFSPPRSASAPAPLAAAP	GATATATVTPFS(1)PPR	___1		0.999697	176.25	231	3	16.8766	16.0186	17.3058	18.221	19.9783	17.4254											tr|A0A1D6MI09|A0A1D6MI09_MAIZE Putative WRKY transcription factor 50 OS=Zea mays OX=4577 GN=103649650 PE=1 SV=1
A0A1D6MPH2		0.785469	1.80509	SilkPhos	T-complex protein 1 subunit beta OS=Zea mays OX=4577 GN=ZEAMMB73_Zm00001d040257 PE=3 SV=1	1	DKVKIYGARVRVDSMSKVADIEAAEKQKMRE	VRVDS(0.001)MS(0.999)K	___1		0.998894	166.07	131	1	20.0511	19.1772	16.6095	20.362	20.8579	20.0332											tr|A0A1D6MPH2|A0A1D6MPH2_MAIZE T-complex protein 1 subunit beta OS=Zea mays OX=4577 GN=ZEAMMB73_Zm00001d040257 PE=3 SV=1;tr|B4F8E0|B4F8E0_MAIZE T-complex protein 1 subunit beta OS=Zea mays OX=4577 PE=2 SV=1;tr|A0A1D6MPH1|A0A1D6MPH1_MAIZE CCT-beta OS=Zea ma
B4FUN3	+	3.30759	1.80144	LeafLFQ	GST N-terminal domain-containing protein OS=Zea mays OX=4577 PE=1 SV=1	2															15	164.15	224	0	23.4799	23.1915	23.2907	25.4261	24.9576	24.9826	tr|B4FUN3|B4FUN3_MAIZE GST N-terminal domain-containing protein OS=Zea mays OX=4577 PE=1 SV=1;tr|A0A1D6PD99|A0A1D6PD99_MAIZE Glutathione S-transferase L2 chloroplastic OS=Zea mays OX=4577 GN=ZEAMMB73_Zm00001d047765 PE=4 SV=1;tr|A0A1D6PDA0|A0A1D6PDA0_MAIZE
A0A804MXR4		0.930873	1.79864	SilkPhos	Uncharacterized protein OS=Zea mays OX=4577 PE=1 SV=1	2	DAAKAAAGKEPVSPGTPSSVAAGRSSCEERR	AAAGKEPVSPGT(0.989)PS(0.008)S(0.003)VAAGR	___2		0.988662	184.22	41	0	20.0767	17.3181	17.4278	20.1713	20.0378	20.0094											tr|A0A804MXR4|A0A804MXR4_MAIZE Uncharacterized protein OS=Zea mays OX=4577 PE=1 SV=1
A0A804MXR4		0.930873	1.79864	SilkPhos	Uncharacterized protein OS=Zea mays OX=4577 PE=1 SV=1	2	GTVDAAKAAAGKEPVSPGTPSSVAAGRSSCE	AAAGKEPVS(1)PGTPSSVAAGR	___2		0.999992	200.71	38	0	20.0767	17.3181	17.4278	20.1713	20.0378	20.0094											tr|A0A804MXR4|A0A804MXR4_MAIZE Uncharacterized protein OS=Zea mays OX=4577 PE=1 SV=1
A0A1D6F6J9		0.53328	1.79748	SilkPhos	Maf-like protein CV_0124 OS=Zea mays OX=4577 GN=ZEAMMB73_Zm00001d007454 PE=4 SV=1	1	_________MATAGSSPPASQQPFKLILGSS	ATAGS(0.006)S(0.994)PPASQQPFK	___1		0.99398	143.94	7	1	21.0162	16.5399	20.9431	21.294	21.5193	21.0783											tr|A0A1D6F6J9|A0A1D6F6J9_MAIZE Maf-like protein CV_0124 OS=Zea mays OX=4577 GN=ZEAMMB73_Zm00001d007454 PE=4 SV=1;tr|A0A1D6F6K0|A0A1D6F6K0_MAIZE Maf-like protein CV_0124 OS=Zea mays OX=4577 GN=ZEAMMB73_Zm00001d007454 PE=4 SV=1;tr|A0A1D6F6K1|A0A1D6F6K1_MAIZE
K7UQ82	+	1.54893	1.7949	SilkLFQ	Peroxidase OS=Zea mays OX=4577 GN=100279575 PE=1 SV=1	1															3	11.402	8	2	19.6654	18.4853	18.0887	20.1848	20.4244	21.0148	tr|K7UQ82|K7UQ82_MAIZE Peroxidase OS=Zea mays OX=4577 GN=100279575 PE=1 SV=1;tr|C0P793|C0P793_MAIZE Plant heme peroxidase family profile domain-containing protein OS=Zea mays OX=4577 PE=2 SV=1
K7TH21	+	1.91192	1.79454	SilkLFQ	cinnamyl-alcohol dehydrogenase OS=Zea mays OX=4577 GN=ZEAMMB73_Zm00001d024314 PE=1 SV=1	1															9	39.547	46	0	20.3736	19.1498	19.1199	21.3072	21.3458	21.3739	tr|K7TH21|K7TH21_MAIZE cinnamyl-alcohol dehydrogenase OS=Zea mays OX=4577 GN=ZEAMMB73_Zm00001d024314 PE=1 SV=1
B4FSB4	+	1.41761	1.79179	SilkLFQ	Leucine-rich repeat (LRR) family protein OS=Zea mays OX=4577 GN=100279844 PE=1 SV=1	1															7	45.87	28	0	20.8594	19.354	19.953	21.198	21.7866	22.5572	tr|B4FSB4|B4FSB4_MAIZE Leucine-rich repeat (LRR) family protein OS=Zea mays OX=4577 GN=100279844 PE=1 SV=1
K7USS0		0.806523	1.7917	SilkPhos	Oligopeptide transporter-like protein OS=Zea mays OX=4577 GN=103653181 PE=1 SV=1	2	GQMARAGSFRSPRSFSMTDLHSAEYE_____	SFS(0.999)MT(0.001)DLHSAEYE	___1		0.999369	137.01	250	0	21.0723	19.3035	18.2127	21.5595	22.2226	20.1816											tr|K7USS0|K7USS0_MAIZE Oligopeptide transporter-like protein OS=Zea mays OX=4577 GN=103653181 PE=1 SV=1
A0A804N5M6		1.19073	1.78999	SilkPhos	Uncharacterized protein OS=Zea mays OX=4577 GN=100502463 PE=1 SV=1	1	EPDVEDTEQKTTATESPVNIRSEPLTTRRRA	TTATES(1)PVNIR	___1		0.999992	135.1	308	2	17.8433	19.0647	16.6371	19.6565	19.7861	19.4726											tr|A0A804N5M6|A0A804N5M6_MAIZE Uncharacterized protein OS=Zea mays OX=4577 GN=100502463 PE=1 SV=1;tr|C4JBR0|C4JBR0_MAIZE HIT zinc finger OS=Zea mays OX=4577 GN=100502463 PE=1 SV=1
C0P5A1	+	2.66893	1.78931	SilkPhos	Protein WVD2-like 5 OS=Zea mays OX=4577 GN=100382194 PE=1 SV=1	1	NQRSAKNDIDEESNESVKPQRVGSTPSYGFS	NDIDEES(0.008)NES(0.992)VKPQR	___1		0.992497	96.247	183	2	17.1468	16.7074	16.4051	18.6381	18.7129	18.2761											tr|C0P5A1|C0P5A1_MAIZE Protein WVD2-like 5 OS=Zea mays OX=4577 GN=100382194 PE=1 SV=1;tr|A0A1D6LS83|A0A1D6LS83_MAIZE Protein WVD2-like 5 OS=Zea mays OX=4577 GN=ZEAMMB73_Zm00001d036878 PE=3 SV=1
A0A804PDY3		0.898167	1.78397	SilkPhos	Uncharacterized protein OS=Zea mays OX=4577 GN=100191827 PE=1 SV=1	1	______MPGLAASDNSPPAPAPPPRRLSSPL	PGLAASDNS(1)PPAPAPPPR	___1		0.999956	175.7	10	0	21.9296	19.1585	19.1583	21.9658	21.732	21.9005											tr|A0A804PDY3|A0A804PDY3_MAIZE Uncharacterized protein OS=Zea mays OX=4577 GN=100191827 PE=1 SV=1;tr|C0PIL1|C0PIL1_MAIZE Uncharacterized protein OS=Zea mays OX=4577 PE=2 SV=1;tr|A0A804PDJ3|A0A804PDJ3_MAIZE Uncharacterized protein OS=Zea mays OX=4577 GN=100
A0A1D6M433		0.163952	1.78256	LeafPhos	Pyruvate, phosphate dikinase OS=Zea mays OX=4577 PE=1 SV=1	1	GMHAAAGILTERGGMTSHAAVVARGWGKCCV;GMHAAVGILTERGGMTSHAAVVARGWGKCCV	GGMT(0.987)S(0.013)HAAVVAR	___1		0.986828	171.26	308	0	19.2517	32.0681	30.5989	29.7395	27.9199	29.607											tr|A0A804QQU1|A0A804QQU1_MAIZE Pyruvate, phosphate dikinase OS=Zea mays OX=4577 PE=1 SV=1;tr|A0A1D6FQG5|A0A1D6FQG5_MAIZE pyruvate, phosphate dikinase OS=Zea mays OX=4577 GN=ZEAMMB73_Zm00001d010321 PE=3 SV=1;tr|A0A1D6FQE4|A0A1D6FQE4_MAIZE Pyruvate, phosphat
A0A804LUB5	+	2.62729	1.77151	LeafLFQ	MtN19-like protein OS=Zea mays OX=4577 GN=100281705 PE=1 SV=1	1															3	4.2857	10	3	19.3075	19.5608	18.8125	21.2685	20.8781	20.8487	tr|A0A804LUB5|A0A804LUB5_MAIZE MtN19-like protein OS=Zea mays OX=4577 GN=100281705 PE=1 SV=1;tr|A0A1D6KKK1|A0A1D6KKK1_MAIZE MtN19-like protein OS=Zea mays OX=4577 GN=100281705 PE=1 SV=1
C0P489		0.560878	1.7693	SilkPhos	ENTH domain-containing protein OS=Zea mays OX=4577 GN=100279582 PE=1 SV=1	1	YRERNGGNNDDKRPPTPVRDMKPEQVLARMH;YRERNGGNNDDKRPPTPVRDMKPERVLARMH	NGGNNDDKRPPT(1)PVR	___1		1	94.339	220	1	20.3468	15.8461	19.3433	20.8599	20.2036	19.7806											tr|A0A804LI01|A0A804LI01_MAIZE ENTH domain-containing protein OS=Zea mays OX=4577 GN=100279582 PE=1 SV=1;tr|B7ZYW2|B7ZYW2_MAIZE Putative clathrin assembly protein OS=Zea mays OX=4577 GN=100279582 PE=1 SV=1;tr|C0P489|C0P489_MAIZE Putative clathrin assembly
A0A804UIN4		0.817425	1.76874	SilkPhos	sucrose synthase OS=Zea mays OX=4577 PE=3 SV=1	1	FEPFNASFPRPSMSKSIGNGVQFLNRHLSSK	S(1)IGNGVQFLNR	___1		1	137.89	149	1	19.9015	18.2547	16.5158	20.0829	20.3205	19.5749											tr|A0A804UIN4|A0A804UIN4_MAIZE sucrose synthase OS=Zea mays OX=4577 PE=3 SV=1;tr|A0A804QXK1|A0A804QXK1_MAIZE Sucrose synthase OS=Zea mays OX=4577 PE=1 SV=1;tr|A0A1D6NT44|A0A1D6NT44_MAIZE Sucrose synthase OS=Zea mays OX=4577 GN=ZEAMMB73_Zm00001d045042 PE=3
A0A1D6E515	+	1.21699	1.7675	SilkPhos	Soluble inorganic pyrophosphatase OS=Zea mays OX=4577 GN=ZEAMMB73_Zm00001d002889 PE=4 SV=1	2	______________MSEEDKTAASAEQPKRA	S(1)EEDKTAASAEQPK	___1		1	235.38	2	0	20.0925	18.8147	20.9355	21.13	22.0098	22.0054											tr|A0A1D6E515|A0A1D6E515_MAIZE Soluble inorganic pyrophosphatase OS=Zea mays OX=4577 GN=ZEAMMB73_Zm00001d002889 PE=4 SV=1;tr|A0A1D6E519|A0A1D6E519_MAIZE inorganic diphosphatase OS=Zea mays OX=4577 GN=ZEAMMB73_Zm00001d002889 PE=3 SV=1;sp|O48556|IPYR_MAIZE S
A0A1D6MXR5		0.35858	1.76585	SilkPhos	Zinc finger CCCH domain-containing protein 30 OS=Zea mays OX=4577 GN=ZEAMMB73_Zm00001d013497 PE=1 SV=1	1	DWGADAEELGRLKRSSSFELRSGANGDEPDL;DWGVDGEELGKLRRSSSFELRSGGDDPDLSW	S(0.004)S(0.968)S(0.028)FELR	___1		0.968497	113.26	511	1	22.0725	22.22	16.0345	21.8676	22.2929	21.4641											tr|A0A1D6GK17|A0A1D6GK17_MAIZE Zinc finger CCCH domain-containing protein 30 OS=Zea mays OX=4577 GN=ZEAMMB73_Zm00001d013497 PE=1 SV=1;tr|A0A1D6L0C8|A0A1D6L0C8_MAIZE Zinc finger CCCH domain-containing protein 30 OS=Zea mays OX=4577 GN=103643848 PE=1 SV=1;tr
A0A1D6I879	+	1.54189	1.76108	SilkPhos	Hydroxyproline-rich glycoprotein family protein OS=Zea mays OX=4577 GN=ZEAMMB73_Zm00001d021071 PE=4 SV=1	1	DYSSVPHERQRIESQSAPLFPGKKVNTEERI	IES(0.001)QS(0.999)APLFPGK	___1		0.99907	105.65	181	1	17.8641	16.5341	16.9466	18.4706	19.5737	18.5836											tr|A0A1D6I879|A0A1D6I879_MAIZE Hydroxyproline-rich glycoprotein family protein OS=Zea mays OX=4577 GN=ZEAMMB73_Zm00001d021071 PE=4 SV=1;tr|A0A1D6I877|A0A1D6I877_MAIZE Hydroxyproline-rich glycoprotein family protein OS=Zea mays OX=4577 GN=ZEAMMB73_Zm00001d0
A0A1D6GWU6	+	1.57176	1.76098	SilkPhos	Calcium-binding EF hand family protein OS=Zea mays OX=4577 GN=ZEAMMB73_Zm00001d014862 PE=4 SV=1	1	ESNSFGQRDSLSRFDSFSSNADNGGNDTFAR	FDS(0.967)FS(0.026)S(0.006)NADNGGNDTFAR	___1		0.967383	113.01	251	3	17.1159	17.6571	16.505	18.485	19.6394	18.4365											tr|A0A1D6GWU6|A0A1D6GWU6_MAIZE Calcium-binding EF hand family protein OS=Zea mays OX=4577 GN=ZEAMMB73_Zm00001d014862 PE=4 SV=1;tr|B4FDJ3|B4FDJ3_MAIZE Calcium-binding EF hand family protein OS=Zea mays OX=4577 PE=2 SV=1;tr|A0A1D6GWT7|A0A1D6GWT7_MAIZE Calciu
A0A1D6ECV6		0.747846	1.75522	SilkPhos	SNF1-related protein kinase regulatory subunit gamma-1 OS=Zea mays OX=4577 GN=ZEAMMB73_Zm00001d004006 PE=4 SV=1	2	_____________MESPRSPEAEIGHRVEDL	MES(1)PRS(1)PEAEIGHR	___1		1	128.76	3	0	23.8346	21.103	20.5452	23.8404	24.0335	22.8746											tr|A0A1D6ECV6|A0A1D6ECV6_MAIZE SNF1-related protein kinase regulatory subunit gamma-1 OS=Zea mays OX=4577 GN=ZEAMMB73_Zm00001d004006 PE=4 SV=1;tr|C0P676|C0P676_MAIZE SNF1-related protein kinase regulatory subunit gamma-1 OS=Zea mays OX=4577 GN=100280507 PE
B6TFN1	+	1.0439	1.75105	LeafLFQ	NAD(P)H dehydrogenase (quinone) OS=Zea mays OX=4577 GN=100283201 PE=1 SV=1	2															5	3.0578	16	1	18.1706	20.0441	20.7227	21.0987	21.7668	21.325	tr|B6TFN1|B6TFN1_MAIZE NAD(P)H dehydrogenase (quinone) OS=Zea mays OX=4577 GN=100283201 PE=1 SV=1;tr|A0A804NCD4|A0A804NCD4_MAIZE NAD(P)H dehydrogenase (quinone) OS=Zea mays OX=4577 GN=100283201 PE=1 SV=1
C0P7N5		1.19247	1.75086	LeafPhos	DCD (Development and Cell Death) domain protein OS=Zea mays OX=4577 GN=100276316 PE=1 SV=1	2	NVAEASPVVQTPKSTTFVEASPVVQTQKTAT	S(0.118)T(0.118)T(0.721)FVEAS(0.043)PVVQTQK	___1		0.720694	93.348	98	3	18.0883	16.3016	16.12	19.1369	18.1735	18.4521											tr|C0P7N5|C0P7N5_MAIZE DCD (Development and Cell Death) domain protein OS=Zea mays OX=4577 GN=100276316 PE=1 SV=1
A0A804PEF0		0.581796	1.74871	SilkPhos	Uncharacterized protein OS=Zea mays OX=4577 PE=1 SV=1	1	VKKAIVGKPGHTKPVSPTA____________	PGHTKPVS(1)PTA	___1		0.999802	180.95	4221	1	21.7031	17.3366	19.2552	21.5183	21.727	20.2957											tr|A0A804PEF0|A0A804PEF0_MAIZE Uncharacterized protein OS=Zea mays OX=4577 PE=1 SV=1;tr|A0A1D6GZI1|A0A1D6GZI1_MAIZE Uncharacterized protein OS=Zea mays OX=4577 GN=ZEAMMB73_Zm00001d015138 PE=4 SV=1;tr|A0A804PF29|A0A804PF29_MAIZE Uncharacterized protein OS=Z
B4FK84		1.20217	1.74311	SilkPhos	glutathione transferase OS=Zea mays OX=4577 GN=541990 PE=1 SV=1	3	AFQKTVAAIPLPPPPSSSA____________	TVAAIPLPPPPS(0.528)S(0.394)S(0.077)A	___1	ambiguous	0.528283	77.185	218	2	19.0567	17.0122	17.0884	19.397	19.7109	19.2788											tr|B4FK84|B4FK84_MAIZE glutathione transferase OS=Zea mays OX=4577 GN=541990 PE=1 SV=1;tr|B4FTD1|B4FTD1_MAIZE glutathione transferase OS=Zea mays OX=4577 PE=2 SV=1
A0A1D6GQK3		0.934593	1.74105	SilkPhos	Histone acetyl transferase GNAT/MYST 101 OS=Zea mays OX=4577 GN=ZEAMMB73_Zm00001d014175 PE=4 SV=1	1	________MDGLVAPSPSHSGATSGGGASHR	MDGLVAPS(0.889)PS(0.068)HS(0.005)GAT(0.013)S(0.013)GGGAS(0.013)HR	___1		0.889287	66.045	8	2	18.9077	16.1385	17.25	19.0375	19.8066	18.6753											tr|A0A1D6GQK3|A0A1D6GQK3_MAIZE Histone acetyl transferase GNAT/MYST 101 OS=Zea mays OX=4577 GN=ZEAMMB73_Zm00001d014175 PE=4 SV=1;tr|A0A804PB94|A0A804PB94_MAIZE N-acetyltransferase domain-containing protein OS=Zea mays OX=4577 GN=542030 PE=1 SV=1;tr|A0A1D6G
A0A1D6ELV1		0.59017	1.74017	LeafPhos	Single-stranded nucleic acid binding R3H protein OS=Zea mays OX=4577 GN=ZEAMMB73_Zm00001d005338 PE=4 SV=1	2	SAEEVTLPSTLHRSTSLELNSSNRIGQGAEI	STS(1)LELNSSNR	___1		0.99963	134.75	94	1	20.3244	16.3378	19.9452	20.4061	21.2868	20.1351											tr|A0A1D6ELV1|A0A1D6ELV1_MAIZE Single-stranded nucleic acid binding R3H protein OS=Zea mays OX=4577 GN=ZEAMMB73_Zm00001d005338 PE=4 SV=1;tr|A0A1D6ELV6|A0A1D6ELV6_MAIZE Single-stranded nucleic acid binding R3H protein OS=Zea mays OX=4577 GN=ZEAMMB73_Zm00001
A0A804PD11		0.82421	1.73916	SilkPhos	Uncharacterized protein OS=Zea mays OX=4577 GN=100275696 PE=1 SV=1	1	GEREESRAVNSGYPASPPRPGPRPTHAAQNG	AVNSGY(0.001)PAS(0.998)PPRPGPR	___1		0.998478	92.575	106	1	18.9338	17.2854	15.6796	19.0556	19.4993	18.5614											tr|A0A804PD11|A0A804PD11_MAIZE Uncharacterized protein OS=Zea mays OX=4577 GN=100275696 PE=1 SV=1;tr|A0A804U757|A0A804U757_MAIZE Uncharacterized protein OS=Zea mays OX=4577 GN=100275696 PE=1 SV=1;tr|C4J5W7|C4J5W7_MAIZE Uncharacterized protein OS=Zea mays O
B4G0Q9	+	1.66655	1.73839	SilkLFQ	Abscisic acid stress ripening2 OS=Zea mays OX=4577 GN=100281622 PE=1 SV=1	1															3	14.456	14	2	19.6245	18.3684	18.2722	20.6707	20.6934	20.116	tr|B4G0Q9|B4G0Q9_MAIZE Abscisic acid stress ripening2 OS=Zea mays OX=4577 GN=100281622 PE=1 SV=1;tr|A0A1D6EHR6|A0A1D6EHR6_MAIZE Abscisic acid stress ripening2 OS=Zea mays OX=4577 GN=ZEAMMB73_Zm00001d004843 PE=3 SV=1;tr|A0A1D6EHR9|A0A1D6EHR9_MAIZE Abscisic
C0P7D1		0.982447	1.73033	SilkPhos	Plant intracellular Ras-group-related LRR protein 3 OS=Zea mays OX=4577 GN=100283123 PE=1 SV=1	2	THPILSYVLSRIPNLSMTKTPTAEFDIEQPP	IPNLS(0.905)MT(0.095)K	___1		0.904886	96.665	22	2	16.9885	17.6035	15.7179	18.3908	19.609	17.5011											tr|C0P7D1|C0P7D1_MAIZE Plant intracellular Ras-group-related LRR protein 3 OS=Zea mays OX=4577 GN=100283123 PE=1 SV=1
A0A804MDY0	+	1.50259	1.7263	SilkPhos	DNA-3-methyladenine glycosylase I OS=Zea mays OX=4577 GN=100216672 PE=1 SV=1	1	_____MSGASARGRLSPASSGGGDSEPRSTG	GRLS(0.999)PASSGGGDSEPR	___1		0.999246	122.16	11	1	18.5781	17.0723	17.0703	19.0702	19.6406	19.1888											tr|A0A804MDY0|A0A804MDY0_MAIZE DNA-3-methyladenine glycosylase I OS=Zea mays OX=4577 GN=100216672 PE=1 SV=1;tr|A0A1D6E6V6|A0A1D6E6V6_MAIZE DNA glycosylase superfamily protein OS=Zea mays OX=4577 GN=ZEAMMB73_Zm00001d003124 PE=4 SV=1;tr|A0A1D6E6V4|A0A1D6E6V4
C0PG78	+	3.68562	1.72283	SilkLFQ	Monocopper oxidase-like protein SKU5 OS=Zea mays OX=4577 GN=100383470 PE=1 SV=1	1															3	7.5979	7	3	18.3076	18.4674	18.5168	20.3317	20.1964	19.9321	tr|C0PG78|C0PG78_MAIZE Monocopper oxidase-like protein SKU5 OS=Zea mays OX=4577 GN=100383470 PE=1 SV=1;tr|A0A804R233|A0A804R233_MAIZE Monocopper oxidase-like protein SKU5 OS=Zea mays OX=4577 GN=100383470 PE=1 SV=1
A0A1D6FPP1		0.723369	1.7218	SilkPhos	Glutamate-oxaloacetate transaminase5 OS=Zea mays OX=4577 GN=ZEAMMB73_Zm00001d010190 PE=3 SV=1	1	SFNLPAKTSAGTGSLSFHRARESQKSRARMV	TSAGTGS(0.012)LS(0.988)FHR	___1		0.98789	130.69	32	2	18.227	15.8909	17.1707	19.353	19.9562	17.1449											tr|A0A1D6FPP1|A0A1D6FPP1_MAIZE Glutamate-oxaloacetate transaminase5 OS=Zea mays OX=4577 GN=ZEAMMB73_Zm00001d010190 PE=3 SV=1;tr|B4G195|B4G195_MAIZE Glutamate-oxaloacetate transaminase5 OS=Zea mays OX=4577 GN=100274472 PE=1 SV=1
A0A804NEQ6		0.565798	1.71828	LeafPhos	RanBD1 domain-containing protein OS=Zea mays OX=4577 GN=100273971 PE=1 SV=1	2	EVMATRRIVKVRRQQTSSASSNPFSAIRFAP	QQT(0.996)S(0.003)S(0.001)ASSNPFSAIR	___1		0.99619	110.55	59	2	20.0494	17.7746	15.611	19.6605	18.7424	20.1869											tr|A0A804NEQ6|A0A804NEQ6_MAIZE RanBD1 domain-containing protein OS=Zea mays OX=4577 GN=100273971 PE=1 SV=1;tr|B4FYD7|B4FYD7_MAIZE Nuclear pore complex protein NUP50A OS=Zea mays OX=4577 GN=100273971 PE=1 SV=1
A0A1D6GJ75		0.709652	1.71193	SilkPhos	phosphoglucomutase (alpha-D-glucose-1,6-bisphosphate-dependent) OS=Zea mays OX=4577 GN=ZEAMMB73_Zm00001d013428 PE=3 SV=1	4	TKKATTPFDGQKPGTSGLRKKVTVFQQPHYL	AT(0.001)T(0.004)PFDGQKPGT(0.12)S(0.875)GLR	___1		0.875278	68.413	22	2	19.0118	16.5951	16.0543	19.3253	19.758	17.7138											tr|A0A1D6GJ75|A0A1D6GJ75_MAIZE phosphoglucomutase (alpha-D-glucose-1,6-bisphosphate-dependent) OS=Zea mays OX=4577 GN=ZEAMMB73_Zm00001d013428 PE=3 SV=1;sp|P93804|PGMC1_MAIZE Phosphoglucomutase, cytoplasmic 1 OS=Zea mays OX=4577 PE=1 SV=2;tr|B4FAE5|B4FAE5_M
A0A1D6J8V1	+	1.38391	1.70853	LeafPhos	Uncharacterized protein (Fragment) OS=Zea mays OX=4577 GN=ZEAMMB73_Zm00001d025712 PE=4 SV=1	1	______________MTTAAPPPLLMAHREGG	MT(1)T(1)AAPPPLLMAHR	___2		1	52.49	2	1	17.4501	18.8309	17.1785	19.9663	19.5673	19.0514											tr|A0A1D6J8V1|A0A1D6J8V1_MAIZE Uncharacterized protein (Fragment) OS=Zea mays OX=4577 GN=ZEAMMB73_Zm00001d025712 PE=4 SV=1;tr|A0A1D6J8U9|A0A1D6J8U9_MAIZE Uncharacterized protein (Fragment) OS=Zea mays OX=4577 GN=ZEAMMB73_Zm00001d025712 PE=4 SV=1;tr|A0A804R
C0HFJ2		0.881671	1.70828	SilkPhos	Topoisomerase II-associated protein PAT1 OS=Zea mays OX=4577 GN=100272651 PE=1 SV=1	1	LSRTSSYPQQPLQHRSSEPIVLPKTSSFTSF	S(0.751)S(0.249)EPIVLPK	___1		0.751017	101.46	176	1	16.6654	19.0934	18.9973	19.575	20.8176	19.4883											tr|C0HFJ2|C0HFJ2_MAIZE Topoisomerase II-associated protein PAT1 OS=Zea mays OX=4577 GN=100272651 PE=1 SV=1;tr|A0A1D6NAK5|A0A1D6NAK5_MAIZE Topoisomerase II-associated protein PAT1 OS=Zea mays OX=4577 GN=ZEAMMB73_Zm00001d043329 PE=4 SV=1
Q30BI3	+	1.24379	1.70746	SilkLFQ	Dihydroflavonol-4-reductase OS=Zea mays OX=4577 GN=A1 PE=1 SV=1	1															16	147.88	196	0	25.0227	23.1832	23.0586	25.3196	25.6808	25.3866	tr|Q30BI3|Q30BI3_MAIZE Dihydroflavonol-4-reductase OS=Zea mays OX=4577 GN=A1 PE=1 SV=1;tr|C4JC44|C4JC44_MAIZE NAD-dependent epimerase/dehydratase domain-containing protein OS=Zea mays OX=4577 PE=2 SV=1
A0A1D6HI40		0.722329	1.70071	SilkPhos	RNA-binding (RRM/RBD/RNP motifs) family protein OS=Zea mays OX=4577 GN=ZEAMMB73_Zm00001d017829 PE=4 SV=1	1	SLGRAQHPVPPGRPRSAGSYLGVPVPKAFYL	S(1)AGSYLGVPVPK	___1		0.999733	148.78	123	2	19.122	16.3829	16.3276	19.2284	19.7921	17.9141											tr|A0A1D6HI40|A0A1D6HI40_MAIZE RNA-binding (RRM/RBD/RNP motifs) family protein OS=Zea mays OX=4577 GN=ZEAMMB73_Zm00001d017829 PE=4 SV=1;tr|C4IZF5|C4IZF5_MAIZE RNA-binding (RRM/RBD/RNP motifs) family protein OS=Zea mays OX=4577 GN=100284337 PE=1 SV=1;tr|A0A
B4F9Z6		0.393186	1.69844	LeafLFQ	Enzyme of the cupin superfamily OS=Zea mays OX=4577 GN=100191739 PE=1 SV=1	1															2	8.714	36	1	24.5173	18.9355	24.1688	24.0713	24.7452	23.9004	tr|B4F9Z6|B4F9Z6_MAIZE Enzyme of the cupin superfamily OS=Zea mays OX=4577 GN=100191739 PE=1 SV=1;tr|A0A1D6E9S6|A0A1D6E9S6_MAIZE RmlC-like cupins superfamily protein OS=Zea mays OX=4577 GN=ZEAMMB73_Zm00001d003552 PE=1 SV=1;tr|A0A1D6GPT7|A0A1D6GPT7_MAIZE Rm
A0A1D6HPP6		0.341137	1.69481	SilkPhos	Pumilio homolog 4 OS=Zea mays OX=4577 GN=ZEAMMB73_Zm00001d018496 PE=4 SV=1	1	HTFASAVGSSISRSTTPDPQLIRRTPSPCLP	S(0.004)T(0.004)T(0.991)PDPQLIR	___1		0.991043	90.37	297	1	21.9977	22.3997	16.1114	22.0232	22.2945	21.2755											tr|A0A1D6HPP6|A0A1D6HPP6_MAIZE Pumilio homolog 4 OS=Zea mays OX=4577 GN=ZEAMMB73_Zm00001d018496 PE=4 SV=1;tr|A0A804U9J3|A0A804U9J3_MAIZE PUM-HD domain-containing protein OS=Zea mays OX=4577 PE=1 SV=1;tr|A0A1D6HPP4|A0A1D6HPP4_MAIZE Pumilio homolog 4 OS=Zea
A0A804U6R9		1.05863	1.692	LeafPhos	sucrose synthase OS=Zea mays OX=4577 PE=3 SV=1	1	__________MASKLSFKRADSIAESMPDAL	ASKLS(1)FK	___1		1	146.79	6	0	20.3094	19.4405	20.9169	22.9233	20.7949	22.0246											tr|A0A804U6R9|A0A804U6R9_MAIZE sucrose synthase OS=Zea mays OX=4577 PE=3 SV=1;tr|A0A1D6Q051|A0A1D6Q051_MAIZE sucrose synthase OS=Zea mays OX=4577 GN=ZEAMMB73_Zm00001d050151 PE=3 SV=1;tr|A0A1D6GQ28|A0A1D6GQ28_MAIZE sucrose synthase OS=Zea mays OX=4577 GN=ZE
A0A1D6N040		0.75169	1.69112	SilkPhos	ARM repeat superfamily protein OS=Zea mays OX=4577 GN=ZEAMMB73_Zm00001d041953 PE=4 SV=1	1	PAGAPVPPHRPPRSVSAAGSISTASARKPPE	SVS(1)AAGSISTASAR	___1		0.999533	111.64	40	2	18.5201	15.9643	15.8997	18.8156	19.264	17.3778											tr|A0A1D6N040|A0A1D6N040_MAIZE ARM repeat superfamily protein OS=Zea mays OX=4577 GN=ZEAMMB73_Zm00001d041953 PE=4 SV=1;tr|A0A1D6N031|A0A1D6N031_MAIZE Uncharacterized protein OS=Zea mays OX=4577 GN=ZEAMMB73_Zm00001d041953 PE=4 SV=1;tr|A0A1D6N036|A0A1D6N036_
A0A1D6JYN5		0.92902	1.68851	LeafPhos	Protein MODIFIER OF SNC1 11 OS=Zea mays OX=4577 GN=ZEAMMB73_Zm00001d028695 PE=4 SV=1	2	EEEKKKSRAERFGLASPSSSDEEAKKKARLE	FGLAS(0.999)PS(0.001)SSDEEAK	___1		0.998982	171.26	50	1	19.9393	17.4483	20.0125	21.0309	20.6847	20.75											tr|A0A1D6JYN5|A0A1D6JYN5_MAIZE Protein MODIFIER OF SNC1 11 OS=Zea mays OX=4577 GN=ZEAMMB73_Zm00001d028695 PE=4 SV=1;tr|A0A1D6JYN3|A0A1D6JYN3_MAIZE Protein MODIFIER OF SNC1 11 (Fragment) OS=Zea mays OX=4577 GN=ZEAMMB73_Zm00001d028695 PE=4 SV=1;tr|B6TDH3|B6T
C0P626		0.502258	1.68711	LeafLFQ	Carbonic anhydrase OS=Zea mays OX=4577 GN=100382491 PE=1 SV=1	2															8	3.4912	18	1	23.1789	18.5501	22.6556	23.2822	22.9124	23.2513	tr|C0P626|C0P626_MAIZE Carbonic anhydrase OS=Zea mays OX=4577 GN=100382491 PE=1 SV=1;tr|C0P441|C0P441_MAIZE Carbonic anhydrase OS=Zea mays OX=4577 GN=100382491 PE=1 SV=1
A0A804QUH2		0.838631	1.68683	SilkPhos	Protein-tyrosine-phosphatase MKP1 OS=Zea mays OX=4577 PE=1 SV=1	1	PKAGSDDVGEWPNPTTPGASRAGGGGGGSSP	AGSDDVGEWPNPT(0.06)T(0.905)PGAS(0.035)R	___1		0.905257	100.77	95	2	18.2255	15.9526	16.1442	18.2496	19.562	17.5712											tr|A0A804QUH2|A0A804QUH2_MAIZE Protein-tyrosine-phosphatase MKP1 OS=Zea mays OX=4577 PE=1 SV=1;tr|A0A1D6FVL3|A0A1D6FVL3_MAIZE MAP kinase phosphatase isoform 1 OS=Zea mays OX=4577 GN=ZEAMMB73_Zm00001d011037 PE=4 SV=1
A0A804U6R9		0.652565	1.67781	LeafPhos	sucrose synthase OS=Zea mays OX=4577 PE=3 SV=1	1	____MASKLSFKRADSIAESMPDALRQSRYQ	ADS(1)IAESMPDALR	___1		0.999999	122.75	12	1	16.4202	18.7009	18.6047	21.2229	18.1479	19.3885											tr|A0A804U6R9|A0A804U6R9_MAIZE sucrose synthase OS=Zea mays OX=4577 PE=3 SV=1;tr|A0A1D6Q051|A0A1D6Q051_MAIZE sucrose synthase OS=Zea mays OX=4577 GN=ZEAMMB73_Zm00001d050151 PE=3 SV=1;tr|A0A1D6GQ28|A0A1D6GQ28_MAIZE sucrose synthase OS=Zea mays OX=4577 GN=ZE
A0A1D6N7A4	+	1.7352	1.67436	LeafLFQ	Acyl-coenzyme A oxidase OS=Zea mays OX=4577 GN=ZEAMMB73_Zm00001d042884 PE=1 SV=1	2															7	18.971	34	2	19.7677	19.5681	18.4979	21.2597	20.9778	20.6193	tr|A0A1D6N7A4|A0A1D6N7A4_MAIZE Acyl-coenzyme A oxidase OS=Zea mays OX=4577 GN=ZEAMMB73_Zm00001d042884 PE=1 SV=1;tr|A0A1D6N7A2|A0A1D6N7A2_MAIZE Acyl-coenzyme A oxidase OS=Zea mays OX=4577 GN=ZEAMMB73_Zm00001d042884 PE=3 SV=1
A0A1D6M0A3		1.11765	1.67322	SilkPhos	O-acyltransferase OS=Zea mays OX=4577 GN=ZEAMMB73_Zm00001d037760 PE=4 SV=1	1	RSGAAVAARASFAADSGDESGPGEPSSSRRR	AS(0.002)FAADS(0.993)GDES(0.004)GPGEPSSSR	___1		0.993426	116.63	52	1	18.562	16.6388	16.7222	18.3589	19.4146	19.1691											tr|A0A1D6M0A3|A0A1D6M0A3_MAIZE O-acyltransferase OS=Zea mays OX=4577 GN=ZEAMMB73_Zm00001d037760 PE=4 SV=1;tr|A0A1D6M0A4|A0A1D6M0A4_MAIZE O-acyltransferase OS=Zea mays OX=4577 GN=ZEAMMB73_Zm00001d037760 PE=4 SV=1;tr|A0A804UBF8|A0A804UBF8_MAIZE O-acyltransfe
C0PNX6	+	1.68292	1.67055	SilkLFQ	Bowman-Birk type bran trypsin inhibitor OS=Zea mays OX=4577 GN=100284348 PE=1 SV=1	2															2	5.0776	19	0	21.2987	20.3464	19.8983	22.3236	21.8255	22.406	tr|C0PNX6|C0PNX6_MAIZE Bowman-Birk type bran trypsin inhibitor OS=Zea mays OX=4577 GN=100284348 PE=1 SV=1;tr|A0A804MEN1|A0A804MEN1_MAIZE Bowman-Birk serine protease inhibitors family domain-containing protein OS=Zea mays OX=4577 GN=100284348 PE=1 SV=1
A0A804RBP1		1.04711	1.67038	SilkPhos	Amino acid transporter transmembrane domain-containing protein OS=Zea mays OX=4577 GN=100216569 PE=1 SV=1	1	DDHHHHHQQQPEERKSSQYLLPSRKPSLQQI	KS(0.951)S(0.049)QYLLPSR	___1		0.95135	112.64	145	1	16.3152	18.7809	17.8859	19.5559	19.517	18.9203											tr|A0A804RBP1|A0A804RBP1_MAIZE Amino acid transporter transmembrane domain-containing protein OS=Zea mays OX=4577 GN=100216569 PE=1 SV=1;tr|A0A1D6PMX8|A0A1D6PMX8_MAIZE Transmembrane amino acid transporter family protein OS=Zea mays OX=4577 GN=ZEAMMB73_Zm00
A0A804PZJ0	+	3.3847	1.67009	SilkLFQ	Peptidase M24 domain-containing protein OS=Zea mays OX=4577 GN=100282838 PE=1 SV=1	2															9	22.552	17	0	20.3384	20.8152	20.6257	22.3656	22.1355	22.2885	tr|A0A804PZJ0|A0A804PZJ0_MAIZE Peptidase M24 domain-containing protein OS=Zea mays OX=4577 GN=100282838 PE=1 SV=1;tr|B6TBW4|B6TBW4_MAIZE ERBB-3 BINDING PROTEIN 1 OS=Zea mays OX=4577 GN=100282838 PE=1 SV=1;tr|A0A804Q177|A0A804Q177_MAIZE Peptidase M24 domain
A0A1D6KKX7	+	1.9415	1.66797	LeafPhos	DNA binding protein OS=Zea mays OX=4577 GN=ZEAMMB73_Zm00001d031723 PE=1 SV=1	2	ADRKDGGKSRHCRSLSIDSFMGKLSFAAGEE	S(0.001)LS(0.999)IDS(0.001)FMGK	___1		0.998916	110.08	245	0	19.0411	18.8033	18.0944	20.6455	20.4662	19.831											tr|A0A1D6KKX7|A0A1D6KKX7_MAIZE DNA binding protein OS=Zea mays OX=4577 GN=ZEAMMB73_Zm00001d031723 PE=1 SV=1
A0A1D6HRH5		1.00697	1.6679	SilkPhos	Protein LEO1-like protein OS=Zea mays OX=4577 GN=ZEAMMB73_Zm00001d018664 PE=4 SV=1	1	ELDDQRMESDAKGLDSEDEGYQQRTVSSRRR	GLDS(1)EDEGYQQR	___1		1	146.36	46	2	17.7762	16.3631	17.8935	17.8182	19.4776	19.7407											tr|A0A1D6HRH5|A0A1D6HRH5_MAIZE Protein LEO1-like protein OS=Zea mays OX=4577 GN=ZEAMMB73_Zm00001d018664 PE=4 SV=1;tr|A0A1D6HRH1|A0A1D6HRH1_MAIZE Protein LEO1-like protein OS=Zea mays OX=4577 GN=ZEAMMB73_Zm00001d018664 PE=4 SV=1;tr|A0A1D6HRH4|A0A1D6HRH4_MAI
A0A804NLS3		1.0342	1.66511	SilkPhos	Adenosylhomocysteinase OS=Zea mays OX=4577 GN=100282150 PE=1 SV=1	2	VEKTSSGREYKVKDLSQADFGRLEIELAEVE	VKDLS(1)QADFGR	___1		1	137.95	20	0	20.497	18.5828	18.2253	20.6836	21.2752	20.3416											tr|A0A804NLS3|A0A804NLS3_MAIZE Adenosylhomocysteinase OS=Zea mays OX=4577 GN=100282150 PE=1 SV=1;tr|A0A804NLS4|A0A804NLS4_MAIZE Adenosylhomocysteinase OS=Zea mays OX=4577 GN=100282150 PE=1 SV=1;tr|C0PHR4|C0PHR4_MAIZE Adenosylhomocysteinase OS=Zea mays OX=4
A0A1D6PNJ3	+	1.89221	1.66218	LeafPhos	AAA-type ATPase family protein OS=Zea mays OX=4577 GN=ZEAMMB73_Zm00001d048689 PE=4 SV=1	2	PSSSSVPPPKRSKAESSGSPTASAPGRAEED	SKAES(0.903)S(0.093)GS(0.003)PT(0.001)ASAPGR	___1		0.903231	130.01	35	1	17.2758	16.7272	17.5121	19.3338	18.2641	18.9036											tr|A0A1D6PNJ3|A0A1D6PNJ3_MAIZE AAA-type ATPase family protein OS=Zea mays OX=4577 GN=ZEAMMB73_Zm00001d048689 PE=4 SV=1;tr|A0A1D6PNN0|A0A1D6PNN0_MAIZE AAA-type ATPase family protein OS=Zea mays OX=4577 GN=ZEAMMB73_Zm00001d048689 PE=4 SV=1;tr|A0A1D6PNJ2|A0A1
A0A1D6NFZ2		0.395573	1.66175	SilkPhos	ATP binding protein OS=Zea mays OX=4577 GN=ZEAMMB73_Zm00001d043900 PE=1 SV=1	1	SQRRGVAEEPRGASSSPEHPLMRARGRSILG	GASS(0.084)S(0.916)PEHPLMR	___1		0.915604	126.71	351	1	16.4287	21.8297	21.6342	21.6336	21.883	21.3613											tr|A0A1D6NFZ2|A0A1D6NFZ2_MAIZE ATP binding protein OS=Zea mays OX=4577 GN=ZEAMMB73_Zm00001d043900 PE=1 SV=1;tr|A0A1D6NG06|A0A1D6NG06_MAIZE ATP binding protein OS=Zea mays OX=4577 GN=ZEAMMB73_Zm00001d043900 PE=4 SV=1;tr|A0A1D6NG01|A0A1D6NG01_MAIZE ATP bindi
A0A1D6NT56	+	1.50462	1.65949	LeafPhos	Sucrose synthase OS=Zea mays OX=4577 GN=ZEAMMB73_Zm00001d045042 PE=3 SV=1	3	FEPFNASFPRPSMSKSIGNGVQFLNRHLSSK	S(1)IGNGVQFLNR	___1		1	117.25	169	3	17.9013	17.149	16.5856	19.3478	19.0513	18.2152											tr|A0A1D6NT56|A0A1D6NT56_MAIZE Sucrose synthase OS=Zea mays OX=4577 GN=ZEAMMB73_Zm00001d045042 PE=3 SV=1;tr|A0A1D6NT50|A0A1D6NT50_MAIZE Sucrose synthase OS=Zea mays OX=4577 GN=ZEAMMB73_Zm00001d045042 PE=3 SV=1;tr|A0A1D6NT57|A0A1D6NT57_MAIZE Sucrose synthas
C0PD27	+	1.30382	1.65629	LeafLFQ	Isocitrate dehydrogenase [NADP] OS=Zea mays OX=4577 GN=100272371 PE=1 SV=1	2															10	22.853	33	2	20.505	19.7625	18.4694	21.2795	21.2255	21.2009	tr|C0PD27|C0PD27_MAIZE Isocitrate dehydrogenase [NADP] OS=Zea mays OX=4577 GN=100272371 PE=1 SV=1;tr|A0A804Q317|A0A804Q317_MAIZE Isocitrate dehydrogenase [NADP] OS=Zea mays OX=4577 GN=100272371 PE=1 SV=1;tr|B4FN97|B4FN97_MAIZE Isocitrate dehydrogenase [NAD
C4JAU7		1.17747	1.65408	SilkPhos	Uncharacterized protein OS=Zea mays OX=4577 GN=100382514 PE=1 SV=1	1	EQLRAEFNPKNPDSGSKDEVFFESRAWLDSD	NPDS(0.259)GS(0.741)KDEVFFESR	___1		0.741053	87.647	72	3	17.1744	16.5177	16.6611	18.1823	19.6344	17.4987											tr|C4JAU7|C4JAU7_MAIZE Uncharacterized protein OS=Zea mays OX=4577 GN=100382514 PE=1 SV=1
A0A804PK58	+	1.44457	1.6513	SilkPhos	NPH3 domain-containing protein OS=Zea mays OX=4577 PE=1 SV=1	1	RSRSAESVSFDGTRRSLSAAPVSQGGLVQVG	S(0.814)LS(0.186)AAPVSQGGLVQVGK	___1		0.813564	106.6	489	3	17.0652	16.4807	17.4186	18.2849	19.5434	18.0902											tr|A0A804PK58|A0A804PK58_MAIZE NPH3 domain-containing protein OS=Zea mays OX=4577 PE=1 SV=1;tr|C0P4L2|C0P4L2_MAIZE BTB/POZ domain-containing protein OS=Zea mays OX=4577 GN=Orphan261 PE=1 SV=1;tr|A0A804PJ87|A0A804PJ87_MAIZE NPH3 domain-containing protein OS
C4J473		0.697067	1.64794	LeafPhos	oligopeptidase A OS=Zea mays OX=4577 PE=1 SV=1	4	KSPLEVFVSFRGREPSPEPLLRQNGLLPVAA	GREPS(1)PEPLLR	___1		1	126.1	764	1	16.8433	20.0489	20.0864	20.5623	20.57	20.79											tr|C4J473|C4J473_MAIZE oligopeptidase A OS=Zea mays OX=4577 PE=1 SV=1;tr|B4FW57|B4FW57_MAIZE oligopeptidase A OS=Zea mays OX=4577 PE=2 SV=1;tr|A0A1D6HQ77|A0A1D6HQ77_MAIZE Brick1 OS=Zea mays OX=4577 GN=ZEAMMB73_Zm00001d018535 PE=3 SV=1
B4FSW8	+	2.52761	1.64765	LeafLFQ	Grx_S17-glutaredoxin subgroup II OS=Zea mays OX=4577 GN=100283390 PE=1 SV=1	2															5	20	27	0	19.1944	18.9351	19.6058	21.2125	20.7995	20.6662	tr|B4FSW8|B4FSW8_MAIZE Grx_S17-glutaredoxin subgroup II OS=Zea mays OX=4577 GN=100283390 PE=1 SV=1;tr|A0A804QWK4|A0A804QWK4_MAIZE Glutaredoxin domain-containing protein OS=Zea mays OX=4577 PE=3 SV=1;tr|A0A1D6G1G6|A0A1D6G1G6_MAIZE Monothiol glutaredoxin-S17
A0A1D6IHZ6	+	1.85821	1.64464	LeafPhos	Putative WRKY transcription factor 20 OS=Zea mays OX=4577 GN=ZEAMMB73_Zm00001d021947 PE=4 SV=1	2	MAANMNKSTHPDILPSPRDNSADSGQEDGGS	STHPDILPS(1)PR	___1		1	123.28	16	0	18.4606	18.2026	18.7809	20.8276	19.6742	19.8763											tr|A0A1D6IHZ6|A0A1D6IHZ6_MAIZE Putative WRKY transcription factor 20 OS=Zea mays OX=4577 GN=ZEAMMB73_Zm00001d021947 PE=4 SV=1;tr|A0A1D6IHZ5|A0A1D6IHZ5_MAIZE Putative WRKY transcription factor 20 OS=Zea mays OX=4577 GN=ZEAMMB73_Zm00001d021947 PE=4 SV=1;tr|B
A0A1D6GY19		0.524406	1.64356	SilkPhos	Protein transport protein SEC16B-like protein OS=Zea mays OX=4577 GN=ZEAMMB73_Zm00001d014943 PE=3 SV=1	1	DSGGTGRKIAHNRSVSEPDFGRSSKQGAGGS	SVS(1)EPDFGR	___1		0.999618	115.7	261	1	20.945	16.6774	20.5497	20.6463	21.3853	21.0712											tr|A0A1D6GY19|A0A1D6GY19_MAIZE Protein transport protein SEC16B-like protein OS=Zea mays OX=4577 GN=ZEAMMB73_Zm00001d014943 PE=3 SV=1;tr|C0PEH1|C0PEH1_MAIZE Ancestral coatomer element 1 Sec16/Sec31 domain-containing protein OS=Zea mays OX=4577 PE=2 SV=1;tr
C0P790		1.00732	1.64278	SilkPhos	Eukaryotic translation initiation factor 3 subunit B OS=Zea mays OX=4577 GN=100216593 PE=1 SV=1	2	__________MALSVSMEGIEARARDLGVDL	ALS(0.038)VS(0.962)MEGIEAR	___1		0.962498	55.291	6	2	17.462	17.0552	15.6944	17.797	19.4745	17.8686											tr|C0P790|C0P790_MAIZE Eukaryotic translation initiation factor 3 subunit B OS=Zea mays OX=4577 GN=100216593 PE=1 SV=1
A0A1D6ECT3		1.07277	1.64084	LeafPhos	Splicing factor-related OS=Zea mays OX=4577 GN=103646582 PE=1 SV=1	2	LQSGLPLDDRPEGARSPSPEPVYDNLGIRIN	S(0.5)PS(0.5)PEPVYDNLGIR	___1	ambiguous	0.5	96.464	132	2	18.0088	17.616	17.9491	20.0319	18.0953	20.3692											tr|A0A1D6ECT3|A0A1D6ECT3_MAIZE Splicing factor-related OS=Zea mays OX=4577 GN=103646582 PE=1 SV=1
A0A1D6QKY7		0.71374	1.63892	SilkPhos	E3 ubiquitin-protein ligase RHF2A OS=Zea mays OX=4577 GN=ZEAMMB73_Zm00001d052930 PE=4 SV=1	1	KSTRGWKERLFSRNSSVADLGSEVRREVNAG	NS(0.002)S(0.998)VADLGSEVR	___1		0.998457	127.79	242	1	18.8863	17.9284	15.7657	19.2417	19.9897	18.2659											tr|A0A1D6QKY7|A0A1D6QKY7_MAIZE E3 ubiquitin-protein ligase RHF2A OS=Zea mays OX=4577 GN=ZEAMMB73_Zm00001d052930 PE=4 SV=1;tr|A0A1D6QKY3|A0A1D6QKY3_MAIZE RING-type E3 ubiquitin transferase OS=Zea mays OX=4577 GN=ZEAMMB73_Zm00001d052930 PE=4 SV=1;tr|B4FRI2|B
B4G1V7		0.477412	1.63853	SilkPhos	Nodulin-related protein 1 OS=Zea mays OX=4577 GN=100278648 PE=1 SV=1	4	_________MAEGKSSSGGDLFSSGKLVAGA	AEGKS(0.043)S(0.95)S(0.007)GGDLFSSGK	___1		0.94997	262.82	7	1	22.1383	17.0125	19.8164	21.1518	21.5982	21.1327											tr|B4G1V7|B4G1V7_MAIZE Nodulin-related protein 1 OS=Zea mays OX=4577 GN=100278648 PE=1 SV=1;tr|A0A804UFF6|A0A804UFF6_MAIZE Nodulin-related protein 1 OS=Zea mays OX=4577 GN=100278648 PE=1 SV=1
B4G1V7		0.876895	1.63158	SilkPhos	Nodulin-related protein 1 OS=Zea mays OX=4577 GN=100278648 PE=1 SV=1	4	_MAEGKSSSGGDLFSSGKLVAGAAVSVFQQK	SSSGGDLFS(0.012)S(0.988)GK	___1		0.988465	168.76	15	0	21.1703	18.5421	18.6287	20.9081	21.1378	21.19											tr|B4G1V7|B4G1V7_MAIZE Nodulin-related protein 1 OS=Zea mays OX=4577 GN=100278648 PE=1 SV=1;tr|A0A804UFF6|A0A804UFF6_MAIZE Nodulin-related protein 1 OS=Zea mays OX=4577 GN=100278648 PE=1 SV=1
A0A804P6V8		0.617302	1.63129	SilkPhos	RING-type domain-containing protein OS=Zea mays OX=4577 PE=1 SV=1	1	___MAAASSPAASAASPGRGAGDPPAAAAAA	AAAS(0.002)S(0.001)PAAS(0.005)AAS(0.992)PGR	___1		0.992096	117	13	1	19.1439	15.7086	19.3517	19.7314	19.8861	19.4806											tr|A0A804P6V8|A0A804P6V8_MAIZE RING-type domain-containing protein OS=Zea mays OX=4577 PE=1 SV=1;tr|A0A1D6GF24|A0A1D6GF24_MAIZE RING/U-box superfamily protein OS=Zea mays OX=4577 GN=ZEAMMB73_Zm00001d013025 PE=1 SV=1;tr|A0A1D6GF23|A0A1D6GF23_MAIZE RING/U-bo
C0PCR1	+	2.92476	1.62801	SilkPhos	Glycosyltransferase OS=Zea mays OX=4577 GN=100383065 PE=1 SV=1	2	________MASLATSTPAAAAGPRPRPDRPH	MAS(0.001)LAT(0.027)S(0.265)T(0.707)PAAAAGPR	___1		0.706723	50.158	8	2	16.9689	17.0348	16.5745	18.5569	18.6804	18.225											tr|C0PCR1|C0PCR1_MAIZE Glycosyltransferase OS=Zea mays OX=4577 GN=100383065 PE=1 SV=1;tr|A0A804P2T7|A0A804P2T7_MAIZE Glycosyltransferase OS=Zea mays OX=4577 GN=100383065 PE=1 SV=1
A0A1D6IZF6	+	1.41951	1.62622	LeafPhos	Thyroid adenoma-associated protein-like protein OS=Zea mays OX=4577 GN=ZEAMMB73_Zm00001d024463 PE=4 SV=1	1	_____________MSSKWRSLQHRHRYTYTS	MS(0.042)S(0.953)KWRS(0.005)LQHR	___1		0.95282	75.739	3	0	20.9892	21.2015	19.553	22.4228	22.2198	21.9798											tr|A0A1D6IZF6|A0A1D6IZF6_MAIZE Thyroid adenoma-associated protein-like protein OS=Zea mays OX=4577 GN=ZEAMMB73_Zm00001d024463 PE=4 SV=1;tr|A0A1D6IZF5|A0A1D6IZF5_MAIZE Thyroid adenoma-associated protein-like protein OS=Zea mays OX=4577 GN=ZEAMMB73_Zm00001d0
A0A1D6PB15		0.713467	1.62519	SilkPhos	Calcium-binding protein CML42 OS=Zea mays OX=4577 GN=ZEAMMB73_Zm00001d047535 PE=4 SV=1	1	SLPKKPSPSFRLRNGSLNVLRLRRVFDLFDR	NGS(1)LNVLR	___1		1	93.649	27	2	17.6566	16.464	19.8831	19.7736	20.0239	19.0818											tr|A0A1D6PB15|A0A1D6PB15_MAIZE Calcium-binding protein CML42 OS=Zea mays OX=4577 GN=ZEAMMB73_Zm00001d047535 PE=4 SV=1;tr|B4FU75|B4FU75_MAIZE EF-hand domain-containing protein OS=Zea mays OX=4577 GN=100273276 PE=1 SV=1
W5U5X2		0.60994	1.62507	SilkPhos	Potassium transporter OS=Zea mays OX=4577 GN=HAK23 PE=1 SV=1	1	GAFRRRFGKRPRRVDSLDVESMNVRGAHGHS	RVDS(1)LDVESMNVR	___1		0.999938	73.758	82	1	20.1034	18.3214	16.8167	20.5944	20.9216	18.6008											tr|W5U5X2|W5U5X2_MAIZE Potassium transporter OS=Zea mays OX=4577 GN=HAK23 PE=1 SV=1
A0A1D6FL20		0.958944	1.62244	SilkPhos	Sugar transporter ERD6-like 6 OS=Zea mays OX=4577 GN=ZEAMMB73_Zm00001d009669 PE=3 SV=1	1	VMGSRQSSLMERLGSSAFSLRDVAISATLCT	LGS(0.023)S(0.973)AFS(0.003)LR	___1		0.973443	118.03	56	0	19.9471	18.3257	17.5118	20.6846	20.41	19.5574											tr|A0A1D6FL20|A0A1D6FL20_MAIZE Sugar transporter ERD6-like 6 OS=Zea mays OX=4577 GN=ZEAMMB73_Zm00001d009669 PE=3 SV=1;tr|A0A1D6FL23|A0A1D6FL23_MAIZE Sugar transporter ERD6-like 6 OS=Zea mays OX=4577 GN=ZEAMMB73_Zm00001d009669 PE=3 SV=1;tr|C0P753|C0P753_MAI
A0A804P2T6		1.18339	1.61848	SilkPhos	phosphoenolpyruvate carboxylase OS=Zea mays OX=4577 PE=1 SV=1	2	QAYTLKRIRDPSFQVSPQPPLSKEFTDESQP	DPSFQVS(1)PQPPLSK	___1		0.999911	123.29	910	2	18.32	16.6507	16.9326	19.3386	19.267	18.1532											tr|A0A804P2T6|A0A804P2T6_MAIZE phosphoenolpyruvate carboxylase OS=Zea mays OX=4577 PE=1 SV=1;tr|Q9SAZ6|Q9SAZ6_MAIZE phosphoenolpyruvate carboxylase OS=Zea mays OX=4577 GN=Ppc1C PE=1 SV=1;tr|A0A1D6QPS9|A0A1D6QPS9_MAIZE phosphoenolpyruvate carboxylase OS=Zea
A0A1D6F201		1.15581	1.61799	SilkPhos	Uncharacterized protein OS=Zea mays OX=4577 GN=ZEAMMB73_Zm00001d006910 PE=4 SV=1	1	KKPTSIAEVAKQRELSGTLLSEDDSKMKKQI	ELS(0.998)GT(0.002)LLSEDDSK	___1		0.998015	119.87	68	2	17.9985	16.1639	16.9225	18.1149	19.4003	18.4237											tr|A0A1D6F201|A0A1D6F201_MAIZE Uncharacterized protein OS=Zea mays OX=4577 GN=ZEAMMB73_Zm00001d006910 PE=4 SV=1;tr|A0A1D6F212|A0A1D6F212_MAIZE DUF4057 domain-containing protein OS=Zea mays OX=4577 GN=ZEAMMB73_Zm00001d006910 PE=4 SV=1;tr|A0A1D6F207|A0A1D6F2
A0A1D6NL28	+	1.59567	1.61637	SilkLFQ	Aldehyde dehydrogenase3 OS=Zea mays OX=4577 GN=ZEAMMB73_Zm00001d044339 PE=3 SV=1	1															10	30.625	36	0	20.3906	19.4244	18.8237	21.0097	21.3101	21.168	tr|A0A1D6NL28|A0A1D6NL28_MAIZE Aldehyde dehydrogenase3 OS=Zea mays OX=4577 GN=ZEAMMB73_Zm00001d044339 PE=3 SV=1;tr|Q8S532|Q8S532_MAIZE Aldehyde dehydrogenase3 OS=Zea mays OX=4577 GN=rf2c PE=1 SV=1;tr|A0A1D6NL27|A0A1D6NL27_MAIZE Aldehyde dehydrogenase3 OS=Z
C0P8K3	+	3.15201	1.61028	SilkLFQ	Nuclear transport factor 2 (NTF2) family protein with RNA binding (RRM-RBD-RNP motifs) domain OS=Zea mays OX=4577 PE=1 SV=1	1															3	5.9563	5	3	18.3464	18.4524	17.9577	19.7052	19.9734	19.9088	tr|C0P8K3|C0P8K3_MAIZE Nuclear transport factor 2 (NTF2) family protein with RNA binding (RRM-RBD-RNP motifs) domain OS=Zea mays OX=4577 PE=1 SV=1;tr|A0A1D6IIC3|A0A1D6IIC3_MAIZE Nuclear transport factor 2 (NTF2) family protein with RNA binding (RRM-RBD-RNP
A0A1D6N6Q9		0.970124	1.60901	SilkPhos	Transcription initiation factor TFIID subunit 12 OS=Zea mays OX=4577 GN=103650984 PE=1 SV=1	1	AANQKNQTPKPPAPASP______________	NQTPKPPAPAS(1)P	___1		1	156	433	1	18.257	16.2449	18.4478	18.611	19.502	19.6637											tr|A0A1D6N6Q9|A0A1D6N6Q9_MAIZE Transcription initiation factor TFIID subunit 12 OS=Zea mays OX=4577 GN=103650984 PE=1 SV=1;tr|A0A804NAM5|A0A804NAM5_MAIZE Transcription initiation factor TFIID subunit 12 OS=Zea mays OX=4577 GN=103650984 PE=1 SV=1;tr|A0A1D6N
C0PLX5		0.452913	1.60629	SilkPhos	SHSP domain-containing protein OS=Zea mays OX=4577 PE=2 SV=1	2	GSGNSSSLFPSFPRTSSETAAFAGARIDWKE	T(0.213)S(0.677)S(0.11)ETAAFAGAR	___1	ambiguous	0.677243	84.821	42	1	20.2346	20.1831	15.8212	20.5425	21.0051	19.5102											tr|C0PLX5|C0PLX5_MAIZE SHSP domain-containing protein OS=Zea mays OX=4577 PE=2 SV=1;tr|B6TDB5|B6TDB5_MAIZE 17.4 kDa class I heat shock protein 3 OS=Zea mays OX=4577 GN=100274593 PE=1 SV=1;tr|B4G250|B4G250_MAIZE Uncharacterized protein OS=Zea mays OX=4577 P
A0A1D6FL20		0.99201	1.6048	SilkPhos	Sugar transporter ERD6-like 6 OS=Zea mays OX=4577 GN=ZEAMMB73_Zm00001d009669 PE=3 SV=1	1	GVMGSRQSSLMERLGSSAFSLRDVAISATLC	LGS(1)SAFSLR	___1		0.999788	141.91	55	0	20.1903	18.5828	17.6878	20.7371	20.4823	20.0559											tr|A0A1D6FL20|A0A1D6FL20_MAIZE Sugar transporter ERD6-like 6 OS=Zea mays OX=4577 GN=ZEAMMB73_Zm00001d009669 PE=3 SV=1;tr|A0A1D6FL23|A0A1D6FL23_MAIZE Sugar transporter ERD6-like 6 OS=Zea mays OX=4577 GN=ZEAMMB73_Zm00001d009669 PE=3 SV=1;tr|C0P753|C0P753_MAI
A0A1D6IQP7	+	1.65744	1.6029	SilkPhos	Ferritin OS=Zea mays OX=4577 GN=ZEAMMB73_Zm00001d023223 PE=3 SV=1	1	QPFEEIKGELALVPQSPDRSLARHKFVDDCE	GELALVPQS(1)PDR	___1		1	103.85	73	0	18.6852	17.4269	17.4531	19.7303	19.4205	19.223											tr|A0A1D6IQP7|A0A1D6IQP7_MAIZE Ferritin OS=Zea mays OX=4577 GN=ZEAMMB73_Zm00001d023223 PE=3 SV=1;tr|B4FB91|B4FB91_MAIZE Ferritin OS=Zea mays OX=4577 GN=ZEAMMB73_Zm00001d023223 PE=2 SV=1;tr|A0A804RBK3|A0A804RBK3_MAIZE Ferritin OS=Zea mays OX=4577 PE=3 SV=1;
A0A1D6NFZ2		0.7149	1.6026	SilkPhos	ATP binding protein OS=Zea mays OX=4577 GN=ZEAMMB73_Zm00001d043900 PE=1 SV=1	1	SRNRTGPTQKAMSLPSSPHEYRGQDTQKGDD	AMS(1)LPS(0.577)S(0.423)PHEYR	___2	ambiguous	0.57684	92.295	483	2	19.2048	16.4537	16	18.5446	18.6718	19.2498											tr|A0A1D6NFZ2|A0A1D6NFZ2_MAIZE ATP binding protein OS=Zea mays OX=4577 GN=ZEAMMB73_Zm00001d043900 PE=1 SV=1;tr|A0A1D6NG06|A0A1D6NG06_MAIZE ATP binding protein OS=Zea mays OX=4577 GN=ZEAMMB73_Zm00001d043900 PE=4 SV=1;tr|A0A1D6NG01|A0A1D6NG01_MAIZE ATP bindi
A0A804LX33	+	2.49512	1.60107	LeafLFQ	LOV domain-containing protein OS=Zea mays OX=4577 PE=1 SV=1	2															2	9.3382	13	1	18.9329	19.4472	19.4862	20.866	21.2123	20.5911	tr|A0A804LX33|A0A804LX33_MAIZE LOV domain-containing protein OS=Zea mays OX=4577 PE=1 SV=1;tr|A0A804LX34|A0A804LX34_MAIZE non-specific serine/threonine protein kinase OS=Zea mays OX=4577 PE=1 SV=1;tr|A0A1D6KQ74|A0A1D6KQ74_MAIZE non-specific serine/threonin
A0A1D6H154		0.685855	1.60019	SilkPhos	60S ribosomal protein L19 OS=Zea mays OX=4577 GN=ZEAMMB73_Zm00001d015300 PE=4 SV=1	1	IARREERLAQGPREITPPVSSTAPATGAPKK	EIT(1)PPVSSTAPATGAPK	___1		0.999999	110.6	94	0	20.5846	19.0447	17.5462	20.7792	21.6283	19.5686											tr|A0A1D6H154|A0A1D6H154_MAIZE 60S ribosomal protein L19 OS=Zea mays OX=4577 GN=ZEAMMB73_Zm00001d015300 PE=4 SV=1;tr|B6T1F1|B6T1F1_MAIZE Ribosomal protein L19 OS=Zea mays OX=4577 GN=542284 PE=1 SV=1;tr|A0A1D6H153|A0A1D6H153_MAIZE Ribosomal protein L19 OS=Z
A0A804P685		1.03202	1.59717	LeafPhos	40S ribosomal protein S4 OS=Zea mays OX=4577 GN=101027121 PE=1 SV=1	1	PIRDEDAKFKLCKVRSVQFGQKGIPYLNTYD	VRS(1)VQFGQK	___1		1	129	140	3	18.1545	18.4138	16.1567	19.3726	18.9019	19.242											tr|A0A804P685|A0A804P685_MAIZE 40S ribosomal protein S4 OS=Zea mays OX=4577 GN=101027121 PE=1 SV=1;tr|A0A1D6LBD6|A0A1D6LBD6_MAIZE 40S ribosomal protein S4 OS=Zea mays OX=4577 GN=ZEAMMB73_Zm00001d034790 PE=3 SV=1;tr|B4FMI5|B4FMI5_MAIZE 40S ribosomal protein
A0A804R5B3	+	3.20831	1.59659	LeafLFQ	Purple acid phosphatase OS=Zea mays OX=4577 PE=1 SV=1	2															4	19.41	24	0	20.3339	19.8112	19.8957	21.5949	21.6567	21.579	tr|A0A804R5B3|A0A804R5B3_MAIZE Purple acid phosphatase OS=Zea mays OX=4577 PE=1 SV=1;tr|B4FR72|B4FR72_MAIZE Purple acid phosphatase OS=Zea mays OX=4577 GN=ZEAMMB73_Zm00001d046593 PE=1 SV=1
A0A804PHY1	+	1.28155	1.59413	SilkPhos	Arf-GAP domain-containing protein OS=Zea mays OX=4577 GN=100216932 PE=1 SV=1	1	KPDSGSPDFQKEADGSSPVVRPVRDILGDNT	EADGS(0.675)S(0.325)PVVRPVR	___1	ambiguous	0.675193	89.44	241	0	19.4493	17.977	17.683	19.7787	20.3719	19.7411											tr|A0A804PHY1|A0A804PHY1_MAIZE Arf-GAP domain-containing protein OS=Zea mays OX=4577 GN=100216932 PE=1 SV=1;tr|A0A1D6H7H1|A0A1D6H7H1_MAIZE NSP (Nuclear shuttle protein)-interacting GTPase OS=Zea mays OX=4577 GN=ZEAMMB73_Zm00001d016406 PE=4 SV=1;tr|A0A1D6H7
A0A1D6QQW5	+	1.28155	1.59413	SilkPhos	Putative ARF GTPase-activating domain family protein isoform 1 OS=Zea mays OX=4577 GN=ZEAMMB73_Zm00001d053610 PE=4 SV=1	2	KRDSGSPDFQKEADGSSPVVRPVRDILGDNA	EADGS(0.675)S(0.325)PVVRPVR	___1	ambiguous	0.675193	89.44	241	0	19.4493	17.977	17.683	19.7787	20.3719	19.7411											tr|A0A1D6QQW5|A0A1D6QQW5_MAIZE Putative ARF GTPase-activating domain family protein isoform 1 OS=Zea mays OX=4577 GN=ZEAMMB73_Zm00001d053610 PE=4 SV=1;tr|K7U6W2|K7U6W2_MAIZE Putative ARF GTPase-activating domain family protein isoform 1 OS=Zea mays OX=4577
A0A804PHY1	+	1.28155	1.59413	SilkPhos	Arf-GAP domain-containing protein OS=Zea mays OX=4577 GN=100216932 PE=1 SV=1	1	PDSGSPDFQKEADGSSPVVRPVRDILGDNTP	EADGS(0.035)S(0.965)PVVRPVR	___1		0.965443	114.76	242	0	19.4493	17.977	17.683	19.7787	20.3719	19.7411											tr|A0A804PHY1|A0A804PHY1_MAIZE Arf-GAP domain-containing protein OS=Zea mays OX=4577 GN=100216932 PE=1 SV=1;tr|A0A1D6H7H1|A0A1D6H7H1_MAIZE NSP (Nuclear shuttle protein)-interacting GTPase OS=Zea mays OX=4577 GN=ZEAMMB73_Zm00001d016406 PE=4 SV=1;tr|A0A1D6H7
A0A1D6QQW5	+	1.28155	1.59413	SilkPhos	Putative ARF GTPase-activating domain family protein isoform 1 OS=Zea mays OX=4577 GN=ZEAMMB73_Zm00001d053610 PE=4 SV=1	2	RDSGSPDFQKEADGSSPVVRPVRDILGDNAP	EADGS(0.035)S(0.965)PVVRPVR	___1		0.965443	114.76	242	0	19.4493	17.977	17.683	19.7787	20.3719	19.7411											tr|A0A1D6QQW5|A0A1D6QQW5_MAIZE Putative ARF GTPase-activating domain family protein isoform 1 OS=Zea mays OX=4577 GN=ZEAMMB73_Zm00001d053610 PE=4 SV=1;tr|K7U6W2|K7U6W2_MAIZE Putative ARF GTPase-activating domain family protein isoform 1 OS=Zea mays OX=4577
A0A1D6MBI5	+	1.31797	1.59401	LeafPhos	Mov34/MPN/PAD-1 family protein OS=Zea mays OX=4577 GN=ZEAMMB73_Zm00001d038871 PE=4 SV=1	2	GSPMAQSRHPFSSQGSPRSPSGGSRRRA___	HPFSS(0.02)QGS(0.98)PR	___1		0.97998	183.85	241	3	17.4266	17.9626	16.1314	18.9609	18.8894	18.4523											tr|A0A1D6MBI5|A0A1D6MBI5_MAIZE Mov34/MPN/PAD-1 family protein OS=Zea mays OX=4577 GN=ZEAMMB73_Zm00001d038871 PE=4 SV=1;tr|A0A1D6MBI1|A0A1D6MBI1_MAIZE Mov34/MPN/PAD-1 family protein OS=Zea mays OX=4577 GN=ZEAMMB73_Zm00001d038871 PE=4 SV=1;tr|B4FWV0|B4FWV0_M
P93805		0.655196	1.58923	SilkPhos	Phosphoglucomutase, cytoplasmic 2 OS=Zea mays OX=4577 PE=2 SV=2	4	TKKATTPFEGQKPGTSGLRKKVTVFQQPHYL	ATTPFEGQKPGT(0.015)S(0.985)GLR	___1		0.984805	130.02	22	2	19.391	16.4691	16.4066	19.3473	19.632	18.055											sp|P93805|PGMC2_MAIZE Phosphoglucomutase, cytoplasmic 2 OS=Zea mays OX=4577 PE=2 SV=2;tr|C0PHV6|C0PHV6_MAIZE phosphoglucomutase (alpha-D-glucose-1,6-bisphosphate-dependent) OS=Zea mays OX=4577 PE=2 SV=1;tr|A0A1D6L1Y9|A0A1D6L1Y9_MAIZE phosphoglucomutase (al
A0A804QCQ4	+	1.81639	1.58822	SilkPhos	PI31 proteasome regulator N-terminal domain-containing protein OS=Zea mays OX=4577 GN=100276561 PE=1 SV=1	2	KSTAAAAAKNSDGRSSPIQSSGDPGPRTADP	NSDGRS(0.012)S(0.987)PIQSSGDPGPR	___1		0.98739	187.39	178	0	21.5865	20.3284	20.8652	22.7398	22.5476	22.2574											tr|A0A804QCQ4|A0A804QCQ4_MAIZE PI31 proteasome regulator N-terminal domain-containing protein OS=Zea mays OX=4577 GN=100276561 PE=1 SV=1;tr|B6TE60|B6TE60_MAIZE Putative proteasome inhibitor OS=Zea mays OX=4577 GN=100276561 PE=1 SV=1
B7ZXL7		0.658489	1.58816	SilkPhos	Serine/threonine protein phosphatase 2A regulatory subunit OS=Zea mays OX=4577 GN=732821 PE=1 SV=1	1	AKATSGAAVLVSRPLSRQSSAV_________	ATSGAAVLVSRPLS(1)R	___1		0.999981	134.02	513	0	21.3731	19.0129	18.018	21.0018	21.8617	20.305											tr|B7ZXL7|B7ZXL7_MAIZE Serine/threonine protein phosphatase 2A regulatory subunit OS=Zea mays OX=4577 GN=732821 PE=1 SV=1;tr|A0A1D6LBN4|A0A1D6LBN4_MAIZE Serine/threonine protein phosphatase 2A 59 kDa regulatory subunit B' eta isoform OS=Zea mays OX=4577 GN
C0PE62		0.700271	1.58815	SilkPhos	NADH dehydrogenase [ubiquinone] 1 alpha subcomplex subunit 5, mitochondrial OS=Zea mays OX=4577 PE=2 SV=1	1	________MFLRRILTGGGGLAALRAARAVK	ILT(1)GGGGLAALR	___1		1	94.82	8	2	17.6934	16.4194	16.6413	18.6198	20.1033	16.7955											tr|C0PE62|C0PE62_MAIZE NADH dehydrogenase [ubiquinone] 1 alpha subcomplex subunit 5, mitochondrial OS=Zea mays OX=4577 PE=2 SV=1;tr|A0A804R5G4|A0A804R5G4_MAIZE NADH dehydrogenase [ubiquinone] 1 alpha subcomplex subunit 5, mitochondrial OS=Zea mays OX=4577
A0A1D6LER3		1.16583	1.58436	SilkPhos	Glyceraldehyde-3-phosphate dehydrogenase OS=Zea mays OX=4577 GN=542333 PE=1 SV=1	2	VGKVLPDLNGKLTGMSFRVPTVDVSVVDLTV;VGKVLPELNGKLTGMSFRVPTVDVSVVDLTV;VGKVLPVLNGKLTGMSFRVPTVDVSVVDLTV	LTGMS(1)FR	___1		0.999991	80.755	246	0	21.2593	20.1408	20.0966	22.2934	22.8487	21.1076											tr|A0A804NT08|A0A804NT08_MAIZE Glyceraldehyde-3-phosphate dehydrogenase OS=Zea mays OX=4577 GN=542333 PE=1 SV=1;tr|Q43359|Q43359_MAIZE Cytosolic glyceroldehyde-3-phosphate dehydrogenase GAPC4 OS=Zea mays OX=4577 GN=gpc4 PE=2 SV=1;sp|Q43247|G3PC3_MAIZE Glyc
A0A1D6GLW7		1.22626	1.57666	SilkPhos	DEK domain-containing chromatin associated protein (Fragment) OS=Zea mays OX=4577 GN=ZEAMMB73_Zm00001d013757 PE=4 SV=1	1	EEGGGGDAGAAKQVDSGDVKTDADTKEDANA	QVDS(1)GDVKTDADTKEDANAR	___1		0.999671	114.99	83	2	16.8727	16.6266	16.7754	18.5121	19.2737	17.2189											tr|A0A1D6GLW7|A0A1D6GLW7_MAIZE DEK domain-containing chromatin associated protein (Fragment) OS=Zea mays OX=4577 GN=ZEAMMB73_Zm00001d013757 PE=4 SV=1;tr|A0A804P9W1|A0A804P9W1_MAIZE DEK domain-containing chromatin associated protein OS=Zea mays OX=4577 GN=1
A0A1D6DU38		0.474163	1.57599	SilkPhos	RAB6A-GEF complex partner protein 2 OS=Zea mays OX=4577 GN=ZEAMMB73_Zm00001d001898 PE=4 SV=1	1	PLRRRATHERNGRSVSPGNIFNS________	S(0.5)VS(0.5)PGNIFNS	___1	ambiguous	0.5	95.483	267	1	20.5448	19.8477	15.9241	20.2637	20.2457	20.5352											tr|A0A1D6DU38|A0A1D6DU38_MAIZE RAB6A-GEF complex partner protein 2 OS=Zea mays OX=4577 GN=ZEAMMB73_Zm00001d001898 PE=4 SV=1;tr|B4FN41|B4FN41_MAIZE RAB6A-GEF complex partner protein 2 OS=Zea mays OX=4577 GN=100272345 PE=1 SV=1;tr|A0A1D6DU37|A0A1D6DU37_MAIZE
B4FBJ5	+	3.04741	1.57581	LeafLFQ	fructokinase OS=Zea mays OX=4577 PE=2 SV=1	2															10	42.878	60	0	20.7395	21.2389	21.2305	22.5737	22.7778	22.5848	tr|B4FBJ5|B4FBJ5_MAIZE fructokinase OS=Zea mays OX=4577 PE=2 SV=1;tr|A0A1D6N511|A0A1D6N511_MAIZE fructokinase OS=Zea mays OX=4577 GN=542107 PE=1 SV=1;tr|A0A804N9G8|A0A804N9G8_MAIZE fructokinase OS=Zea mays OX=4577 GN=542107 PE=1 SV=1
B6SQL3	+	1.97579	1.57537	SilkLFQ	Copper transport protein CCH OS=Zea mays OX=4577 GN=ZEAMMB73_Zm00001d016691 PE=2 SV=1	1															3	10.006	32	0	21.2809	20.4342	20.2588	22.2127	21.9912	22.496	tr|B6SQL3|B6SQL3_MAIZE Copper transport protein CCH OS=Zea mays OX=4577 GN=ZEAMMB73_Zm00001d016691 PE=2 SV=1;tr|A0A804PJS0|A0A804PJS0_MAIZE HMA domain-containing protein OS=Zea mays OX=4577 PE=1 SV=1
B4FXH5		1.19153	1.57347	LeafPhos	Uncharacterized protein OS=Zea mays OX=4577 PE=2 SV=1	1	_MKGGLPYSLVPRHVSPDPTTFSGSAPVPSK	HVS(1)PDPTTFSGSAPVPSK	___1		0.999858	116	15	0	18.3022	18.9625	19.0728	21.2292	19.2771	20.5516											tr|B4FXH5|B4FXH5_MAIZE Uncharacterized protein OS=Zea mays OX=4577 PE=2 SV=1;tr|B4FJT1|B4FJT1_MAIZE CID domain-containing protein OS=Zea mays OX=4577 PE=2 SV=1;tr|C0P9J3|C0P9J3_MAIZE SWAP (Suppressor-of-White-APricot)/surp RNA-binding domain-containing pro
A0A1D6NRA0		1.04582	1.5713	SilkPhos	Dynamin-2A OS=Zea mays OX=4577 GN=ZEAMMB73_Zm00001d044757 PE=4 SV=1	1	KKTQEAEQSTSKRAFSPQTDAEQGGGSLKSM	AFS(1)PQTDAEQGGGSLK	___1		0.999673	87.719	152	2	18.6394	16.9329	16.3174	18.6766	19.1051	18.8219											tr|A0A1D6NRA0|A0A1D6NRA0_MAIZE Dynamin-2A OS=Zea mays OX=4577 GN=ZEAMMB73_Zm00001d044757 PE=4 SV=1;tr|A0A804UIH4|A0A804UIH4_MAIZE Dynamin-2A OS=Zea mays OX=4577 PE=1 SV=1;tr|A0A1D6NRB3|A0A1D6NRB3_MAIZE Dynamin-2A OS=Zea mays OX=4577 GN=ZEAMMB73_Zm00001d044
B6SL90		0.440606	1.56973	SilkPhos	Arginine/serine-rich splicing factor RSZ21 transcript I OS=Zea mays OX=4577 GN=RSZ21 PE=2 SV=1	1	YSRSPQHKGAREESPYDNGYRRSRS______	GAREES(0.001)PY(0.973)DNGY(0.026)RR	___1		0.973462	195.94	175	1	20.7286	19.9403	15.8332	20.0395	20.644	20.5277											tr|B6SL90|B6SL90_MAIZE Arginine/serine-rich splicing factor RSZ21 transcript I OS=Zea mays OX=4577 GN=RSZ21 PE=2 SV=1
A0A1D6PRE0		0.773331	1.56293	SilkPhos	Putative sucrose-phosphate synthase family protein OS=Zea mays OX=4577 GN=ZEAMMB73_Zm00001d048979 PE=4 SV=1	3	PDGRIARIGSEARIVSDDEGGDGGKDDRNLY	IVS(1)DDEGGDGGKDDR	___1		1	164.88	173	0	20.6797	18.722	20.5881	20.2231	22.0263	22.4292											tr|A0A1D6PRE0|A0A1D6PRE0_MAIZE Putative sucrose-phosphate synthase family protein OS=Zea mays OX=4577 GN=ZEAMMB73_Zm00001d048979 PE=4 SV=1;tr|A0A804NKR4|A0A804NKR4_MAIZE Sucrose-phosphate synthase OS=Zea mays OX=4577 PE=1 SV=1
B6T9P0	+	2.44488	1.56214	SilkLFQ	UDP-glucose 6-dehydrogenase OS=Zea mays OX=4577 GN=100279549 PE=1 SV=1	1															10	84.961	72	0	22.4818	22.0856	21.7931	23.3681	23.8761	23.8026	tr|B6T9P0|B6T9P0_MAIZE UDP-glucose 6-dehydrogenase OS=Zea mays OX=4577 GN=100279549 PE=1 SV=1;tr|B7ZYP5|B7ZYP5_MAIZE UDP-glucose 6-dehydrogenase OS=Zea mays OX=4577 PE=2 SV=1;tr|B7ZYX8|B7ZYX8_MAIZE UDP-glucose 6-dehydrogenase OS=Zea mays OX=4577 GN=1002828
B4G253		1.05286	1.56066	SilkPhos	BRI1-KD interacting protein 130 OS=Zea mays OX=4577 GN=100274856 PE=1 SV=1	1	VGDELTCAPAYGRSVSLPPTLKLVSAMKGGR	SVS(0.999)LPPTLK	___1		0.999383	82.417	143	2	18.5551	16.5848	17.1625	18.8971	19.6934	18.3939											tr|B4G253|B4G253_MAIZE BRI1-KD interacting protein 130 OS=Zea mays OX=4577 GN=100274856 PE=1 SV=1
A0A1D6MLS1		0.898885	1.5604	SilkPhos	Octicosapeptide/Phox/Bem1p family protein OS=Zea mays OX=4577 GN=ZEAMMB73_Zm00001d039916 PE=4 SV=1	2	AGAGRHPHDVQSVPDSPMLDKNSSFGSTSSA;VGTGRHPHDVQSVPDSPMLDKNSSFGSTSSA	HPHDVQSVPDS(1)PMLDK	___1		0.999636	80.746	271	3	17.6528	16.927	15.8683	18.3958	19.4443	17.2892											tr|A0A1D6MLS1|A0A1D6MLS1_MAIZE Octicosapeptide/Phox/Bem1p family protein OS=Zea mays OX=4577 GN=ZEAMMB73_Zm00001d039916 PE=4 SV=1;tr|A0A096SVP6|A0A096SVP6_MAIZE Octicosapeptide/Phox/Bem1p family protein OS=Zea mays OX=4577 GN=103649801 PE=1 SV=1;tr|A0A1D6M
A0A1D6NQ44		1.04722	1.56004	LeafPhos	F-box protein OS=Zea mays OX=4577 GN=ZEAMMB73_Zm00001d044625 PE=4 SV=1	1	PAALARYPSATRLDLTLARASRRPPSPPPPS	Y(0.665)PS(0.341)AT(0.025)RLDLT(0.968)LAR	___2		0.968283	46.663	104	0	19.7553	20.5335	19.5838	22.789	20.8525	20.9112											tr|A0A1D6NQ44|A0A1D6NQ44_MAIZE F-box protein OS=Zea mays OX=4577 GN=ZEAMMB73_Zm00001d044625 PE=4 SV=1;tr|A0A1D6NQ45|A0A1D6NQ45_MAIZE F-box protein OS=Zea mays OX=4577 GN=ZEAMMB73_Zm00001d044625 PE=4 SV=1;tr|A0A1D6NQ46|A0A1D6NQ46_MAIZE Uncharacterized prote
A0A1D6N9T5		0.258061	1.55955	LeafPhos	Universal stress protein PHOS34 OS=Zea mays OX=4577 GN=ZEAMMB73_Zm00001d043261 PE=4 SV=1	3	VRLSAAAQAAAIQPSSPRFFFSSLAGTNPAS	LSAAAQAAAIQPS(0.226)S(0.774)PR	___1		0.773508	245.18	30	1	24.3026	16.3961	22.6112	22.7726	22.5283	22.6877											tr|A0A1D6N9T5|A0A1D6N9T5_MAIZE Universal stress protein PHOS34 OS=Zea mays OX=4577 GN=ZEAMMB73_Zm00001d043261 PE=4 SV=1;tr|B4FCK0|B4FCK0_MAIZE USP family protein OS=Zea mays OX=4577 GN=100192770 PE=1 SV=1;tr|A0A804UAE6|A0A804UAE6_MAIZE Uncharacterized prot
B4FMP1		0.523608	1.55457	SilkPhos	Citrate transporter-like domain-containing protein OS=Zea mays OX=4577 PE=2 SV=1	1	NSEADIQLAIKSLRASSMSHEMVEVSTVPDR	AS(0.693)S(0.153)MS(0.153)HEMVEVSTVPDR	___1	ambiguous	0.693487	62.104	43	0	20.7571	18.0971	17.0691	20.651	21.1227	18.8133											tr|B4FMP1|B4FMP1_MAIZE Citrate transporter-like domain-containing protein OS=Zea mays OX=4577 PE=2 SV=1;tr|A0A1D6JNQ5|A0A1D6JNQ5_MAIZE Citrate transporter1 OS=Zea mays OX=4577 GN=ZEAMMB73_Zm00001d027667 PE=3 SV=1;tr|B8A307|B8A307_MAIZE Citrate transporter1
K7VRC2		1.10955	1.55413	SilkPhos	Reticulon-like protein OS=Zea mays OX=4577 GN=ZEAMMB73_Zm00001d008982 PE=4 SV=1	1	MAEQPQEGGASPKHESLMEKLADKLHVGGGK	AEQPQEGGAS(0.04)PKHES(0.96)LMEK	___1		0.960089	50.188	16	2	18.5905	16.7647	16.6771	18.487	19.0165	19.1913											tr|K7VRC2|K7VRC2_MAIZE Reticulon-like protein OS=Zea mays OX=4577 GN=ZEAMMB73_Zm00001d008982 PE=4 SV=1;tr|K7URG5|K7URG5_MAIZE Reticulon-like protein OS=Zea mays OX=4577 GN=101027215 PE=1 SV=1
C4J3Y5	+	4.16617	1.55194	LeafLFQ	Glutamate decarboxylase OS=Zea mays OX=4577 GN=100284394 PE=1 SV=1	2															11	84.929	169	0	22.0209	21.8799	21.7747	23.3464	23.54	23.4449	tr|C4J3Y5|C4J3Y5_MAIZE Glutamate decarboxylase OS=Zea mays OX=4577 GN=100284394 PE=1 SV=1;tr|B6TT27|B6TT27_MAIZE Glutamate decarboxylase OS=Zea mays OX=4577 GN=ZEAMMB73_Zm00001d031749 PE=2 SV=1;tr|A0A1D6KL60|A0A1D6KL60_MAIZE glutamate decarboxylase OS=Zea
A0A1D6QNS8	+	1.61454	1.54632	LeafLFQ	3-hydroxyacyl-CoA dehydrogenase OS=Zea mays OX=4577 GN=ZEAMMB73_Zm00001d053308 PE=4 SV=1	1															6	14.556	45	0	21.2493	20.1477	20.1906	22.1992	22.4329	21.5945	tr|A0A1D6QNS8|A0A1D6QNS8_MAIZE 3-hydroxyacyl-CoA dehydrogenase OS=Zea mays OX=4577 GN=ZEAMMB73_Zm00001d053308 PE=4 SV=1;tr|A0A1D6QNT2|A0A1D6QNT2_MAIZE Uncharacterized protein OS=Zea mays OX=4577 GN=ZEAMMB73_Zm00001d053308 PE=3 SV=1;tr|A0A1D6QNT5|A0A1D6QNT5
A0A804PEF0		0.73036	1.54627	SilkPhos	Uncharacterized protein OS=Zea mays OX=4577 PE=1 SV=1	1	EMVEEQSDDQLHTERSIEIDEDIKKNTRALE	S(1)IEIDEDIKK	___1		1	187.16	3762	0	20.4548	19.1638	17.1666	20.6586	20.6094	20.1561											tr|A0A804PEF0|A0A804PEF0_MAIZE Uncharacterized protein OS=Zea mays OX=4577 PE=1 SV=1;tr|A0A1D6GZI1|A0A1D6GZI1_MAIZE Uncharacterized protein OS=Zea mays OX=4577 GN=ZEAMMB73_Zm00001d015138 PE=4 SV=1;tr|A0A804PF29|A0A804PF29_MAIZE Uncharacterized protein OS=Z
B6TH55	+	1.17652	1.54603	LeafLFQ	Photosystem I reaction center subunit IV A OS=Zea mays OX=4577 GN=100283327 PE=1 SV=1	1															4	26.611	37	1	20.8975	19.6201	21.4951	22.5784	22.3964	21.6759	tr|B6TH55|B6TH55_MAIZE Photosystem I reaction center subunit IV A OS=Zea mays OX=4577 GN=100283327 PE=1 SV=1
A0A1D6JH38		0.755898	1.54477	LeafPhos	Protein RCC2 OS=Zea mays OX=4577 GN=ZEAMMB73_Zm00001d026532 PE=4 SV=1	1	PEAKPSGRGRGRPKKTESSAQKAGGTSGRGK	T(0.956)ES(0.286)S(0.741)AQKAGGT(0.272)S(0.746)GR	___3		0.955825	57.532	180	2	18.5628	16.3407	16.2805	19.6709	17.7492	18.3982											tr|A0A1D6JH38|A0A1D6JH38_MAIZE Protein RCC2 OS=Zea mays OX=4577 GN=ZEAMMB73_Zm00001d026532 PE=4 SV=1;tr|B4FG31|B4FG31_MAIZE Protein RCC2 OS=Zea mays OX=4577 GN=ZEAMMB73_Zm00001d026532 PE=2 SV=1;tr|A0A1D6JH28|A0A1D6JH28_MAIZE Protein RCC2 OS=Zea mays OX=457
A0A1D6QQW5	+	1.35336	1.5446	LeafPhos	Putative ARF GTPase-activating domain family protein isoform 1 OS=Zea mays OX=4577 GN=ZEAMMB73_Zm00001d053610 PE=4 SV=1	2	AIDPPPLTKTISSASSIGSAEGTSEQTKVAS	T(0.012)IS(0.043)S(0.159)AS(0.159)S(0.617)IGS(0.009)AEGTSEQTK	___1	ambiguous	0.617348	86.756	316	3	17.0652	17.214	16.4189	19.2354	17.5951	18.5015											tr|A0A1D6QQW5|A0A1D6QQW5_MAIZE Putative ARF GTPase-activating domain family protein isoform 1 OS=Zea mays OX=4577 GN=ZEAMMB73_Zm00001d053610 PE=4 SV=1;tr|K7U6W2|K7U6W2_MAIZE Putative ARF GTPase-activating domain family protein isoform 1 OS=Zea mays OX=4577
A0A1D6NEC4		0.579668	1.53386	SilkPhos	Casein kinase 1-like protein 2 (Fragment) OS=Zea mays OX=4577 GN=ZEAMMB73_Zm00001d043693 PE=4 SV=1	2	DASPGVFRRASGPQRSSPVHSAEQKRSSSGR	S(1)S(1)PVHSAEQKR	___1		0.999738	142.83	80	1	19.9142	16.4775	19.8052	20.1321	20.9182	19.7482											tr|A0A1D6NEC4|A0A1D6NEC4_MAIZE Casein kinase 1-like protein 2 (Fragment) OS=Zea mays OX=4577 GN=ZEAMMB73_Zm00001d043693 PE=4 SV=1;tr|A0A1D6NEC2|A0A1D6NEC2_MAIZE non-specific serine/threonine protein kinase OS=Zea mays OX=4577 GN=ZEAMMB73_Zm00001d043693 PE=
A0A1D6L6U6	+	2.45231	1.53376	LeafLFQ	Glutathione S-transferase OS=Zea mays OX=4577 GN=542734 PE=1 SV=1	1															4	12.224	40	0	21.5661	21.1155	21.3934	23.3067	22.6108	22.7586	tr|A0A1D6L6U6|A0A1D6L6U6_MAIZE Glutathione S-transferase OS=Zea mays OX=4577 GN=542734 PE=1 SV=1
A0A1D6MDK3	+	2.38947	1.53284	LeafPhos	Protein CHUP1 chloroplastic OS=Zea mays OX=4577 GN=ZEAMMB73_Zm00001d039104 PE=4 SV=1	1	WGRSKDDSSSLASSISGSPRRKPKGPLEALM	SKDDSSSLAS(0.002)S(0.03)IS(0.891)GS(0.077)PR	___1		0.891445	153.36	452	3	16.9901	16.5231	17.1262	18.7739	18.1755	18.2885											tr|A0A1D6MDK3|A0A1D6MDK3_MAIZE Protein CHUP1 chloroplastic OS=Zea mays OX=4577 GN=ZEAMMB73_Zm00001d039104 PE=4 SV=1;tr|A0A804Q344|A0A804Q344_MAIZE Protein CHUP1, chloroplastic OS=Zea mays OX=4577 PE=1 SV=1;tr|C4J3C3|C4J3C3_MAIZE Uncharacterized protein OS=
A0A804NEQ6		1.03442	1.53071	SilkPhos	RanBD1 domain-containing protein OS=Zea mays OX=4577 GN=100273971 PE=1 SV=1	2	KTSKAQELPLKTPENSPKAAEV_________	AQELPLKT(1)PENS(1)PKAAEV	___1		1	196.65	392	0	21.9971	20.6555	19.8223	22.2496	22.8949	21.9226											tr|A0A804NEQ6|A0A804NEQ6_MAIZE RanBD1 domain-containing protein OS=Zea mays OX=4577 GN=100273971 PE=1 SV=1;tr|B4FYD7|B4FYD7_MAIZE Nuclear pore complex protein NUP50A OS=Zea mays OX=4577 GN=100273971 PE=1 SV=1
A0A804MJJ4	+	1.50983	1.52354	SilkPhos	Nucleoside diphosphate kinase OS=Zea mays OX=4577 PE=3 SV=1	1	EIALWFEPKELVSYTSNAEKWVYGVN_____	ELVS(0.04)Y(0.023)T(0.091)S(0.846)NAEK	___1		0.84582	85.522	69	2	16.9044	16.5197	17.9977	18.5985	18.9455	18.4484											tr|A0A804MJJ4|A0A804MJJ4_MAIZE Nucleoside diphosphate kinase OS=Zea mays OX=4577 PE=3 SV=1;tr|A0A804MFN3|A0A804MFN3_MAIZE Nucleoside diphosphate kinase OS=Zea mays OX=4577 PE=1 SV=1;tr|C0PK64|C0PK64_MAIZE Nucleoside diphosphate kinase OS=Zea mays OX=4577 P
A2T1W7	+	2.06661	1.52339	LeafLFQ	Aldose reductase OS=Zea mays OX=4577 GN=100037812 PE=1 SV=1	2															6	19.935	41	0	21.2457	20.7071	20.9813	23.0158	22.0716	22.4169	tr|A2T1W7|A2T1W7_MAIZE Aldose reductase OS=Zea mays OX=4577 GN=100037812 PE=1 SV=1;tr|A0A1D6N765|A0A1D6N765_MAIZE Aldose reductase OS=Zea mays OX=4577 GN=ZEAMMB73_Zm00001d042869 PE=4 SV=1
B4FUK7	+	1.70945	1.52184	SilkLFQ	Hydroxyproline-rich glycoprotein family protein OS=Zea mays OX=4577 GN=ZEAMMB73_Zm00001d022421 PE=1 SV=1	1															2	5.4079	8	3	18.9301	18.7009	17.6994	20.1476	20.0596	19.6888	tr|B4FUK7|B4FUK7_MAIZE Hydroxyproline-rich glycoprotein family protein OS=Zea mays OX=4577 GN=ZEAMMB73_Zm00001d022421 PE=1 SV=1;tr|A0A804QFE3|A0A804QFE3_MAIZE Hydroxyproline-rich glycoprotein family protein OS=Zea mays OX=4577 PE=1 SV=1;tr|A0A1D6IMH7|A0A1D
B4FUX3	+	1.38037	1.51896	SilkLFQ	Phosphatidylinositol-specific phospholipase C X domain-containing protein OS=Zea mays OX=4577 GN=100279845 PE=1 SV=1	1															7	22.031	30	0	20.0683	18.4904	19.1588	21.162	20.352	20.7605	tr|B4FUX3|B4FUX3_MAIZE Phosphatidylinositol-specific phospholipase C X domain-containing protein OS=Zea mays OX=4577 GN=100279845 PE=1 SV=1;tr|B4G206|B4G206_MAIZE DNA-(Apurinic or apyrimidinic site) lyase 2 OS=Zea mays OX=4577 GN=100279845 PE=1 SV=1;tr|A0A
A0A1D6GJ34		0.932619	1.51765	SilkPhos	Receptor-like kinase TMK2 OS=Zea mays OX=4577 GN=ZEAMMB73_Zm00001d013415 PE=3 SV=1	1	FYCYKRKQKPFGRVQSPHAMVIHPRHSGSDD	VQS(1)PHAMVIHPR	___1		1	71.933	535	1	18.2812	16.8284	16.4001	18.3271	19.6842	18.0514											tr|A0A1D6GJ34|A0A1D6GJ34_MAIZE Receptor-like kinase TMK2 OS=Zea mays OX=4577 GN=ZEAMMB73_Zm00001d013415 PE=3 SV=1;tr|A0A1D6L266|A0A1D6L266_MAIZE Receptor-like kinase TMK2 OS=Zea mays OX=4577 GN=ZEAMMB73_Zm00001d033777 PE=3 SV=1;tr|A0A1D6L265|A0A1D6L265_MAI
B6SS42		0.834181	1.51485	SilkPhos	Reticulon-like protein OS=Zea mays OX=4577 GN=100283096 PE=1 SV=1	1	GNIMETIAENLPRQKSVRFDDGDGSSISEQA	QKS(1)VRFDDGDGSSISEQAK	___1		0.999999	111.33	29	2	18.8532	16.6893	16.3669	19.0052	19.2479	18.2009											tr|B6SS42|B6SS42_MAIZE Reticulon-like protein OS=Zea mays OX=4577 GN=100283096 PE=1 SV=1
A0A1D6QML2		0.951462	1.51243	SilkPhos	Uncharacterized protein OS=Zea mays OX=4577 GN=ZEAMMB73_Zm00001d053181 PE=1 SV=1	1	SSSSSSSPSAHFRSLSWSVSRTWSAARQLQA	S(0.001)LS(0.999)WSVSR	___1		0.999116	122.96	234	0	23.1395	22.5649	21.3493	23.9594	24.7202	22.9114											tr|A0A1D6QML2|A0A1D6QML2_MAIZE Uncharacterized protein OS=Zea mays OX=4577 GN=ZEAMMB73_Zm00001d053181 PE=1 SV=1;tr|K7UC54|K7UC54_MAIZE Uncharacterized protein OS=Zea mays OX=4577 GN=ZEAMMB73_Zm00001d023522 PE=1 SV=1;tr|A0A1D6JIM8|A0A1D6JIM8_MAIZE Uncharact
A0A804RDD2		1.20752	1.51214	SilkPhos	Uncharacterized protein OS=Zea mays OX=4577 PE=1 SV=1	1	______MPPKRKSPATIAPAAGSPRKTRSMV	SPAT(0.972)IAPAAGS(0.028)PR	___2		0.972224	155.09	10	2	17.5567	15.7981	16.4313	18.546	17.5699	18.2068											tr|A0A804RDD2|A0A804RDD2_MAIZE Uncharacterized protein OS=Zea mays OX=4577 PE=1 SV=1;tr|A0A804RD04|A0A804RD04_MAIZE Selenoprotein H OS=Zea mays OX=4577 PE=1 SV=1;tr|K7TN39|K7TN39_MAIZE Selenium binding OS=Zea mays OX=4577 GN=ZEAMMB73_Zm00001d023692 PE=1 SV
B4FDA0		1.02145	1.50946	SilkPhos	BZIP domain-containing protein OS=Zea mays OX=4577 GN=100192956 PE=1 SV=1	1	QEQEQEQEKQQAKTSTTSSLPSSSERSSSSA	T(0.003)S(0.003)T(0.994)T(0.001)SSLPSSSER	___1		0.993735	142.12	19	2	16.5781	18.4636	16.3136	18.8114	18.3266	18.7457											tr|B4FDA0|B4FDA0_MAIZE BZIP domain-containing protein OS=Zea mays OX=4577 GN=100192956 PE=1 SV=1;tr|A0A1D6MK18|A0A1D6MK18_MAIZE Transcription factor HY5-like OS=Zea mays OX=4577 GN=100192956 PE=1 SV=1;tr|K7VQH0|K7VQH0_MAIZE Putative bZIP transcription fact
A0A804N425		0.605229	1.50882	SilkPhos	HECT-type E3 ubiquitin transferase OS=Zea mays OX=4577 GN=ZEAMMB73_Zm00001d023795 PE=1 SV=1	2	ANMLRERFAHRYHSSSLFGMNSRNRRGESSR	YHS(0.004)S(0.05)S(0.918)LFGMNS(0.028)R	___1		0.918086	72.731	2688	2	19.2407	16.4369	17.0883	19.2325	20.2859	17.7739											tr|K7TFK8|K7TFK8_MAIZE HECT-type E3 ubiquitin transferase OS=Zea mays OX=4577 GN=ZEAMMB73_Zm00001d023795 PE=1 SV=1;tr|A0A1D6IVM9|A0A1D6IVM9_MAIZE E3 ubiquitin-protein ligase UPL1 OS=Zea mays OX=4577 GN=ZEAMMB73_Zm00001d023795 PE=4 SV=1;tr|A0A1D6IVR7|A0A1D6
B4FZU9	+	2.2213	1.50644	LeafLFQ	dihydropyrimidine dehydrogenase (NADP(+)) OS=Zea mays OX=4577 GN=100274265 PE=1 SV=1	2															7	37.42	91	0	21.7559	21.5286	21.8945	23.5865	23.3915	22.7203	tr|B4FZU9|B4FZU9_MAIZE dihydropyrimidine dehydrogenase (NADP(+)) OS=Zea mays OX=4577 GN=100274265 PE=1 SV=1;tr|A0A804PMT0|A0A804PMT0_MAIZE dihydropyrimidine dehydrogenase (NADP(+)) OS=Zea mays OX=4577 GN=100274265 PE=1 SV=1
A0A1D6KFE5	+	2.2703	1.50624	SilkPhos	Flowering locus K homology domain OS=Zea mays OX=4577 GN=ZEAMMB73_Zm00001d030968 PE=4 SV=1	1	MNNEDVGGQNKVDQATPTEHGEEAGVKQHDA	VDQAT(0.995)PT(0.005)EHGEEAGVK	___1		0.994652	118.5	77	0	18.2937	17.6817	17.5289	19.4227	19.5391	19.0612											tr|A0A1D6KFE5|A0A1D6KFE5_MAIZE Flowering locus K homology domain OS=Zea mays OX=4577 GN=ZEAMMB73_Zm00001d030968 PE=4 SV=1;tr|A0A804LRG5|A0A804LRG5_MAIZE K Homology domain-containing protein OS=Zea mays OX=4577 PE=1 SV=1;tr|C0P3W2|C0P3W2_MAIZE Flowering loc
C0P626	+	1.16104	1.50144	SilkLFQ	Carbonic anhydrase OS=Zea mays OX=4577 GN=100382491 PE=1 SV=1	2															4	8.0258	14	1	21.5291	20.3458	19.4376	22.0282	21.835	21.9536	tr|C0P626|C0P626_MAIZE Carbonic anhydrase OS=Zea mays OX=4577 GN=100382491 PE=1 SV=1;tr|C0P441|C0P441_MAIZE Carbonic anhydrase OS=Zea mays OX=4577 GN=100382491 PE=1 SV=1;tr|A0A1D6NHQ7|A0A1D6NHQ7_MAIZE Carbonic anhydrase OS=Zea mays OX=4577 GN=ZEAMMB73_Zm00
A0A1D6E6D3		1.09162	1.50005	SilkPhos	CLIP-associated protein OS=Zea mays OX=4577 GN=ZEAMMB73_Zm00001d003087 PE=4 SV=1	1	LTSKKSYPFGRFSSSSLDAEGGKMISSMHEP;LTSKKSYPFGRFSSSSLDAEGGKMISSMQEP	FSS(0.001)S(0.034)S(0.965)LDAEGGK	___1		0.964674	139.89	964	0	18.8231	17.7376	17.3365	18.5435	20.0778	19.776											tr|A0A1D6E6D3|A0A1D6E6D3_MAIZE CLIP-associated protein OS=Zea mays OX=4577 GN=ZEAMMB73_Zm00001d003087 PE=4 SV=1;tr|A0A1D6E6C0|A0A1D6E6C0_MAIZE CLIP-associated protein OS=Zea mays OX=4577 GN=103646242 PE=1 SV=1;tr|A0A1D6E6E3|A0A1D6E6E3_MAIZE CLIP-associated
A0A1D6Q779		1.14663	1.49975	SilkPhos	Calcium dependent protein kinase7 OS=Zea mays OX=4577 GN=ZEAMMB73_Zm00001d051502 PE=4 SV=1	1	MTKGNMGVGRRTMRNSLNISMRDTPAGAL__	NS(1)LNIS(1)MR	___2		1	135.43	226	2	18.3785	16.7318	17.031	18.2671	18.8974	19.4761											tr|A0A1D6Q779|A0A1D6Q779_MAIZE Calcium dependent protein kinase7 OS=Zea mays OX=4577 GN=ZEAMMB73_Zm00001d051502 PE=4 SV=1;tr|A0A1D6Q775|A0A1D6Q775_MAIZE Calcium dependent protein kinase7 OS=Zea mays OX=4577 GN=ZEAMMB73_Zm00001d051502 PE=3 SV=1;tr|A0A1D6Q78
A0A804Q1Y2	+	3.79142	1.49911	SilkLFQ	Uncharacterized protein OS=Zea mays OX=4577 GN=100276084 PE=1 SV=1	1															2	24.44	11	3	18.5866	18.9209	18.8466	20.2213	20.3582	20.272	tr|A0A804Q1Y2|A0A804Q1Y2_MAIZE Uncharacterized protein OS=Zea mays OX=4577 GN=100276084 PE=1 SV=1;tr|B6T4K8|B6T4K8_MAIZE Maternal effect embryo arrest 59 OS=Zea mays OX=4577 GN=100276084 PE=1 SV=1
A0A1D6L1R5		0.367947	1.4954	SilkPhos	non-specific serine/threonine protein kinase OS=Zea mays OX=4577 GN=ZEAMMB73_Zm00001d033726 PE=3 SV=1	1	AKVSSSSINEESDGPSPKLSDWSRRGSADML	VSSSSINEESDGPS(1)PK	___1		0.99993	203.05	650	1	21.7037	16.4466	21.3408	21.2579	21.1568	21.5626											tr|A0A1D6L1R5|A0A1D6L1R5_MAIZE non-specific serine/threonine protein kinase OS=Zea mays OX=4577 GN=ZEAMMB73_Zm00001d033726 PE=3 SV=1;tr|A0A1D6L1S0|A0A1D6L1S0_MAIZE non-specific serine/threonine protein kinase OS=Zea mays OX=4577 GN=ZEAMMB73_Zm00001d033726
Q06509		0.965592	1.49506	LeafLFQ	Caffeic acid 3-O-methyltransferase OS=Zea mays OX=4577 GN=COMT PE=1 SV=2	2															5	10.778	30	1	19.1268	20.8547	21.3721	22.324	22.0543	21.4605	sp|Q06509|COMT1_MAIZE Caffeic acid 3-O-methyltransferase OS=Zea mays OX=4577 GN=COMT PE=1 SV=2
B4FQ73		0.896112	1.49277	SilkPhos	RRM domain-containing protein OS=Zea mays OX=4577 PE=1 SV=1	2	_______MGRYSPAYSPPRRGHGGRGRSPPP	GRY(0.33)S(0.67)PAY(0.001)S(0.999)PPR	___2		0.998781	94.781	9	1	19.2415	18.3795	16.7564	19.3917	19.3083	20.1557											tr|B4FQ73|B4FQ73_MAIZE RRM domain-containing protein OS=Zea mays OX=4577 PE=1 SV=1;tr|A0A804NJA2|A0A804NJA2_MAIZE RRM domain-containing protein OS=Zea mays OX=4577 PE=1 SV=1;tr|B4FZ47|B4FZ47_MAIZE RRM domain-containing protein OS=Zea mays OX=4577 PE=2 SV=1
B4F8B4	+	5.67496	1.49239	LeafLFQ	Aldolase-type TIM barrel family protein OS=Zea mays OX=4577 GN=ZEAMMB73_Zm00001d031267 PE=2 SV=1	2															8	48.545	127	0	20.8417	20.8559	20.7549	22.2971	22.3456	22.2869	tr|B4F8B4|B4F8B4_MAIZE Aldolase-type TIM barrel family protein OS=Zea mays OX=4577 GN=ZEAMMB73_Zm00001d031267 PE=2 SV=1;tr|A0A804LSM1|A0A804LSM1_MAIZE Nitronate monooxygenase domain-containing protein OS=Zea mays OX=4577 PE=1 SV=1;tr|A0A1D6KHV6|A0A1D6KHV6_
A0A1D6NFB3	+	1.84868	1.49191	SilkPhos	S-adenosyl-L-methionine-dependent methyltransferase superfamily protein OS=Zea mays OX=4577 GN=ZEAMMB73_Zm00001d043827 PE=4 SV=1	2	RSIAADSWSVRSEYGSTLDDDQRYADAAEVL	SEYGS(0.989)T(0.011)LDDDQR	___1		0.989141	168.82	60	0	20.9904	19.9574	20.4544	21.5741	22.062	22.2418											tr|A0A1D6NFB3|A0A1D6NFB3_MAIZE S-adenosyl-L-methionine-dependent methyltransferase superfamily protein OS=Zea mays OX=4577 GN=ZEAMMB73_Zm00001d043827 PE=4 SV=1;tr|B4G050|B4G050_MAIZE S-adenosyl-L-methionine-dependent methyltransferase superfamily protein O
A0A804Q1G8		0.857455	1.49048	SilkPhos	Glycosyltransferase 2-like domain-containing protein OS=Zea mays OX=4577 GN=103630593 PE=1 SV=1	1	LVALVEKHSKQQRVGSAPNLDALTKESKGTE	VGS(1)APNLDALTK	___1		1	130.15	382	0	20.2722	18.8022	18.0514	19.6262	21.2437	20.7274											tr|A0A804Q1G8|A0A804Q1G8_MAIZE Glycosyltransferase 2-like domain-containing protein OS=Zea mays OX=4577 GN=103630593 PE=1 SV=1;tr|A0A1D6M9Q6|A0A1D6M9Q6_MAIZE Putative xyloglucan glycosyltransferase 12 OS=Zea mays OX=4577 GN=103630593 PE=1 SV=1
A0A1D6QGS9	+	1.53134	1.48909	SilkPhos	Vacuolar protein sorting-associated protein 32 homolog 1 OS=Zea mays OX=4577 GN=103654298 PE=1 SV=1	1	_________MLKRLLTKTKSKKKKEAASSAI	LLT(0.998)KT(0.002)KS(1)K	___2		0.998196	97.779	7	0	19.8992	18.5982	18.7661	20.2239	20.8524	20.6545											tr|A0A1D6QGS9|A0A1D6QGS9_MAIZE Vacuolar protein sorting-associated protein 32 homolog 1 OS=Zea mays OX=4577 GN=103654298 PE=1 SV=1
A0A1D6QGS9	+	1.53134	1.48909	SilkPhos	Vacuolar protein sorting-associated protein 32 homolog 1 OS=Zea mays OX=4577 GN=103654298 PE=1 SV=1	1	_____MLKRLLTKTKSKKKKEAASSAIPTLD	LLT(0.942)KT(0.058)KS(1)K	___2		0.999993	97.779	11	0	19.8992	18.5982	18.7661	20.2239	20.8524	20.6545											tr|A0A1D6QGS9|A0A1D6QGS9_MAIZE Vacuolar protein sorting-associated protein 32 homolog 1 OS=Zea mays OX=4577 GN=103654298 PE=1 SV=1
B4FSB3		0.683557	1.48657	SilkPhos	protein-serine/threonine phosphatase OS=Zea mays OX=4577 PE=2 SV=1	1	PSRANKRTGRVTRSISAEGLHSLRVLLEGQ_	S(0.006)IS(0.994)AEGLHSLR	___1		0.994322	109.16	180	1	19.2066	18.178	16.0952	19.4676	19.8711	18.6008											tr|B4FSB3|B4FSB3_MAIZE protein-serine/threonine phosphatase OS=Zea mays OX=4577 PE=2 SV=1;tr|A0A804PNT2|A0A804PNT2_MAIZE protein-serine/threonine phosphatase OS=Zea mays OX=4577 GN=100191216 PE=1 SV=1;tr|A0A1D6HNI7|A0A1D6HNI7_MAIZE protein-serine/threonine
C4JBR0	+	1.39299	1.48463	LeafPhos	HIT zinc finger OS=Zea mays OX=4577 GN=100502463 PE=1 SV=1	1	PDGGNRRREFLLNAPSPERATKGSIRLRSEA	EFLLNAPS(1)PER	___1		1	141.37	81	2	18.0133	16.9352	18.6207	19.2779	19.2757	19.4695											tr|C4JBR0|C4JBR0_MAIZE HIT zinc finger OS=Zea mays OX=4577 GN=100502463 PE=1 SV=1;tr|A0A804N5M6|A0A804N5M6_MAIZE Uncharacterized protein OS=Zea mays OX=4577 GN=100502463 PE=1 SV=1
A0A1D6HXF7		0.780577	1.48401	LeafLFQ	Dehydrogenase/reductase SDR family member 2 OS=Zea mays OX=4577 GN=ZEAMMB73_Zm00001d019439 PE=1 SV=1	1															2	5.0819	11	1	20.4769	20.764	18.0393	21.0443	21.5288	21.1592	tr|A0A1D6HXF7|A0A1D6HXF7_MAIZE Dehydrogenase/reductase SDR family member 2 OS=Zea mays OX=4577 GN=ZEAMMB73_Zm00001d019439 PE=1 SV=1;tr|C0PN27|C0PN27_MAIZE Tropinone reductase-like 3 OS=Zea mays OX=4577 PE=2 SV=1;tr|A0A804Q628|A0A804Q628_MAIZE Tropinone red
A0A804NEQ6	+	1.41125	1.48369	LeafPhos	RanBD1 domain-containing protein OS=Zea mays OX=4577 GN=100273971 PE=1 SV=1	2	VESHKTSKAQELPLKTPENSPKAAEV_____	AQELPLKT(1)PENS(1)PK	___1		1	196.37	388	0	22.5217	22.3698	22.1678	24.5095	22.9101	24.0908											tr|A0A804NEQ6|A0A804NEQ6_MAIZE RanBD1 domain-containing protein OS=Zea mays OX=4577 GN=100273971 PE=1 SV=1;tr|B4FYD7|B4FYD7_MAIZE Nuclear pore complex protein NUP50A OS=Zea mays OX=4577 GN=100273971 PE=1 SV=1
B6SII7		0.514929	1.48247	SilkLFQ	40S ribosomal protein S15 OS=Zea mays OX=4577 GN=103648250 PE=1 SV=1	2															2	20.075	15	1	22.7537	18.7524	22.2528	22.6395	22.9407	22.6261	tr|B6SII7|B6SII7_MAIZE 40S ribosomal protein S15 OS=Zea mays OX=4577 GN=103648250 PE=1 SV=1;tr|A0A1D6F937|A0A1D6F937_MAIZE 40S ribosomal protein S15-4 OS=Zea mays OX=4577 GN=ZEAMMB73_Zm00001d007819 PE=3 SV=1;tr|A0A1D6F932|A0A1D6F932_MAIZE 40S ribosomal pro
Q9FYS5	+	1.42104	1.48158	SilkPhos	HMG-Y-related protein A OS=Zea mays OX=4577 GN=HMGIY2 PE=1 SV=1	3	PPKKAKTDGAASPSPSPAPAPAGDGSTPGKR	TDGAAS(0.009)PS(0.084)PS(0.907)PAPAPAGDGSTPGKR	___2		0.90693	109.32	159	2	17.8546	16.4414	16.59	18.303	18.216	18.8117											sp|Q9FYS5|HMGYA_MAIZE HMG-Y-related protein A OS=Zea mays OX=4577 GN=HMGIY2 PE=1 SV=1;tr|A0A1R3M7Z7|A0A1R3M7Z7_MAIZE High mobility group family A 102 OS=Zea mays OX=4577 GN=ZEAMMB73_Zm00001d032239 PE=4 SV=1
A0A1D6FZF7		0.818326	1.48061	SilkPhos	PsbP domain-containing protein 5 chloroplastic OS=Zea mays OX=4577 GN=ZEAMMB73_Zm00001d011362 PE=4 SV=1	1	FTFKWVESRKPERYSSAAPLSPDARQRIVSE	YS(0.001)S(0.999)AAPLSPDAR	___1		0.998589	134.49	67	1	18.4181	16.1557	18.4556	19.0703	19.8049	18.5959											tr|A0A1D6FZF7|A0A1D6FZF7_MAIZE PsbP domain-containing protein 5 chloroplastic OS=Zea mays OX=4577 GN=ZEAMMB73_Zm00001d011362 PE=4 SV=1;tr|A0A1D6NJL9|A0A1D6NJL9_MAIZE PsbP domain-containing protein 5 chloroplastic OS=Zea mays OX=4577 GN=ZEAMMB73_Zm00001d044
A0A1D6H4B4	+	1.88941	1.48029	SilkLFQ	Lipoxygenase OS=Zea mays OX=4577 GN=ZEAMMB73_Zm00001d015852 PE=3 SV=1	1															23	86.534	139	0	21.5139	20.8073	20.3648	22.218	22.5266	22.3822	tr|A0A1D6H4B4|A0A1D6H4B4_MAIZE Lipoxygenase OS=Zea mays OX=4577 GN=ZEAMMB73_Zm00001d015852 PE=3 SV=1;tr|Q06XS2|Q06XS2_MAIZE Lipoxygenase OS=Zea mays OX=4577 GN=LOX11 PE=3 SV=1;tr|B8A0P0|B8A0P0_MAIZE Lipoxygenase OS=Zea mays OX=4577 PE=2 SV=1;tr|C0PDJ1|C0PD					tr|C0PDJ1|C0PD
A0A1D6ECV6		0.453728	1.47911	SilkPhos	SNF1-related protein kinase regulatory subunit gamma-1 OS=Zea mays OX=4577 GN=ZEAMMB73_Zm00001d004006 PE=4 SV=1	2	__________MESPRSPEAEIGHRVEDLWEV	S(1)PEAEIGHR	___1		1	128.03	6	0	23.8346	20.436	20.5452	23.8404	24.0335	21.3793											tr|A0A1D6ECV6|A0A1D6ECV6_MAIZE SNF1-related protein kinase regulatory subunit gamma-1 OS=Zea mays OX=4577 GN=ZEAMMB73_Zm00001d004006 PE=4 SV=1;tr|C0P676|C0P676_MAIZE SNF1-related protein kinase regulatory subunit gamma-1 OS=Zea mays OX=4577 GN=100280507 PE
A0A1D6QAV2		0.925355	1.47435	LeafLFQ	Putative voltage-gated potassium channel subunit beta OS=Zea mays OX=4577 GN=ZEAMMB73_Zm00001d051912 PE=3 SV=1	1															2	4.4016	20	1	20.8471	18.4621	20.2536	21.727	21.1755	21.0833	tr|A0A1D6QAV2|A0A1D6QAV2_MAIZE Putative voltage-gated potassium channel subunit beta OS=Zea mays OX=4577 GN=ZEAMMB73_Zm00001d051912 PE=3 SV=1;tr|C4J2K0|C4J2K0_MAIZE Putative voltage-gated potassium channel subunit beta OS=Zea mays OX=4577 GN=100282429 PE=1
A0A804NI90	+	1.56446	1.47205	SilkPhos	Uncharacterized protein OS=Zea mays OX=4577 PE=4 SV=1	1	RSSLQIRSPRPQRLASAALPLSRDLRDRNRR	LAS(1)AALPLS(1)R	___2		1	80.014	91	3	17.4809	16.2425	16.2139	18.0947	17.9332	18.3254											tr|A0A804NI90|A0A804NI90_MAIZE Uncharacterized protein OS=Zea mays OX=4577 PE=4 SV=1
A0A804ND33		0.671815	1.46604	LeafPhos	Aspartate aminotransferase OS=Zea mays OX=4577 GN=100273311 PE=1 SV=1	1	SADRRLSTLVGHLLPSSPRRAAADTSATSTL	LSTLVGHLLPS(0.599)S(0.401)PR	___1	ambiguous	0.599195	131.35	30	3	16.6431	17.2964	17.3365	20.0296	16.742	18.9026											tr|A0A804ND33|A0A804ND33_MAIZE Aspartate aminotransferase OS=Zea mays OX=4577 GN=100273311 PE=1 SV=1;tr|A0A804ND32|A0A804ND32_MAIZE Aspartate aminotransferase OS=Zea mays OX=4577 GN=100273311 PE=1 SV=1;tr|A0A1D6NB04|A0A1D6NB04_MAIZE Aspartate aminotransfer
A0A804QWM8		0.638632	1.46588	SilkPhos	HP domain-containing protein OS=Zea mays OX=4577 GN=100279855 PE=1 SV=1	3	TYFSWDNTKSLVHGNSFQKKLSLLFGLRSEG	SLVHGNS(1)FQK	___1		1	139.32	736	1	19.6076	16.2591	18.8027	19.9806	19.8559	19.2305											tr|A0A804QWM8|A0A804QWM8_MAIZE HP domain-containing protein OS=Zea mays OX=4577 GN=100279855 PE=1 SV=1;tr|B8A0C4|B8A0C4_MAIZE HP domain-containing protein OS=Zea mays OX=4577 GN=100279855 PE=1 SV=1;tr|K7VLK5|K7VLK5_MAIZE Villin-2 OS=Zea mays OX=4577 GN=ZEA
B6T2C6		0.682842	1.4592	SilkPhos	Peptide-methionine (R)-S-oxide reductase OS=Zea mays OX=4577 GN=100281999 PE=1 SV=1	2	NNNKQRSEEEWRVVLSPEQFRILRLKGTELP	VVLS(1)PEQFR	___1		1	137.46	20	0	22.5685	20.9543	19.5549	22.6422	23.1411	21.672											tr|B6T2C6|B6T2C6_MAIZE Peptide-methionine (R)-S-oxide reductase OS=Zea mays OX=4577 GN=100281999 PE=1 SV=1
C4JC14	+	1.9173	1.45851	SilkPhos	Ras-related protein RABE1c OS=Zea mays OX=4577 GN=100502497 PE=1 SV=1	1	QRLSESDSKPEDRTISINRPDGGEASASQKS	T(0.157)IS(0.827)INRPDGGEAS(0.016)ASQK	___1		0.827238	77.795	194	3	17.1744	16.8482	17.18	19.0543	18.5634	17.9604											tr|C4JC14|C4JC14_MAIZE Ras-related protein RABE1c OS=Zea mays OX=4577 GN=100502497 PE=1 SV=1
C0P489		1.02441	1.45762	SilkPhos	Putative clathrin assembly protein OS=Zea mays OX=4577 GN=100382088 PE=1 SV=1	1	KQGLNAGSSSSANGPSPRDRDRWGSPDPYGR	QGLNAGSSSSANGPS(1)PR	___1		0.999886	126.04	173	1	17.1262	19.1889	19.0541	20.0025	19.905	19.8347											tr|C0P489|C0P489_MAIZE Putative clathrin assembly protein OS=Zea mays OX=4577 GN=100382088 PE=1 SV=1
K7TFK8		0.892813	1.45615	SilkPhos	HECT-type E3 ubiquitin transferase OS=Zea mays OX=4577 GN=ZEAMMB73_Zm00001d023795 PE=1 SV=1	1	AGPAPPDSDALQRDVSNASELATEMQYERSD	DVS(1)NASELATEMQYER	___1		0.999998	149.6	2438	2	18.6084	16.3917	17.3416	18.5518	19.7155	18.4428											tr|K7TFK8|K7TFK8_MAIZE HECT-type E3 ubiquitin transferase OS=Zea mays OX=4577 GN=ZEAMMB73_Zm00001d023795 PE=1 SV=1;tr|A0A1D6IVM9|A0A1D6IVM9_MAIZE E3 ubiquitin-protein ligase UPL1 OS=Zea mays OX=4577 GN=ZEAMMB73_Zm00001d023795 PE=4 SV=1;tr|A0A1D6IVR7|A0A1D6
A0A1D6GLR3		0.92769	1.45471	SilkPhos	DNA/RNA polymerases superfamily protein OS=Zea mays OX=4577 GN=ZEAMMB73_Zm00001d013729 PE=4 SV=1	1	SNSNGNGTTVQRITNSPGQDNDSISLTTKEE	IT(0.048)NS(0.951)PGQDNDSISLTTK	___1		0.9515	80.522	188	2	18.9203	16.7742	16.7908	18.6496	19.2417	18.9581											tr|A0A1D6GLR3|A0A1D6GLR3_MAIZE DNA/RNA polymerases superfamily protein OS=Zea mays OX=4577 GN=ZEAMMB73_Zm00001d013729 PE=4 SV=1;tr|A0A1D6GLR2|A0A1D6GLR2_MAIZE DNA/RNA polymerases superfamily protein OS=Zea mays OX=4577 GN=ZEAMMB73_Zm00001d013729 PE=1 SV=1;
A0A1D6EB22	+	1.31493	1.45447	SilkLFQ	Abscisic acid stress ripening3 OS=Zea mays OX=4577 GN=ZEAMMB73_Zm00001d003712 PE=3 SV=1	3															7	260.46	36	0	23.2172	21.8391	21.723	23.4038	24.074	23.6649	tr|A0A1D6EB22|A0A1D6EB22_MAIZE Abscisic acid stress ripening3 OS=Zea mays OX=4577 GN=ZEAMMB73_Zm00001d003712 PE=3 SV=1
A0A804N1V1		0.761658	1.45343	LeafPhos	RRM domain-containing protein OS=Zea mays OX=4577 GN=100283567 PE=1 SV=1	2	KLEPKSAAGFTPVKASPTTRSATAKAAGLSE	SAAGFTPVKAS(0.986)PT(0.01)T(0.003)R	___1		0.985919	144.41	21	1	19.4107	17.6621	20.5259	21.1183	20.1645	20.6762											tr|A0A804N1V1|A0A804N1V1_MAIZE RRM domain-containing protein OS=Zea mays OX=4577 GN=100283567 PE=1 SV=1;tr|B4FLV1|B4FLV1_MAIZE RRM domain-containing protein OS=Zea mays OX=4577 GN=100283567 PE=1 SV=1;tr|A0A096S6K6|A0A096S6K6_MAIZE UBP1-associated protein 2
A0A804M268		0.767426	1.45183	SilkPhos	PB1 domain-containing protein OS=Zea mays OX=4577 PE=4 SV=1	1	TAGLPPRAPSMRRVQSELEVSARAHNQHRPA	VQS(1)ELEVSAR	___1		1	145.6	148	1	19.3186	17.1231	16.7599	18.8322	19.8773	18.8476											tr|A0A804M268|A0A804M268_MAIZE PB1 domain-containing protein OS=Zea mays OX=4577 PE=4 SV=1
A0A1D6EVU6		0.850351	1.45021	SilkPhos	Small G protein family protein / RhoGAP family protein OS=Zea mays OX=4577 GN=ZEAMMB73_Zm00001d006389 PE=4 SV=1	1	VKVEEAAKKTADKSKSILNNIERWQKGVAST	S(0.018)KS(0.982)ILNNIER	___1		0.982357	134.75	112	0	19.1932	17.7362	17.4027	19.9465	20.298	18.4382											tr|A0A1D6EVU6|A0A1D6EVU6_MAIZE Small G protein family protein / RhoGAP family protein OS=Zea mays OX=4577 GN=ZEAMMB73_Zm00001d006389 PE=4 SV=1;tr|A0A1D6EVU7|A0A1D6EVU7_MAIZE Small G protein family protein / RhoGAP family protein OS=Zea mays OX=4577 GN=ZEAM
A0A1D6HSC0		1.21321	1.44985	SilkPhos	187-kDa microtubule-associated protein AIR9 OS=Zea mays OX=4577 GN=ZEAMMB73_Zm00001d018795 PE=4 SV=1	1	PAEVGVPRSSLMKSTSSLNASSATRRSSTGT	STS(0.997)S(0.002)LNASSATR	___1		0.99731	158.86	59	0	22.3361	20.9123	20.602	22.698	23.0509	22.451											tr|A0A1D6HSC0|A0A1D6HSC0_MAIZE 187-kDa microtubule-associated protein AIR9 OS=Zea mays OX=4577 GN=ZEAMMB73_Zm00001d018795 PE=4 SV=1;tr|A0A1D6HS76|A0A1D6HS76_MAIZE 187-kDa microtubule-associated protein AIR9 OS=Zea mays OX=4577 GN=ZEAMMB73_Zm00001d018795 PE
B4F8M8	+	2.14394	1.44976	LeafLFQ	beta-glucosidase OS=Zea mays OX=4577 GN=100191390 PE=1 SV=1	2															3	6.7167	14	3	19.0835	19.4732	18.822	20.3443	21.0058	20.3778	tr|B4F8M8|B4F8M8_MAIZE beta-glucosidase OS=Zea mays OX=4577 GN=100191390 PE=1 SV=1;tr|A0A1D6L4E5|A0A1D6L4E5_MAIZE beta-glucosidase OS=Zea mays OX=4577 GN=100191390 PE=1 SV=1;tr|A0A804M3X9|A0A804M3X9_MAIZE beta-glucosidase OS=Zea mays OX=4577 GN=100191390 P
A0A1D6ECV6		0.711421	1.44886	SilkPhos	SNF1-related protein kinase regulatory subunit gamma-1 OS=Zea mays OX=4577 GN=ZEAMMB73_Zm00001d004006 PE=4 SV=1	2	SGPGSPVSSLVSRLGSFTFRRTSSGRLETAT	LGS(1)FTFR	___1		0.999995	141.52	135	0	25.8607	24.2215	23.4996	26.2797	26.8554	24.7933											tr|A0A1D6ECV6|A0A1D6ECV6_MAIZE SNF1-related protein kinase regulatory subunit gamma-1 OS=Zea mays OX=4577 GN=ZEAMMB73_Zm00001d004006 PE=4 SV=1;tr|C0P676|C0P676_MAIZE SNF1-related protein kinase regulatory subunit gamma-1 OS=Zea mays OX=4577 GN=100280507 PE
A0A1D6P7N7		0.432061	1.44639	LeafPhos	Putative SAP DNA-binding domain family protein isoform 1 OS=Zea mays OX=4577 GN=ZEAMMB73_Zm00001d047191 PE=4 SV=1	2	QVEVPTTKAGQESTISPTRRAPSVDVEEASA	AGQES(0.001)T(0.008)IS(0.943)PT(0.048)RR	___1		0.94295	169.09	112	2	16.5595	16.8974	20.9224	19.6872	20.0209	19.0103											tr|A0A1D6P7N7|A0A1D6P7N7_MAIZE Putative SAP DNA-binding domain family protein isoform 1 OS=Zea mays OX=4577 GN=ZEAMMB73_Zm00001d047191 PE=4 SV=1;tr|A0A804R6I9|A0A804R6I9_MAIZE SAP domain-containing protein OS=Zea mays OX=4577 GN=100381870 PE=1 SV=1;tr|A0A1
A0A804LQT5		1.21355	1.44536	SilkPhos	RRM domain-containing protein OS=Zea mays OX=4577 PE=1 SV=1	1	YSPASRDDADNVYEKSPPADSDGSPLHRRSP	S(1)PPADS(0.867)DGS(0.133)PLHR	___2		1	125.22	219	1	18.2015	16.9197	18.0493	18.6945	18.8765	19.9356											tr|A0A804LQT5|A0A804LQT5_MAIZE RRM domain-containing protein OS=Zea mays OX=4577 PE=1 SV=1;tr|B4FND7|B4FND7_MAIZE Arginine/serine-rich splicing factor SCL30 transcript I OS=Zea mays OX=4577 GN=SCL30 PE=1 SV=1;tr|A0A1D6KE51|A0A1D6KE51_MAIZE Serine/arginine-
C4J009	+	1.62517	1.44121	LeafLFQ	4-coumarate--CoA ligase OS=Zea mays OX=4577 GN=ZEAMMB73_Zm00001d020343 PE=1 SV=1	2															5	10.973	32	1	18.8472	20.0425	19.5785	21.157	21.12	20.5147	tr|C4J009|C4J009_MAIZE 4-coumarate--CoA ligase OS=Zea mays OX=4577 GN=ZEAMMB73_Zm00001d020343 PE=1 SV=1;tr|A0A1D6I3L3|A0A1D6I3L3_MAIZE Putative acyl-activating enzyme 17 peroxisomal OS=Zea mays OX=4577 GN=ZEAMMB73_Zm00001d020343 PE=3 SV=1;tr|A0A1D6I3L6|A0A
A0A804P269	+	1.29752	1.44108	SilkPhos	Uncharacterized protein OS=Zea mays OX=4577 GN=100274187 PE=1 SV=1	1	KKGQARLSEEATTTASPSKSKKQESHNGELN	LSEEATT(0.001)T(0.007)AS(0.966)PS(0.027)K	___1		0.965512	252.2	117	1	19.1887	18.3684	17.4372	19.8026	19.9676	19.5472											tr|A0A804P269|A0A804P269_MAIZE Uncharacterized protein OS=Zea mays OX=4577 GN=100274187 PE=1 SV=1;tr|B4FZG8|B4FZG8_MAIZE GeBP transcription factor OS=Zea mays OX=4577 GN=GBP14 PE=1 SV=1
A0A1D6JDS4		1.05742	1.44028	SilkPhos	Ubiquitin-specific protease family C19-related protein OS=Zea mays OX=4577 GN=ZEAMMB73_Zm00001d002391 PE=4 SV=1	1	SGAPRKVSGPLDSAASMKMRATSFAHNQAVT;SGVPRKVSGPLDSAASMKMRATSFAHNQAVT	KVSGPLDSAAS(1)MK	___1		0.999829	113.67	185	0	19.4047	17.473	17.7007	19.8332	19.8235	19.2425											tr|A0A1D6E0A1|A0A1D6E0A1_MAIZE Ubiquitin-specific protease family C19-related protein OS=Zea mays OX=4577 GN=ZEAMMB73_Zm00001d002391 PE=4 SV=1;tr|A0A1D6E0A5|A0A1D6E0A5_MAIZE Ubiquitin-specific protease family C19-related protein OS=Zea mays OX=4577 GN=ZEAM
A0A1D6NM32	+	1.26406	1.43989	SilkPhos	Adaptin ear-binding coat-associated protein 1 NECAP-1 OS=Zea mays OX=4577 GN=ZEAMMB73_Zm00001d044470 PE=4 SV=1	2	_______MIQHYEKQSSVDYSLKEGETLVLQ	QS(0.997)S(0.003)VDYSLK	___1		0.996776	113.22	9	0	19.7904	18.7704	18.2621	20.6163	20.7212	19.8051											tr|A0A1D6NM32|A0A1D6NM32_MAIZE Adaptin ear-binding coat-associated protein 1 NECAP-1 OS=Zea mays OX=4577 GN=ZEAMMB73_Zm00001d044470 PE=4 SV=1;tr|B4F9I0|B4F9I0_MAIZE Adaptin ear-binding coat-associated protein 1 NECAP-1 OS=Zea mays OX=4577 GN=ZEAMMB73_Zm000
A0A804U7M1	+	1.41003	1.43843	LeafLFQ	V-type proton ATPase catalytic subunit A OS=Zea mays OX=4577 GN=103626681 PE=1 SV=1	1															17	66.066	131	0	20.094	21.6345	21.3644	22.4417	22.4658	22.5007	tr|A0A804U7M1|A0A804U7M1_MAIZE V-type proton ATPase catalytic subunit A OS=Zea mays OX=4577 GN=103626681 PE=1 SV=1;tr|A0A804PFG1|A0A804PFG1_MAIZE V-type proton ATPase catalytic subunit A OS=Zea mays OX=4577 GN=103626681 PE=1 SV=1;tr|A0A1D6H1R5|A0A1D6H1R5_M
K7U5A5		0.719223	1.43823	SilkPhos	14-3-3 domain-containing protein OS=Zea mays OX=4577 GN=542285 PE=1 SV=1	3	______________MSPSEPTREESVYMAKL	MS(0.89)PS(0.104)EPT(0.002)REES(0.004)VYMAK	___1		0.88996	62.68	2	0	21.3686	18.4994	18.8163	21.0429	21.1594	20.7967											tr|A0A804MV43|A0A804MV43_MAIZE 14-3-3 domain-containing protein OS=Zea mays OX=4577 GN=542285 PE=1 SV=1;tr|A0A804MV45|A0A804MV45_MAIZE 14-3-3 domain-containing protein OS=Zea mays OX=4577 GN=542285 PE=1 SV=1;tr|A0A1D6F6I6|A0A1D6F6I6_MAIZE 14-3-3-like prote
A0A1D6FSC6		0.874369	1.43761	SilkLFQ	40S ribosomal protein S26 OS=Zea mays OX=4577 GN=ZEAMMB73_Zm00001d010614 PE=3 SV=1	1															2	7.2306	10	1	20.6465	18.0471	19.6593	20.8038	20.757	21.1048	tr|A0A1D6FSC6|A0A1D6FSC6_MAIZE 40S ribosomal protein S26 OS=Zea mays OX=4577 GN=ZEAMMB73_Zm00001d010614 PE=3 SV=1;tr|B6SIA2|B6SIA2_MAIZE 40S ribosomal protein S26 OS=Zea mays OX=4577 GN=100284808 PE=1 SV=1;tr|A0A1D6FSD1|A0A1D6FSD1_MAIZE 40S ribosomal prote
B4FU53		0.629529	1.43677	LeafLFQ	Large ribosomal subunit protein bL9c OS=Zea mays OX=4577 GN=100285012 PE=1 SV=1	1															4	7.5336	20	2	18.0365	21.1197	18.2797	20.0938	20.5988	21.0536	tr|B4FU53|B4FU53_MAIZE Large ribosomal subunit protein bL9c OS=Zea mays OX=4577 GN=100285012 PE=1 SV=1;tr|B6STU4|B6STU4_MAIZE Large ribosomal subunit protein bL9c OS=Zea mays OX=4577 GN=100285012 PE=1 SV=1;tr|B4FSV3|B4FSV3_MAIZE 50S ribosomal protein L9, c
C0PAY9		0.818528	1.43354	SilkPhos	SNARE-interacting protein KEULE OS=Zea mays OX=4577 PE=2 SV=1	1	MRSRRTGGTWARPRGSDDGYSSDSVLKHASS	GS(1)DDGYSSDSVLK	___1		0.999755	98.943	569	1	18.7463	16.0152	17.5487	18.5919	19.2119	18.807											tr|C0PAY9|C0PAY9_MAIZE SNARE-interacting protein KEULE OS=Zea mays OX=4577 PE=2 SV=1;tr|C0PAS5|C0PAS5_MAIZE SNARE-interacting protein KEULE OS=Zea mays OX=4577 PE=2 SV=1;tr|A0A1D6H4I2|A0A1D6H4I2_MAIZE SNARE-interacting protein KEULE OS=Zea mays OX=4577 GN=
A0A1D6JL60		1.15267	1.43125	LeafPhos	Protein kinase superfamily protein OS=Zea mays OX=4577 GN=ZEAMMB73_Zm00001d027340 PE=3 SV=1	1	ASRKLQEGPSLRKSASVGDWSANDKTTSTNH	S(0.003)AS(0.996)VGDWS(0.001)ANDK	___1		0.996335	130.27	619	3	17.2178	17.6126	16.543	18.6402	19.365	17.6621											tr|A0A1D6JL60|A0A1D6JL60_MAIZE Protein kinase superfamily protein OS=Zea mays OX=4577 GN=ZEAMMB73_Zm00001d027340 PE=3 SV=1;tr|A0A804LC91|A0A804LC91_MAIZE Protein kinase superfamily protein OS=Zea mays OX=4577 PE=1 SV=1;tr|A0A1D6JL62|A0A1D6JL62_MAIZE Protei
A0A1D6L6Z3		0.713806	1.43049	SilkPhos	Nuclear pore complex protein NUP1 OS=Zea mays OX=4577 GN=ZEAMMB73_Zm00001d034371 PE=4 SV=1	1	YSSDLNTSSLSQRSQSLHVGGRQVLKRSGAE	S(0.001)QS(0.999)LHVGGR	___1		0.999267	147.62	124	1	18.7343	15.9809	17.8235	18.8269	19.735	18.2684											tr|A0A1D6L6Z3|A0A1D6L6Z3_MAIZE Nuclear pore complex protein NUP1 OS=Zea mays OX=4577 GN=ZEAMMB73_Zm00001d034371 PE=4 SV=1;tr|A0A1D6L6Z4|A0A1D6L6Z4_MAIZE Nuclear pore complex protein NUP1 OS=Zea mays OX=4577 GN=ZEAMMB73_Zm00001d034371 PE=1 SV=1
B4G1V7		0.415618	1.42507	LeafPhos	Nodulin-related protein 1 OS=Zea mays OX=4577 GN=100278648 PE=1 SV=1	4	EPAAVPAPAAEEGSKSSEGFGLGDVMKGAEQ	S(0.5)S(0.5)EGFGLGDVMK	___1	ambiguous	0.5	114.24	122	1	20.7744	16.2275	19.3012	19.8058	21.3312	19.4414											tr|B4G1V7|B4G1V7_MAIZE Nodulin-related protein 1 OS=Zea mays OX=4577 GN=100278648 PE=1 SV=1;tr|A0A804UFF6|A0A804UFF6_MAIZE Nodulin-related protein 1 OS=Zea mays OX=4577 GN=100278648 PE=1 SV=1
A0A1D6JXU1		0.503421	1.42459	SilkPhos	Splicing factor PWI domain-containing protein OS=Zea mays OX=4577 GN=ZEAMMB73_Zm00001d028579 PE=4 SV=1	1	SPYSRRGSPSLSRYPSPFTRRRSPLRRKSPS	YPS(1)PFTR	___1		0.999945	96.668	295	1	20.3057	19.8219	16.463	20.2955	20.7458	19.8232											tr|A0A1D6JXU1|A0A1D6JXU1_MAIZE Splicing factor PWI domain-containing protein OS=Zea mays OX=4577 GN=ZEAMMB73_Zm00001d028579 PE=4 SV=1;tr|A0A804LHU5|A0A804LHU5_MAIZE PWI domain-containing protein OS=Zea mays OX=4577 GN=100304415 PE=1 SV=1;tr|A0A1D6JXR7|A0A1
A0A1D6JNT8	+	1.49904	1.42396	SilkPhos	Proteasome subunit alpha type OS=Zea mays OX=4577 GN=ZEAMMB73_Zm00001d027688 PE=3 SV=1	3	MFLTRTEYDRGVNTFSPEGRLFQVEYAIEAI	GVNTFS(1)PEGR	___1		0.999852	128.85	16	0	18.9112	18.0567	17.7249	19.3214	20.1705	19.4728											tr|A0A1D6JNT8|A0A1D6JNT8_MAIZE Proteasome subunit alpha type OS=Zea mays OX=4577 GN=ZEAMMB73_Zm00001d027688 PE=3 SV=1;tr|B6TJB6|B6TJB6_MAIZE Proteasome subunit alpha type OS=Zea mays OX=4577 GN=100283546 PE=1 SV=1;tr|B6T504|B6T504_MAIZE Proteasome subunit
A0A804PK58	+	1.98622	1.42306	SilkPhos	NPH3 domain-containing protein OS=Zea mays OX=4577 PE=1 SV=1	1	LDDSPAHSGGHRRSRSAESVSFDGTRRSLSA	S(1)AESVSFDGTR	___1		0.999901	95.401	477	2	17.9412	17.1345	17.3869	18.7477	19.3109	18.6731											tr|A0A804PK58|A0A804PK58_MAIZE NPH3 domain-containing protein OS=Zea mays OX=4577 PE=1 SV=1;tr|C0P4L2|C0P4L2_MAIZE BTB/POZ domain-containing protein OS=Zea mays OX=4577 GN=Orphan261 PE=1 SV=1;tr|A0A804PJ87|A0A804PJ87_MAIZE NPH3 domain-containing protein OS
A0A1D6E4T9	+	1.71046	1.42064	LeafLFQ	Putative beta-D-xylosidase 6 OS=Zea mays OX=4577 GN=ZEAMMB73_Zm00001d002853 PE=4 SV=1	2															5	10.867	19	2	18.9762	19.0066	18.5735	20.9545	20.0634	19.8003	tr|A0A1D6E4T9|A0A1D6E4T9_MAIZE Putative beta-D-xylosidase 6 OS=Zea mays OX=4577 GN=ZEAMMB73_Zm00001d002853 PE=4 SV=1;tr|A0A1D6E4T8|A0A1D6E4T8_MAIZE Putative beta-D-xylosidase 6 OS=Zea mays OX=4577 GN=ZEAMMB73_Zm00001d002853 PE=1 SV=1;tr|C0HHF9|C0HHF9_MAIZE
A0A1D6GJU5	+	1.36397	1.41979	SilkPhos	mitogen-activated protein kinase kinase kinase OS=Zea mays OX=4577 GN=ZEAMMB73_Zm00001d013477 PE=3 SV=1	1	SQLLEHPFVNRPLRASFESSSPPAI______	AS(0.957)FES(0.039)S(0.002)S(0.002)PPAI	___1		0.957123	83.869	572	1	17.086	18.3652	18.2552	19.5975	19.5712	18.7971											tr|A0A1D6GJU5|A0A1D6GJU5_MAIZE mitogen-activated protein kinase kinase kinase OS=Zea mays OX=4577 GN=ZEAMMB73_Zm00001d013477 PE=3 SV=1;tr|A0A804P8U0|A0A804P8U0_MAIZE mitogen-activated protein kinase kinase kinase OS=Zea mays OX=4577 PE=1 SV=1;tr|A0A1D6GJU9
A0A804MXR4		0.599678	1.41796	SilkPhos	Uncharacterized protein OS=Zea mays OX=4577 PE=1 SV=1	2	DAAKAAAGKEPVSPGTPSSVAAGRSSCEERR	AAAGKEPVSPGT(0.989)PS(0.008)S(0.003)VAAGR	___1		0.988662	184.22	41	0	21.1198	19.2061	17.7545	21.3491	21.0091	19.976											tr|A0A804MXR4|A0A804MXR4_MAIZE Uncharacterized protein OS=Zea mays OX=4577 PE=1 SV=1
B4FI70	+	1.26237	1.41497	SilkPhos	Dynein light chain OS=Zea mays OX=4577 GN=100194301 PE=1 SV=1	2	QVVLRASSEDRKPVGSGSPPPAATATAVAHK	KPVGS(0.567)GS(0.433)PPPAATATAVAHK	___1	ambiguous	0.566588	125.79	29	2	17.8731	17.408	16.199	18.607	18.8462	18.2718											tr|B4FI70|B4FI70_MAIZE Dynein light chain OS=Zea mays OX=4577 GN=100194301 PE=1 SV=1;tr|A0A804N1L8|A0A804N1L8_MAIZE Dynein light chain OS=Zea mays OX=4577 GN=100194301 PE=1 SV=1
C4IY83	+	2.7898	1.41231	LeafPhos	PUM-HD domain-containing protein OS=Zea mays OX=4577 PE=2 SV=1	1	SRSASPDPELVRRAPSPSLPPIGVKVGNTDK	RAPS(0.996)PS(0.004)LPPIGVK	___1		0.995571	135.02	79	0	19.5568	19.4682	19.8804	21.1363	20.777	21.229											tr|C4IY83|C4IY83_MAIZE PUM-HD domain-containing protein OS=Zea mays OX=4577 PE=2 SV=1;tr|A0A1D6LHU5|A0A1D6LHU5_MAIZE Pumilio homolog 3 OS=Zea mays OX=4577 GN=ZEAMMB73_Zm00001d035679 PE=4 SV=1;tr|A0A1D6LHT9|A0A1D6LHT9_MAIZE Pumilio homolog 3 OS=Zea mays OX=
A0A1D6FE19	+	1.34083	1.41198	SilkPhos	Octicosapeptide/Phox/Bem1p family protein OS=Zea mays OX=4577 GN=ZEAMMB73_Zm00001d008591 PE=4 SV=1	1	AMTGMSPSEASSRVFSDDDKSDHGGGGRKAQ	VFS(1)DDDKSDHGGGGR	___1		1	110.38	358	0	17.7117	16.9276	17.8022	18.125	19.5103	19.042											tr|A0A1D6FE19|A0A1D6FE19_MAIZE Octicosapeptide/Phox/Bem1p family protein OS=Zea mays OX=4577 GN=ZEAMMB73_Zm00001d008591 PE=4 SV=1;tr|B7ZY51|B7ZY51_MAIZE Octicosapeptide/Phox/Bem1p family protein OS=Zea mays OX=4577 GN=100279440 PE=1 SV=1
A0A1D6HJQ7	+	1.88509	1.41171	SilkPhos	Dynamin-2A OS=Zea mays OX=4577 GN=ZEAMMB73_Zm00001d017979 PE=4 SV=1	1	ASYGNDSSGAEGSPRSPGHSGEDWKSAFDSA	S(0.999)PGHS(0.001)GEDWK	___1		0.998965	101.39	364	0	17.6942	17.7373	16.8023	18.6478	18.7449	19.0763											tr|A0A1D6HJQ7|A0A1D6HJQ7_MAIZE Dynamin-2A OS=Zea mays OX=4577 GN=ZEAMMB73_Zm00001d017979 PE=4 SV=1;tr|A0A1D6HJQ6|A0A1D6HJQ6_MAIZE dynamin GTPase OS=Zea mays OX=4577 GN=ZEAMMB73_Zm00001d017979 PE=3 SV=1;tr|A0A1D6HJQ5|A0A1D6HJQ5_MAIZE dynamin GTPase OS=Zea m
A0A1D6L994		0.332917	1.41022	LeafPhos	Protein kinase superfamily protein OS=Zea mays OX=4577 GN=ZEAMMB73_Zm00001d034608 PE=4 SV=1	1	AETGTYRWMAPELYSTVTLRRGEKKHYTNKV	WMAPELY(0.093)S(0.636)T(0.636)VT(0.636)LRR	___2	ambiguous	0.635529	53.683	62	1	21.17	21.1537	17.2071	23.1863	19.2231	21.3522											tr|A0A1D6L994|A0A1D6L994_MAIZE Protein kinase superfamily protein OS=Zea mays OX=4577 GN=ZEAMMB73_Zm00001d034608 PE=4 SV=1;tr|A0A804M697|A0A804M697_MAIZE Protein kinase domain-containing protein OS=Zea mays OX=4577 PE=1 SV=1
A0A1D6J8V1		1.18717	1.40829	LeafPhos	Uncharacterized protein (Fragment) OS=Zea mays OX=4577 GN=ZEAMMB73_Zm00001d025712 PE=4 SV=1	1	_____________MTTAAPPPLLMAHREGGD	MT(1)T(1)AAPPPLLMAHR	___2		1	52.49	3	1	18.3508	18.8309	17.1785	19.9663	19.5673	19.0514											tr|A0A1D6J8V1|A0A1D6J8V1_MAIZE Uncharacterized protein (Fragment) OS=Zea mays OX=4577 GN=ZEAMMB73_Zm00001d025712 PE=4 SV=1;tr|A0A1D6J8U9|A0A1D6J8U9_MAIZE Uncharacterized protein (Fragment) OS=Zea mays OX=4577 GN=ZEAMMB73_Zm00001d025712 PE=4 SV=1;tr|A0A804R
A0A804MIX8	+	1.11589	1.40774	SilkLFQ	Uncharacterized protein OS=Zea mays OX=4577 GN=100281754 PE=1 SV=1	1															4	18.131	12	2	19.931	17.9544	18.5944	20.01	20.3785	20.3145	tr|A0A804MIX8|A0A804MIX8_MAIZE Uncharacterized protein OS=Zea mays OX=4577 GN=100281754 PE=1 SV=1;sp|A0A1D6EFT8|EDSB_MAIZE Eudesmanediol synthase OS=Zea mays OX=4577 GN=EDS PE=1 SV=1;tr|A0A1D6EFQ5|A0A1D6EFQ5_MAIZE Alpha-humulene/(-)-(E)-beta-caryophyllene
C4IZB2		0.939345	1.40576	SilkPhos	Steroid nuclear receptor ligand-binding OS=Zea mays OX=4577 PE=2 SV=1	1	KPSYRKRKPSNSTEFSVRTNASGGKGADHPP	PSNST(0.001)EFS(0.999)VR	___1		0.999408	108.74	337	0	19.6874	18.8694	17.5211	20.1978	20.5638	19.5335											tr|C4IZB2|C4IZB2_MAIZE Steroid nuclear receptor ligand-binding OS=Zea mays OX=4577 PE=2 SV=1;tr|C0P4V8|C0P4V8_MAIZE Steroid nuclear receptor ligand-binding OS=Zea mays OX=4577 PE=2 SV=1;tr|A0A1D6E9J9|A0A1D6E9J9_MAIZE Steroid nuclear receptor ligand-binding
A0A1D6KKX7		0.621357	1.40522	SilkPhos	DNA binding protein OS=Zea mays OX=4577 GN=ZEAMMB73_Zm00001d031723 PE=1 SV=1	2	HDDRDSRASGTTRAGSAAESSENEAESQSTS;RHDDRDSRASGTRAGSAAESSENEAESQSTS	AGS(0.913)AAES(0.044)S(0.044)ENEAESQSTSADRK	___1		0.912602	93.269	214	2	18.9425	17.4641	15.4493	18.8662	18.5399	18.6655											tr|A0A1D6KKX7|A0A1D6KKX7_MAIZE DNA binding protein OS=Zea mays OX=4577 GN=ZEAMMB73_Zm00001d031723 PE=1 SV=1;tr|A0A804NZT1|A0A804NZT1_MAIZE BZIP domain-containing protein OS=Zea mays OX=4577 PE=1 SV=1;tr|K7U3X9|K7U3X9_MAIZE Putative bZIP transcription facto
B4FF32		0.682922	1.4042	SilkPhos	Uncharacterized protein OS=Zea mays OX=4577 PE=2 SV=1	1	DQSPITQPGAADASPSRTADASPAREPSPSP	AAVEPDQSPIT(0.001)QPGAADAS(0.169)PS(0.829)R	___1		0.829383	63.726	328	2	19.1849	16.1369	17.4282	19.3557	19.228	18.379											tr|B4FF32|B4FF32_MAIZE Uncharacterized protein OS=Zea mays OX=4577 PE=2 SV=1;tr|A0A1D6QF12|A0A1D6QF12_MAIZE Nuclear-pore anchor OS=Zea mays OX=4577 GN=ZEAMMB73_Zm00001d052282 PE=4 SV=1;tr|A0A1D6QEW9|A0A1D6QEW9_MAIZE Nuclear-pore anchor OS=Zea mays OX=4577
A0A804NSQ8	+	1.17856	1.40245	LeafLFQ	glycerophosphodiester phosphodiesterase OS=Zea mays OX=4577 PE=1 SV=1	1															2	5.5977	25	1	19.1677	20.9296	20.3165	21.2035	21.941	21.4767	tr|A0A804NSQ8|A0A804NSQ8_MAIZE glycerophosphodiester phosphodiesterase OS=Zea mays OX=4577 PE=1 SV=1;tr|A0A804NSQ7|A0A804NSQ7_MAIZE glycerophosphodiester phosphodiesterase OS=Zea mays OX=4577 PE=1 SV=1;tr|C0PGU8|C0PGU8_MAIZE glycerophosphodiester phosphodi
B6TCE9		0.444296	1.40217	LeafLFQ	Peptidyl-prolyl cis-trans isomerase OS=Zea mays OX=4577 GN=100282887 PE=1 SV=1	1															8	32.436	27	1	23.0066	19.1171	23.2853	22.8955	23.4772	23.2428	tr|B6TCE9|B6TCE9_MAIZE Peptidyl-prolyl cis-trans isomerase OS=Zea mays OX=4577 GN=100282887 PE=1 SV=1;tr|A0A804QPS8|A0A804QPS8_MAIZE Peptidyl-prolyl cis-trans isomerase OS=Zea mays OX=4577 GN=100282887 PE=1 SV=1;tr|A0A804QSF6|A0A804QSF6_MAIZE Peptidyl-prol
B4FVH1		0.82924	1.39933	LeafLFQ	Malate dehydrogenase OS=Zea mays OX=4577 GN=100273428 PE=1 SV=1	2															6	26.985	27	2	18.3527	19.9765	20.743	20.4244	21.5413	21.3046	tr|B4FVH1|B4FVH1_MAIZE Malate dehydrogenase OS=Zea mays OX=4577 GN=100273428 PE=1 SV=1;tr|A0A804QNL6|A0A804QNL6_MAIZE Malate dehydrogenase OS=Zea mays OX=4577 GN=100273428 PE=1 SV=1;tr|A0A1D6FKV9|A0A1D6FKV9_MAIZE Malate dehydrogenase OS=Zea mays OX=4577 GN
A0A804PVH3	+	1.51449	1.39516	LeafLFQ	Vacuolar proton pump subunit B OS=Zea mays OX=4577 GN=100282598 PE=1 SV=1	1															8	23.496	45	0	20.0058	21.3154	21.0178	21.8641	22.3373	22.323	tr|A0A804PVH3|A0A804PVH3_MAIZE Vacuolar proton pump subunit B OS=Zea mays OX=4577 GN=100282598 PE=1 SV=1;tr|B6UHI4|B6UHI4_MAIZE Vacuolar proton pump subunit B OS=Zea mays OX=4577 GN=100286306 PE=1 SV=1;tr|B6T9C0|B6T9C0_MAIZE Vacuolar proton pump subunit B
C0PKZ2		0.938333	1.39471	LeafPhos	(+)-neomenthol dehydrogenase OS=Zea mays OX=4577 PE=1 SV=1	3	____MDAAAAAAAAASPTSKRIALVTGGNKG	MDAAAAAAAAAS(0.978)PT(0.011)S(0.011)KR	___1		0.97848	123.63	12	2	18.5676	16.9248	16.5713	19.3701	18.279	18.5987											tr|C0PKZ2|C0PKZ2_MAIZE (+)-neomenthol dehydrogenase OS=Zea mays OX=4577 PE=1 SV=1
A0A1D6QML2		0.476167	1.39373	SilkPhos	Uncharacterized protein OS=Zea mays OX=4577 GN=ZEAMMB73_Zm00001d053181 PE=1 SV=1	1	RASPSRASSSSSSSSSPSAHFRSLSWSVSRT	ASSSSSSSS(0.01)S(0.988)PS(0.002)AHFR	___1		0.988436	188.59	225	1	19.8861	20.1741	16.4066	20.4356	20.7424	19.47											tr|A0A1D6QML2|A0A1D6QML2_MAIZE Uncharacterized protein OS=Zea mays OX=4577 GN=ZEAMMB73_Zm00001d053181 PE=1 SV=1
K7VGJ2		0.722119	1.39318	SilkPhos	Ubiquitin carrier protein 7 OS=Zea mays OX=4577 GN=100272466 PE=1 SV=1	1	____________MAGTPSQASLLLQKQLKDL	AGT(1)PSQASLLLQK	___1		0.999779	142.39	4	0	20.8397	18.843	17.9157	20.767	20.7912	20.2196											tr|K7VGJ2|K7VGJ2_MAIZE Ubiquitin carrier protein 7 OS=Zea mays OX=4577 GN=100272466 PE=1 SV=1;tr|B4FNT2|B4FNT2_MAIZE Ubiquitin carrier protein 7 OS=Zea mays OX=4577 GN=UCE PE=1 SV=1;tr|A0A1D6FRQ2|A0A1D6FRQ2_MAIZE Ubiquitin carrier protein 7 OS=Zea mays OX=
K7W1Y8		0.966441	1.39151	SilkPhos	Cp protein OS=Zea mays OX=4577 GN=ZEAMMB73_Zm00001d048117 PE=4 SV=1	1	______MEKALTKLGSFTISRKAKQELSAIG	LGS(0.978)FT(0.022)ISR	___1		0.97757	107.21	10	3	16.4375	16.9569	16.0096	17.7103	18.9937	16.8746											tr|K7W1Y8|K7W1Y8_MAIZE Cp protein OS=Zea mays OX=4577 GN=ZEAMMB73_Zm00001d048117 PE=4 SV=1;tr|B6T306|B6T306_MAIZE Cp protein OS=Zea mays OX=4577 GN=100282061 PE=2 SV=1
A0A804P4P3		0.650934	1.39121	SilkPhos	CSD domain-containing protein OS=Zea mays OX=4577 GN=100857032 PE=1 SV=1	1	DDGRTKAVDVTGPDGSFVRGGGGGGGGRPHR	AVDVTGPDGS(1)FVR	___1		0.99987	96.866	76	1	16.561	19.4661	19.1072	19.4446	20.3942	19.4691											tr|A0A804P4P3|A0A804P4P3_MAIZE CSD domain-containing protein OS=Zea mays OX=4577 GN=100857032 PE=1 SV=1;tr|C0P2C3|C0P2C3_MAIZE Uncharacterized protein OS=Zea mays OX=4577 GN=100857032 PE=1 SV=1;tr|A0A804P4P2|A0A804P4P2_MAIZE Uncharacterized protein OS=Zea
O24583	+	1.65935	1.39119	SilkLFQ	Non-specific lipid-transfer protein OS=Zea mays OX=4577 GN=542343 PE=1 SV=1	1															4	47.077	44	0	24.4466	23.6837	24.9001	25.4698	25.9508	25.7834	tr|O24583|O24583_MAIZE Non-specific lipid-transfer protein OS=Zea mays OX=4577 GN=542343 PE=1 SV=1;tr|A0A1D6NQQ1|A0A1D6NQQ1_MAIZE Non-specific lipid-transfer protein OS=Zea mays OX=4577 GN=ZEAMMB73_Zm00001d044686 PE=3 SV=1
B4FBD5		0.897655	1.3888	LeafLFQ	FAD dependent oxidoreductase domain-containing protein OS=Zea mays OX=4577 PE=2 SV=1	2															2	12.767	23	1	21.0366	20.9267	18.8774	21.9969	21.4584	21.5517	tr|B4FBD5|B4FBD5_MAIZE FAD dependent oxidoreductase domain-containing protein OS=Zea mays OX=4577 PE=2 SV=1;tr|B4FTJ7|B4FTJ7_MAIZE Putative sarcosine oxidase OS=Zea mays OX=4577 GN=100273204 PE=1 SV=1
C0P7L9	+	1.21535	1.38669	SilkLFQ	Uncharacterized protein OS=Zea mays OX=4577 PE=2 SV=1	1															3	9.4452	22	1	20.5047	20.1371	18.7545	21.249	21.2409	21.0664	tr|C0P7L9|C0P7L9_MAIZE Uncharacterized protein OS=Zea mays OX=4577 PE=2 SV=1;tr|A0A1D6JR11|A0A1D6JR11_MAIZE Protein CutA chloroplastic OS=Zea mays OX=4577 GN=ZEAMMB73_Zm00001d027966 PE=3 SV=1;tr|C0HF92|C0HF92_MAIZE Protein CutA, chloroplastic OS=Zea mays O
C0PH85		0.956553	1.38662	LeafLFQ	Tubulin beta chain OS=Zea mays OX=4577 GN=100383576 PE=1 SV=1	2															5	12.895	25	1	18.1778	20.1786	20.181	21.1451	20.7681	20.784	tr|C0PH85|C0PH85_MAIZE Tubulin beta chain OS=Zea mays OX=4577 GN=100383576 PE=1 SV=1;tr|A0A1D6H1F3|A0A1D6H1F3_MAIZE Tubulin beta chain OS=Zea mays OX=4577 GN=ZEAMMB73_Zm00001d015348 PE=3 SV=1
A0A1D6L7Q4		1.00832	1.386	LeafPhos	Basic leucine zipper 25 OS=Zea mays OX=4577 GN=ZEAMMB73_Zm00001d034447 PE=4 SV=1	2	VAGKMGSTDSLQRVASLEHLQKRMCGGPASS	VAS(1)LEHLQK	___1		1	140.78	99	1	17.7283	19.006	19.7686	20.5821	20.3344	19.7443											tr|A0A1D6L7Q4|A0A1D6L7Q4_MAIZE Basic leucine zipper 25 OS=Zea mays OX=4577 GN=ZEAMMB73_Zm00001d034447 PE=4 SV=1;tr|B4FJ00|B4FJ00_MAIZE BZIP domain-containing protein OS=Zea mays OX=4577 PE=2 SV=1;tr|A0A1D6GFJ2|A0A1D6GFJ2_MAIZE Basic leucine zipper 25 OS=Ze
C0PDT9	+	1.60773	1.3842	SilkPhos	H15 domain-containing protein OS=Zea mays OX=4577 PE=2 SV=1	1	______MAGKDGSVPSPPPPRLPSYPEMIAE	DGS(0.002)VPS(0.998)PPPPR	___1		0.997673	76.165	10	0	20.0916	19.1008	19.413	21.1363	21.2288	20.3929											tr|C0PDT9|C0PDT9_MAIZE H15 domain-containing protein OS=Zea mays OX=4577 PE=2 SV=1;tr|A0A1D6I413|A0A1D6I413_MAIZE HMG-Y-related protein A OS=Zea mays OX=4577 GN=ZEAMMB73_Zm00001d020412 PE=1 SV=1
A0A1D6H988		0.57245	1.38346	SilkPhos	Protein MEI2-like 1 OS=Zea mays OX=4577 GN=ZEAMMB73_Zm00001d016606 PE=4 SV=1	1	KQESLHHIGSKSVASSPIEKPQPIGTKTVGR	S(0.205)VAS(0.897)S(0.897)PIEKPQPIGTK	___1		0.897415	103.43	57	1	19.5139	15.9421	18.3393	19.3294	19.7012	18.915											tr|A0A1D6H988|A0A1D6H988_MAIZE Protein MEI2-like 1 OS=Zea mays OX=4577 GN=ZEAMMB73_Zm00001d016606 PE=4 SV=1;tr|A0A1D6H967|A0A1D6H967_MAIZE Protein MEI2-like 1 OS=Zea mays OX=4577 GN=100193681 PE=1 SV=1;tr|A0A3L6EU50|A0A3L6EU50_MAIZE Protein MEI2-like 1 OS=
C0PJK5		1.00535	1.38286	SilkPhos	IQ-domain 3 OS=Zea mays OX=4577 GN=100273111 PE=1 SV=1	2	NASTSAVRVPVSRAISIQRPATPNKSSRPPS	AIS(1)IQRPAT(1)PNK	___2		1	128.85	331	0	21.6094	20.235	19.4383	21.9442	21.571	21.916											tr|C0PJK5|C0PJK5_MAIZE IQ-domain 3 OS=Zea mays OX=4577 GN=100273111 PE=1 SV=1;tr|A0A1D6N7T4|A0A1D6N7T4_MAIZE IQ-domain 3 OS=Zea mays OX=4577 GN=ZEAMMB73_Zm00001d042973 PE=3 SV=1;tr|B4FSY0|B4FSY0_MAIZE IQ-domain 3 OS=Zea mays OX=4577 GN=100273111 PE=1 SV=1;
C0PJK5		1.00535	1.38286	SilkPhos	IQ-domain 3 OS=Zea mays OX=4577 GN=100273111 PE=1 SV=1	2	VRVPVSRAISIQRPATPNKSSRPPSRQSLST	AIS(1)IQRPAT(1)PNK	___2		1	128.85	337	0	21.6094	20.235	19.4383	21.9442	21.571	21.916											tr|C0PJK5|C0PJK5_MAIZE IQ-domain 3 OS=Zea mays OX=4577 GN=100273111 PE=1 SV=1;tr|A0A1D6N7T4|A0A1D6N7T4_MAIZE IQ-domain 3 OS=Zea mays OX=4577 GN=ZEAMMB73_Zm00001d042973 PE=3 SV=1;tr|B4FSY0|B4FSY0_MAIZE IQ-domain 3 OS=Zea mays OX=4577 GN=100273111 PE=1 SV=1;
C4J965		0.327863	1.38254	LeafPhos	EF-hand domain-containing protein OS=Zea mays OX=4577 PE=2 SV=1	2	NMGVGRRTMRNSLNISMRDAPGAF_______	NSLNIS(1)MR	___1		1	129.88	218	1	20.2051	20.2707	15.0475	20.0898	19.9114	19.6698											tr|C4J965|C4J965_MAIZE EF-hand domain-containing protein OS=Zea mays OX=4577 PE=2 SV=1;tr|A0A1D6Q779|A0A1D6Q779_MAIZE Calcium dependent protein kinase7 OS=Zea mays OX=4577 GN=ZEAMMB73_Zm00001d051502 PE=4 SV=1;tr|A0A1D6JBQ1|A0A1D6JBQ1_MAIZE Calcium dependen
A0A1D6K4Z7	+	1.20632	1.38165	LeafLFQ	Putative acetyl-CoA acetyltransferase cytosolic 2 OS=Zea mays OX=4577 GN=ZEAMMB73_Zm00001d029416 PE=3 SV=1	2															5	29.13	32	1	18.7262	19.7346	19.84	21.6219	20.3566	20.4673	tr|A0A1D6K4Z7|A0A1D6K4Z7_MAIZE Putative acetyl-CoA acetyltransferase cytosolic 2 OS=Zea mays OX=4577 GN=ZEAMMB73_Zm00001d029416 PE=3 SV=1;tr|A0A1D6K4Z5|A0A1D6K4Z5_MAIZE Putative acetyl-CoA acetyltransferase cytosolic 2 OS=Zea mays OX=4577 GN=100282283 PE=1
A0A1D6K9I0		1.1124	1.38063	SilkPhos	WEB family protein chloroplastic OS=Zea mays OX=4577 PE=1 SV=1	1	PPSAAAQKPRLSFDRSPRSGDTKPVVERRVP;PPSAAAQKPRLSFDRSPRSVDTKPVVERRVP	LSFDRS(1)PR	___1		1	107.11	87	2	16.9827	17.2973	16.8046	17.584	19.4917	18.1508											tr|A0A804PC89|A0A804PC89_MAIZE WEB family protein chloroplastic OS=Zea mays OX=4577 PE=1 SV=1;tr|A0A1D6GT30|A0A1D6GT30_MAIZE Putative WEB family protein chloroplastic OS=Zea mays OX=4577 GN=ZEAMMB73_Zm00001d014418 PE=1 SV=1;tr|A0A804PCF8|A0A804PCF8_MAIZE W
A0A1D6JYA9		0.853963	1.37865	SilkPhos	DNA binding protein OS=Zea mays OX=4577 GN=103634469 PE=1 SV=1	2	DDWDDDFRPDMRRNQSVGSFAAAGAQSGRQP;DDWDDDFRSDMRRNQSVGSFAAAGAQSGRQP	NQS(1)VGSFAAAGAQSGR	___1		1	233.84	172	0	21.3189	19.4541	19.0121	21.5567	21.5597	20.8046											tr|A0A1D6JYA9|A0A1D6JYA9_MAIZE DNA binding protein OS=Zea mays OX=4577 GN=103634469 PE=1 SV=1;tr|A0A804RAB4|A0A804RAB4_MAIZE Arf-GAP domain-containing protein OS=Zea mays OX=4577 PE=1 SV=1;tr|A0A804RC36|A0A804RC36_MAIZE Arf-GAP domain-containing protein OS
A0A1D6JY03		0.863461	1.37832	SilkPhos	Oxysterol-binding protein-related protein 3B OS=Zea mays OX=4577 GN=ZEAMMB73_Zm00001d028606 PE=4 SV=1	1	SSGGGFFSSFAAGMRSWGTAVHKSVNGLLGY	S(1)WGTAVHK	___1		1	133.81	27	0	18.9078	18.8215	17.4495	20.284	20.402	18.6278											tr|A0A1D6JY03|A0A1D6JY03_MAIZE Oxysterol-binding protein-related protein 3B OS=Zea mays OX=4577 GN=ZEAMMB73_Zm00001d028606 PE=4 SV=1;tr|C4J5B2|C4J5B2_MAIZE Oxysterol-binding protein-related protein 3B OS=Zea mays OX=4577 GN=100285774 PE=1 SV=1;tr|B4FPC4|B4
A0A1D6ME27		0.649717	1.37716	SilkPhos	Putative casein kinase family protein OS=Zea mays OX=4577 GN=ZEAMMB73_Zm00001d039162 PE=4 SV=1	2	LSTEAEQTRSRTTDASPGAFQRSGAPRWSPQ	TTDAS(1)PGAFQR	___2		0.999943	171.67	117	1	16.6431	19.3304	19.4514	19.9746	19.319	20.2627											tr|A0A1D6ME27|A0A1D6ME27_MAIZE Putative casein kinase family protein OS=Zea mays OX=4577 GN=ZEAMMB73_Zm00001d039162 PE=4 SV=1;tr|A0A804Q6M9|A0A804Q6M9_MAIZE non-specific serine/threonine protein kinase OS=Zea mays OX=4577 PE=1 SV=1;tr|A0A1D6ME26|A0A1D6ME26
A0A1D6H988		0.548187	1.37416	SilkPhos	Protein MEI2-like 1 OS=Zea mays OX=4577 GN=ZEAMMB73_Zm00001d016606 PE=4 SV=1	1	RTAEAVDSRHLHKVGSGNLNGHSFDRAGEGA	VGS(1)GNLNGHSFDR	___1		1	159.12	601	1	19.9781	18.6639	16.2339	19.6531	19.9565	19.3889											tr|A0A1D6H988|A0A1D6H988_MAIZE Protein MEI2-like 1 OS=Zea mays OX=4577 GN=ZEAMMB73_Zm00001d016606 PE=4 SV=1;tr|A0A1D6H967|A0A1D6H967_MAIZE Protein MEI2-like 1 OS=Zea mays OX=4577 GN=100193681 PE=1 SV=1;tr|A0A3L6EU50|A0A3L6EU50_MAIZE Protein MEI2-like 1 OS=
A0A804QQ77	+	1.54316	1.37251	SilkLFQ	Uncharacterized protein OS=Zea mays OX=4577 GN=103635604 PE=1 SV=1	1															2	10.327	6	2	19.6145	18.4912	18.3572	20.0212	20.2069	20.3522	tr|A0A804QQ77|A0A804QQ77_MAIZE Uncharacterized protein OS=Zea mays OX=4577 GN=103635604 PE=1 SV=1;tr|A0A1D6FPC4|A0A1D6FPC4_MAIZE Cell division protein FtsZ homolog 2-2 chloroplastic OS=Zea mays OX=4577 GN=103635604 PE=1 SV=1;tr|A0A1D6FPC6|A0A1D6FPC6_MAIZE
A0A804N936		0.390633	1.37182	SilkPhos	Fructose-bisphosphate aldolase OS=Zea mays OX=4577 GN=542261 PE=3 SV=1	2	GTPGKGILAADESTGTIGKRLSSINVENVEE	GILAADES(0.004)T(0.012)GT(0.985)IGKR	___1		0.984575	188.63	35	0	20.4851	20.5106	18.0119	21.8048	22.6801	18.6382											tr|A0A804N936|A0A804N936_MAIZE Fructose-bisphosphate aldolase OS=Zea mays OX=4577 GN=542261 PE=3 SV=1;tr|B4FWP0|B4FWP0_MAIZE Fructose-bisphosphate aldolase OS=Zea mays OX=4577 GN=100272913 PE=1 SV=1;tr|B4FAL9|B4FAL9_MAIZE Fructose-bisphosphate aldolase OS=
A0A804MNL0	+	1.71772	1.36992	LeafLFQ	aldehyde dehydrogenase (NAD(+)) OS=Zea mays OX=4577 PE=1 SV=1	2															7	19.141	65	0	21.7545	21.7844	21.2954	23.5265	22.4047	23.013	tr|A0A804MNL0|A0A804MNL0_MAIZE aldehyde dehydrogenase (NAD(+)) OS=Zea mays OX=4577 PE=1 SV=1;tr|C0PHD8|C0PHD8_MAIZE aldehyde dehydrogenase (NAD(+)) OS=Zea mays OX=4577 GN=ZEAMMB73_Zm00001d005818 PE=1 SV=1;tr|A0A1D6ER22|A0A1D6ER22_MAIZE aldehyde dehydrogena
A0A1D6PHP1		0.802088	1.36745	SilkPhos	Nucleotidyltransferase OS=Zea mays OX=4577 GN=ZEAMMB73_Zm00001d048115 PE=4 SV=1	1	NDRNGQNRSRFARTRSSPELTDSSTEGFRGR	T(0.039)RS(0.923)S(0.038)PELTDSSTEGFR	___1		0.922904	106.31	120	1	18.886	17.6654	16.4426	18.9467	19.6792	18.4704											tr|A0A1D6PHP1|A0A1D6PHP1_MAIZE Nucleotidyltransferase OS=Zea mays OX=4577 GN=ZEAMMB73_Zm00001d048115 PE=4 SV=1;tr|A0A1D6PHP0|A0A1D6PHP0_MAIZE Nucleotidyltransferase OS=Zea mays OX=4577 GN=ZEAMMB73_Zm00001d048115 PE=4 SV=1;tr|A0A1D6PHN8|A0A1D6PHN8_MAIZE Nuc
B4FHM4		0.905551	1.36649	LeafLFQ	Thioredoxin superfamily protein OS=Zea mays OX=4577 GN=100194152 PE=1 SV=1	1															2	5.3855	18	2	19.4835	20.1732	17.8057	20.5822	20.5359	20.4436	tr|B4FHM4|B4FHM4_MAIZE Thioredoxin superfamily protein OS=Zea mays OX=4577 GN=100194152 PE=1 SV=1;tr|C4IZH7|C4IZH7_MAIZE Thioredoxin superfamily protein OS=Zea mays OX=4577 GN=100194152 PE=1 SV=1;tr|A0A3L6EKL3|A0A3L6EKL3_MAIZE Uncharacterized protein YwbO
A0A1D6L8S2		0.986993	1.36327	SilkPhos	Remorin OS=Zea mays OX=4577 GN=ZEAMMB73_Zm00001d034558 PE=1 SV=1	1	PPASASWDTASHRSLSSSDDQQYMTMSREFT	S(0.037)LS(0.89)S(0.061)S(0.006)DDQQY(0.006)MTMSR	___1		0.889938	79.471	55	1	18.607	16.4014	17.4702	19.0363	18.8969	18.6353											tr|A0A1D6L8S2|A0A1D6L8S2_MAIZE Remorin OS=Zea mays OX=4577 GN=ZEAMMB73_Zm00001d034558 PE=1 SV=1;tr|A0A804M619|A0A804M619_MAIZE Remorin C-terminal domain-containing protein OS=Zea mays OX=4577 PE=1 SV=1
C4J0T5		0.870784	1.36317	SilkPhos	IQ-domain 3 OS=Zea mays OX=4577 GN=Orphan34 PE=1 SV=1	1	KNGLSQVDDDARSVLSVQSERPRRHSIATST;KNGLSQVDDDVRSVLSVQSERPRRHSIATTS	SVLS(1)VQSERPR	___1		0.999994	132.03	360	0	20.2347	19.4815	17.9111	20.6511	20.9596	20.106											tr|C4J0T5|C4J0T5_MAIZE IQ-domain 3 OS=Zea mays OX=4577 GN=Orphan34 PE=1 SV=1;tr|C0PDW2|C0PDW2_MAIZE DUF4005 domain-containing protein OS=Zea mays OX=4577 PE=2 SV=1;tr|A0A1D6FVD8|A0A1D6FVD8_MAIZE IQ-domain 3 OS=Zea mays OX=4577 GN=ZEAMMB73_Zm00001d010975 PE
A0A804NI90	+	2.28235	1.36235	SilkPhos	Uncharacterized protein OS=Zea mays OX=4577 PE=4 SV=1	1	RSPRPQRLASAALPLSRDLRDRNRRAPPPSS	LAS(1)AALPLS(1)R	___2		1	80.014	97	3	16.8886	16.3285	17.0492	18.0947	17.9332	18.3254											tr|A0A804NI90|A0A804NI90_MAIZE Uncharacterized protein OS=Zea mays OX=4577 PE=4 SV=1
A0A1D6DTS1		0.942754	1.35932	SilkPhos	Lunapark domain-containing protein OS=Zea mays OX=4577 GN=ZEAMMB73_Zm00001d001868 PE=1 SV=1	1	AEGDAPAPAAAAAAASPRSPMPQETPAMQKR	AEGDAPAPAAAAAAAS(1)PR	___1		1	91.414	17	1	18.9757	16.8549	17.2045	19.1757	18.7289	19.2083											tr|A0A1D6DTS1|A0A1D6DTS1_MAIZE Lunapark domain-containing protein OS=Zea mays OX=4577 GN=ZEAMMB73_Zm00001d001868 PE=1 SV=1;tr|A0A804M8E7|A0A804M8E7_MAIZE Lunapark domain-containing protein OS=Zea mays OX=4577 PE=1 SV=1
B6TK17	+	1.1467	1.35849	SilkLFQ	DREPP2 protein OS=Zea mays OX=4577 GN=100283627 PE=1 SV=1	1															9	91.324	62	0	23.3456	21.8479	21.6235	23.804	23.7236	23.3648	tr|B6TK17|B6TK17_MAIZE DREPP2 protein OS=Zea mays OX=4577 GN=100283627 PE=1 SV=1;tr|A0A804U7V4|A0A804U7V4_MAIZE Plasma membrane-associated cation-binding protein 1 OS=Zea mays OX=4577 GN=100283627 PE=1 SV=1
A0A1D6GB48		1.16773	1.3582	SilkPhos	Putative HCNGP-related transcriptional regulator family protein OS=Zea mays OX=4577 GN=ZEAMMB73_Zm00001d012694 PE=4 SV=1	2	LPSRRSSSPFAASPPSPLRGPSSAPPADLPR	S(0.256)S(0.326)S(0.418)PFAAS(0.008)PPS(0.992)PLR	___2		0.991752	72.187	104	2	17.7711	17.5408	16.1561	18.5361	18.1373	18.8691											tr|A0A1D6GB48|A0A1D6GB48_MAIZE Putative HCNGP-related transcriptional regulator family protein OS=Zea mays OX=4577 GN=ZEAMMB73_Zm00001d012694 PE=4 SV=1;tr|K7W4F1|K7W4F1_MAIZE Putative HCNGP-related transcriptional regulator family protein OS=Zea mays OX=45
A0A1D6KDE4		1.00275	1.35776	LeafPhos	Modifier of snc1 OS=Zea mays OX=4577 GN=ZEAMMB73_Zm00001d030659 PE=4 SV=1	2	_MATNRPRSAETRPGSSQLSRFADNASDNVK	SAETRPGS(0.765)S(0.232)QLS(0.003)R	___1		0.765079	127.78	15	2	17.2362	17.7203	19.2179	19.554	19.7058	18.9879											tr|A0A1D6KDE4|A0A1D6KDE4_MAIZE Modifier of snc1 OS=Zea mays OX=4577 GN=ZEAMMB73_Zm00001d030659 PE=4 SV=1;tr|A0A1D6KDF9|A0A1D6KDF9_MAIZE Modifier of snc1 OS=Zea mays OX=4577 GN=103639563 PE=1 SV=1;tr|A0A1D6KDE7|A0A1D6KDE7_MAIZE Modifier of snc1 OS=Zea mays
A0A1D6NS07		0.753005	1.35736	SilkPhos	GLABRA2 expression modulator OS=Zea mays OX=4577 GN=ZEAMMB73_Zm00001d044880 PE=3 SV=1	1	RPDNMPLYLTVKTGPSFTEAAMGRLAQGTKV	T(0.002)GPS(0.997)FT(0.001)EAAMGR	___1		0.996754	65.234	20	0	20.1186	19.0542	18.4816	21.1314	21.3635	19.2316											tr|A0A1D6NS07|A0A1D6NS07_MAIZE GLABRA2 expression modulator OS=Zea mays OX=4577 GN=ZEAMMB73_Zm00001d044880 PE=3 SV=1;tr|C4J2Q2|C4J2Q2_MAIZE GRAM domain-containing protein OS=Zea mays OX=4577 PE=2 SV=1;tr|B4FF76|B4FF76_MAIZE GRAM domain-containing protein O
A0A804QLJ0		0.839912	1.35722	LeafLFQ	Mitochondrial glycoprotein family protein OS=Zea mays OX=4577 PE=1 SV=1	1															3	8.4591	13	2	19.2086	20.7171	18.1916	20.5812	20.5673	21.0405	tr|A0A804QLJ0|A0A804QLJ0_MAIZE Mitochondrial glycoprotein family protein OS=Zea mays OX=4577 PE=1 SV=1;tr|B4FJ38|B4FJ38_MAIZE Mitochondrial glycoprotein family protein OS=Zea mays OX=4577 GN=ZEAMMB73_Zm00001d008610 PE=2 SV=1;tr|A0A804QHF3|A0A804QHF3_MAIZE
A0A804NEQ6		0.71511	1.35644	LeafPhos	RanBD1 domain-containing protein OS=Zea mays OX=4577 GN=100273971 PE=1 SV=1	2	ESEQKGQTPSATPLFSFKNLSSGQNAFTALA	GQTPSATPLFS(1)FK	___1		0.999907	141.82	230	1	19.1447	17.2258	19.2871	20.7957	18.8828	20.0485											tr|A0A804NEQ6|A0A804NEQ6_MAIZE RanBD1 domain-containing protein OS=Zea mays OX=4577 GN=100273971 PE=1 SV=1;tr|B4FYD7|B4FYD7_MAIZE Nuclear pore complex protein NUP50A OS=Zea mays OX=4577 GN=100273971 PE=1 SV=1
C0PBL7	+	1.54366	1.35339	SilkPhos	Uncharacterized protein OS=Zea mays OX=4577 PE=2 SV=1	4	TQAAGDAKVSFGENFSPARAKGYQFGMVAVF	VSFGENFS(1)PAR	___1		0.999999	86.738	266	3	16.9725	16.6042	16.9923	18.1312	18.9105	17.5875											tr|C0PBL7|C0PBL7_MAIZE Uncharacterized protein OS=Zea mays OX=4577 PE=2 SV=1;tr|C0HHH9|C0HHH9_MAIZE Stress-response A/B barrel domain-containing protein UP3 OS=Zea mays OX=4577 GN=100276755 PE=1 SV=1
A0A1D6EXH2		0.496204	1.35236	SilkPhos	Villin-4 OS=Zea mays OX=4577 GN=ZEAMMB73_Zm00001d006533 PE=3 SV=1	1	______________MSVSMKDLDPAFRGSGQ	S(0.5)VS(0.5)MKDLDPAFR	___1	ambiguous	0.5	74.392	2	2	19.328	16.4442	15.8512	18.5134	19.4682	17.6989											tr|A0A1D6EXH2|A0A1D6EXH2_MAIZE Villin-4 OS=Zea mays OX=4577 GN=ZEAMMB73_Zm00001d006533 PE=3 SV=1;tr|A0A1D6EXJ1|A0A1D6EXJ1_MAIZE Villin-4 OS=Zea mays OX=4577 GN=100383299 PE=1 SV=1;tr|A0A804MRK9|A0A804MRK9_MAIZE HP domain-containing protein OS=Zea mays OX=4
A0A1D6QUW6	+	1.36097	1.35062	SilkPhos	Tetratricopeptide repeat (TPR)-like superfamily protein OS=Zea mays OX=4577 GN=ZEAMMB73_Zm00001d054069 PE=1 SV=1	1	ELLKEAGRSRNRKQKSLENLFGTNSQRAKKE	S(1)LENLFGTNSQR	___1		0.999999	149.41	567	2	17.0365	17.0572	16.782	17.9301	19.2155	17.782											tr|A0A1D6QUW6|A0A1D6QUW6_MAIZE Tetratricopeptide repeat (TPR)-like superfamily protein OS=Zea mays OX=4577 GN=ZEAMMB73_Zm00001d054069 PE=1 SV=1;tr|A0A804P5J3|A0A804P5J3_MAIZE Uncharacterized protein OS=Zea mays OX=4577 PE=1 SV=1
C4J965		0.99015	1.35014	SilkPhos	EF-hand domain-containing protein OS=Zea mays OX=4577 PE=2 SV=1	2	MTKGNMGVGRRTMRNSLNISMRDAPGAF___	NS(1)LNIS(1)MR	___2		1	135.43	214	2	18.3785	17.6723	16.5394	18.2671	18.8974	19.4761											tr|C4J965|C4J965_MAIZE EF-hand domain-containing protein OS=Zea mays OX=4577 PE=2 SV=1;tr|A0A1D6JBQ1|A0A1D6JBQ1_MAIZE Calcium dependent protein kinase4 OS=Zea mays OX=4577 GN=ZEAMMB73_Zm00001d026018 PE=4 SV=1;tr|A0A1D6E1T1|A0A1D6E1T1_MAIZE Calcium dependen
A0A1D6QCI3		0.702701	1.3499	SilkPhos	Trehalose-6-phosphate synthase10 OS=Zea mays OX=4577 GN=ZEAMMB73_Zm00001d052060 PE=3 SV=1	1	TVDVVKMLDGLASAPSPPRRPGPAAAVQLRV	MLDGLASAPS(1)PPR	___1		0.999935	140.84	767	1	18.8765	16.7752	16.7776	19.2493	19.4511	17.7786											tr|A0A1D6QCI3|A0A1D6QCI3_MAIZE Trehalose-6-phosphate synthase10 OS=Zea mays OX=4577 GN=ZEAMMB73_Zm00001d052060 PE=3 SV=1;tr|A0A1D6QCI5|A0A1D6QCI5_MAIZE Trehalose-6-phosphate synthase10 OS=Zea mays OX=4577 GN=ZEAMMB73_Zm00001d052060 PE=1 SV=1
A0A1D6K2D7		0.3103	1.34864	LeafPhos	Sucrose synthase OS=Zea mays OX=4577 GN=ZEAMMB73_Zm00001d029087 PE=3 SV=1	2	FEPFNVSVPRPNRSSSIGNGVQFLNRHLSSI	S(0.111)S(0.111)S(0.777)IGNGVQFLNR	___1		0.777349	154.67	152	1	19.6165	19.8327	18.9146	22.527	17.2992	22.5836											tr|A0A1D6K2D7|A0A1D6K2D7_MAIZE Sucrose synthase OS=Zea mays OX=4577 GN=ZEAMMB73_Zm00001d029087 PE=3 SV=1;tr|A0A1D6K2H6|A0A1D6K2H6_MAIZE Sucrose synthase OS=Zea mays OX=4577 GN=ZEAMMB73_Zm00001d029091 PE=3 SV=1;tr|A0A1D6K2F6|A0A1D6K2F6_MAIZE Sucrose synthas
A0A1D6E4R6		0.87232	1.34772	LeafLFQ	Remorin family protein OS=Zea mays OX=4577 GN=ZEAMMB73_Zm00001d002842 PE=4 SV=1	1															3	11.432	17	1	18.6601	20.3749	18.9013	20.3231	21.6057	20.0506	tr|A0A1D6E4R6|A0A1D6E4R6_MAIZE Remorin family protein OS=Zea mays OX=4577 GN=ZEAMMB73_Zm00001d002842 PE=4 SV=1;tr|A0A1D6E4R7|A0A1D6E4R7_MAIZE Remorin family protein OS=Zea mays OX=4577 GN=ZEAMMB73_Zm00001d002842 PE=4 SV=1;tr|A0A1D6E4R4|A0A1D6E4R4_MAIZE Rem
B6T5R1		0.771678	1.345	LeafLFQ	Ran-binding protein 1 OS=Zea mays OX=4577 GN=100282282 PE=1 SV=1	3															6	16.473	27	1	21.6525	21.0963	19.2568	22.3734	22.3476	21.3195	tr|B6T5R1|B6T5R1_MAIZE Ran-binding protein 1 OS=Zea mays OX=4577 GN=100282282 PE=1 SV=1
B4FQ73		0.970802	1.3413	SilkPhos	RRM domain-containing protein OS=Zea mays OX=4577 PE=1 SV=1	2	___________MGRYSPAYSPPRRGHGGRGR	GRY(0.33)S(0.67)PAY(0.001)S(0.999)PPR	___2	ambiguous	0.66958	94.781	5	1	19.2415	18.3795	17.2108	19.3917	19.3083	20.1557											tr|B4FQ73|B4FQ73_MAIZE RRM domain-containing protein OS=Zea mays OX=4577 PE=1 SV=1;tr|A0A804NJA2|A0A804NJA2_MAIZE RRM domain-containing protein OS=Zea mays OX=4577 PE=1 SV=1;tr|B4FZ47|B4FZ47_MAIZE RRM domain-containing protein OS=Zea mays OX=4577 PE=2 SV=1
B6TQ98	+	2.42765	1.33178	SilkLFQ	Peroxisomal multifunctional enzyme type 2 OS=Zea mays OX=4577 GN=100284127 PE=1 SV=1	1															2	5.2874	4	3	17.9931	18.7183	18.3498	19.5542	19.7689	19.7334	tr|B6TQ98|B6TQ98_MAIZE Peroxisomal multifunctional enzyme type 2 OS=Zea mays OX=4577 GN=100284127 PE=1 SV=1;tr|A0A804QZC2|A0A804QZC2_MAIZE SCP2 domain-containing protein OS=Zea mays OX=4577 GN=100284127 PE=1 SV=1
A0A1D6M806		0.451252	1.32993	SilkPhos	Topoisomerase II-associated protein PAT1 OS=Zea mays OX=4577 GN=ZEAMMB73_Zm00001d038671 PE=4 SV=1	1	SSPHFGESKPLSRTSSYPNQPLQHRSSEPIL	T(0.006)S(0.006)S(0.956)Y(0.033)PNQPLQHR	___1		0.955748	115.29	82	1	19.6119	15.6454	19.0842	19.0655	19.9239	19.3419											tr|A0A1D6M806|A0A1D6M806_MAIZE Topoisomerase II-associated protein PAT1 OS=Zea mays OX=4577 GN=ZEAMMB73_Zm00001d038671 PE=4 SV=1;tr|A0A1D6M803|A0A1D6M803_MAIZE Topoisomerase II-associated protein PAT1 OS=Zea mays OX=4577 GN=103630586 PE=1 SV=1;tr|A0A1D6M80
B4FFF1		0.888082	1.32966	SilkPhos	Ran-binding protein 1 homolog a OS=Zea mays OX=4577 GN=100193549 PE=1 SV=1	1	GKSEEKENDEVSTAASDLAQKLTVAEPSKEE	SEEKENDEVS(0.008)T(0.051)AAS(0.941)DLAQK	___1		0.940875	87.411	176	2	18.419	16.8087	16.779	18.5114	19.492	17.9923											tr|B4FFF1|B4FFF1_MAIZE Ran-binding protein 1 homolog a OS=Zea mays OX=4577 GN=100193549 PE=1 SV=1;tr|A0A1D6JZE5|A0A1D6JZE5_MAIZE Ran-binding protein 1 homolog a OS=Zea mays OX=4577 GN=ZEAMMB73_Zm00001d028755 PE=4 SV=1
A0A1D6K5R7		1.207	1.32859	SilkPhos	Ninja-family protein OS=Zea mays OX=4577 GN=103636411 PE=1 SV=1	1	GTATEQPQPRLRTLGSLTTRTSSTGDIRKLM	TLGS(0.997)LT(0.003)TR	___1		0.996682	122.96	204	0	19.849	19.2763	18.5683	20.469	21.2256	19.9847											tr|A0A1D6K5R7|A0A1D6K5R7_MAIZE Ninja-family protein OS=Zea mays OX=4577 GN=103636411 PE=1 SV=1;tr|A0A1Q1CXY5|A0A1Q1CXY5_MAIZE Ninja-family protein OS=Zea mays OX=4577 GN=ZEAMMB73_Zm00001d047290 PE=3 SV=1
K7U366		0.577306	1.32678	SilkPhos	Protein kinase superfamily protein OS=Zea mays OX=4577 GN=103654319 PE=1 SV=1	1	___________MEDQSPDRTSVGSASAPKKH	MEDQS(0.999)PDRT(0.001)SVGSASAPK	___1		0.99941	86.005	5	2	19.4791	16.0629	16.9732	18.8222	18.954	18.7194											tr|K7U366|K7U366_MAIZE Protein kinase superfamily protein OS=Zea mays OX=4577 GN=103654319 PE=1 SV=1
A0A1D6ESX7		0.622392	1.32538	SilkPhos	Hydroxyproline-rich glycoprotein family protein OS=Zea mays OX=4577 GN=ZEAMMB73_Zm00001d006108 PE=4 SV=1	2	EYSSVPHERQRIVSQSAPLFPEKKLNTEERI	IVSQS(1)APLFPEK	___1		0.999658	111.66	167	1	18.8952	17.3864	15.8179	18.693	19.3105	18.0721											tr|A0A1D6ESX7|A0A1D6ESX7_MAIZE Hydroxyproline-rich glycoprotein family protein OS=Zea mays OX=4577 GN=ZEAMMB73_Zm00001d006108 PE=4 SV=1;tr|A0A1D6ESY0|A0A1D6ESY0_MAIZE Hydroxyproline-rich glycoprotein family protein OS=Zea mays OX=4577 GN=ZEAMMB73_Zm00001d0
C4J965		1.13351	1.32521	SilkPhos	EF-hand domain-containing protein OS=Zea mays OX=4577 PE=2 SV=1	2	NMGVGRRTMRNSLNISMRDAPGAF_______	NS(1)LNIS(1)MR	___2		1	128.35	218	2	18.3785	16.9625	17.324	18.2671	18.8974	19.4761											tr|C4J965|C4J965_MAIZE EF-hand domain-containing protein OS=Zea mays OX=4577 PE=2 SV=1;tr|A0A1D6JBQ1|A0A1D6JBQ1_MAIZE Calcium dependent protein kinase4 OS=Zea mays OX=4577 GN=ZEAMMB73_Zm00001d026018 PE=4 SV=1;tr|A0A1D6E1T1|A0A1D6E1T1_MAIZE Calcium dependen
A0A1D6H3V0	+	1.66389	1.3251	LeafPhos	SWR1-complex protein 4 OS=Zea mays OX=4577 GN=ZEAMMB73_Zm00001d015765 PE=4 SV=1	2	EVSANRESSFTEAPSTPKRSNRDIDRPFIPD	ES(0.001)S(0.014)FT(0.003)EAPS(0.199)T(0.784)PKR	___1		0.783834	94.09	79	3	16.5398	17.0042	16.4441	17.8215	17.5381	18.6038											tr|A0A1D6H3V0|A0A1D6H3V0_MAIZE SWR1-complex protein 4 OS=Zea mays OX=4577 GN=ZEAMMB73_Zm00001d015765 PE=4 SV=1;tr|A0A1D6H3T9|A0A1D6H3T9_MAIZE SWR1-complex protein 4 OS=Zea mays OX=4577 GN=ZEAMMB73_Zm00001d015765 PE=4 SV=1;tr|A0A804PG37|A0A804PG37_MAIZE Myb
B6TJ91		0.831675	1.32388	LeafPhos	Splicing factor, arginine/serine-rich 7 OS=Zea mays OX=4577 GN=100273521 PE=1 SV=1	2	KNNRSSPREAREMSRSPPPPPPRNNSRSPPG	EMS(0.257)RS(0.743)PPPPPPR	___1		0.743188	79.639	226	3	17.1693	17.7983	16.1905	19.1966	17.2783	18.6548											tr|B6TJ91|B6TJ91_MAIZE Splicing factor, arginine/serine-rich 7 OS=Zea mays OX=4577 GN=100273521 PE=1 SV=1
A0A804UIZ7		0.942393	1.32329	LeafLFQ	Nudix hydrolase domain-containing protein OS=Zea mays OX=4577 GN=100277024 PE=1 SV=1	2															4	8.7077	29	2	19.3532	20.9911	18.8285	21.1509	21.1127	20.879	tr|A0A804UIZ7|A0A804UIZ7_MAIZE Nudix hydrolase domain-containing protein OS=Zea mays OX=4577 GN=100277024 PE=1 SV=1;tr|B4FYW7|B4FYW7_MAIZE Nudix hydrolase 14 chloroplastic OS=Zea mays OX=4577 GN=100277024 PE=1 SV=1;tr|A0A1D6NW91|A0A1D6NW91_MAIZE Nudix hydr
A0A1D6ELI5		0.989416	1.32204	SilkPhos	RNA binding OS=Zea mays OX=4577 GN=ZEAMMB73_Zm00001d005281 PE=4 SV=1	1	GPSRWSGSSGGGLGGSPPNRYSSRGAADGGG	WSGSSGGGLGGS(1)PPNR	___1		0.99998	129.05	40	0	19.9025	18.1722	18.346	19.8058	19.8531	20.7279											tr|A0A1D6ELI5|A0A1D6ELI5_MAIZE RNA binding OS=Zea mays OX=4577 GN=ZEAMMB73_Zm00001d005281 PE=4 SV=1;tr|A0A1D6ELI2|A0A1D6ELI2_MAIZE RNA binding OS=Zea mays OX=4577 GN=ZEAMMB73_Zm00001d005281 PE=4 SV=1;tr|A0A804MLL6|A0A804MLL6_MAIZE RNA binding OS=Zea mays O
A0A1D6K4L0		0.588707	1.32012	LeafPhos	SAP domain-containing protein OS=Zea mays OX=4577 GN=ZEAMMB73_Zm00001d029352 PE=4 SV=1	1	VKLKVDPPPPPAAPVSPAAATRAPPVQHTQT	LKVDPPPPPAAPVS(0.995)PAAAT(0.005)R	___1		0.99489	124.39	298	1	18.4513	17.1575	19.0288	20.7361	17.9291	19.9327											tr|A0A1D6K4L0|A0A1D6K4L0_MAIZE SAP domain-containing protein OS=Zea mays OX=4577 GN=ZEAMMB73_Zm00001d029352 PE=4 SV=1;tr|A0A804LL42|A0A804LL42_MAIZE SAP domain-containing protein OS=Zea mays OX=4577 GN=103635858 PE=1 SV=1;tr|A0A804LL41|A0A804LL41_MAIZE SAP
A0A1D6GNG8		0.361657	1.31935	SilkLFQ	Nonspecific lipid-transfer protein OS=Zea mays OX=4577 GN=103626125 PE=1 SV=1	2															2	46.874	19	1	23.3545	18.4244	22.5018	22.8145	22.7347	22.6896	tr|A0A1D6GNG8|A0A1D6GNG8_MAIZE Nonspecific lipid-transfer protein OS=Zea mays OX=4577 GN=103626125 PE=1 SV=1
A0A1D6F8R0		0.794638	1.318	SilkPhos	RNA-binding (RRM/RBD/RNP motifs) family protein OS=Zea mays OX=4577 GN=ZEAMMB73_Zm00001d007772 PE=1 SV=1	1	KRAVPKEQSPGPAARSPVGVGQNYAMNRVHS	S(1)PVGVGQNYAMNR	___1		0.999999	80.522	195	1	18.8492	16.4523	16.7235	18.8434	18.6792	18.4564											tr|A0A1D6F8R0|A0A1D6F8R0_MAIZE RNA-binding (RRM/RBD/RNP motifs) family protein OS=Zea mays OX=4577 GN=ZEAMMB73_Zm00001d007772 PE=1 SV=1
A0A1D6I983		0.442251	1.31736	SilkPhos	Homeodomain leucine zipper family IV protein OS=Zea mays OX=4577 GN=ZEAMMB73_Zm00001d021236 PE=3 SV=1	1	GDLGRMGLIGGGGSGSGGDGDSLGRGREDEI	MGLIGGGGS(0.005)GS(0.989)GGDGDS(0.006)LGR	___1		0.989203	123.4	78	1	19.2154	16.9182	17.3726	19.7414	20.6382	17.0787											tr|A0A1D6I983|A0A1D6I983_MAIZE Homeodomain leucine zipper family IV protein OS=Zea mays OX=4577 GN=ZEAMMB73_Zm00001d021236 PE=3 SV=1;tr|A0A1D6I985|A0A1D6I985_MAIZE Homeodomain leucine zipper family IV protein OS=Zea mays OX=4577 GN=ZEAMMB73_Zm00001d021236
K7UR93		1.11969	1.31619	LeafPhos	Ubiquitin family protein OS=Zea mays OX=4577 GN=103654835 PE=1 SV=1	3	IPAHIRNEEKLSKLGSLSQATGESSRTREGT	LGS(1)LSQATGESSR	___1		0.999987	173.72	333	0	22.0351	21.1418	22.9158	23.7559	23.2107	23.0747											tr|K7UR93|K7UR93_MAIZE Ubiquitin family protein OS=Zea mays OX=4577 GN=103654835 PE=1 SV=1;tr|A0A804P3G7|A0A804P3G7_MAIZE Ubiquitin-like domain-containing protein OS=Zea mays OX=4577 GN=103654835 PE=1 SV=1;tr|A0A804P3H0|A0A804P3H0_MAIZE DNA damage-inducibl
B6SMA0		1.03243	1.31604	SilkPhos	Autophagy-related protein 101 OS=Zea mays OX=4577 GN=100275976 PE=1 SV=1	1	NTDVIRRVLNSGHPYSL______________	VLNS(0.035)GHPY(0.382)S(0.584)L	___1	ambiguous	0.58385	99.343	212	3	16.0702	17.3825	17.1291	17.5232	19.0231	17.9837											tr|B6SMA0|B6SMA0_MAIZE Autophagy-related protein 101 OS=Zea mays OX=4577 GN=100275976 PE=1 SV=1;tr|A0A804NT33|A0A804NT33_MAIZE Autophagy-related protein 101 OS=Zea mays OX=4577 PE=1 SV=1
B4FI70		0.356896	1.31407	LeafPhos	Dynein light chain OS=Zea mays OX=4577 GN=100194301 PE=1 SV=1	2	VLRASSEDRKPVGSGSPPPAATATAVAHKIQ	KPVGS(0.16)GS(0.84)PPPAATATAVAHK	___1		0.839934	160.45	31	1	20.7448	15.8212	19.8467	20.1477	19.6871	20.5201											tr|B4FI70|B4FI70_MAIZE Dynein light chain OS=Zea mays OX=4577 GN=100194301 PE=1 SV=1;tr|A0A804N1L8|A0A804N1L8_MAIZE Dynein light chain OS=Zea mays OX=4577 GN=100194301 PE=1 SV=1
B6SR22		0.583721	1.31348	LeafLFQ	50S ribosomal protein L12-1 OS=Zea mays OX=4577 GN=107275245 PE=1 SV=1	1															7	9.8909	26	2	18.7583	19.8857	21.6238	20.29	22.0582	21.8601	tr|B6SR22|B6SR22_MAIZE 50S ribosomal protein L12-1 OS=Zea mays OX=4577 GN=107275245 PE=1 SV=1;tr|A0A1D6G0W4|A0A1D6G0W4_MAIZE Polynucleotidyl transferase ribonuclease H-like superfamily protein OS=Zea mays OX=4577 GN=ZEAMMB73_Zm00001d011513 PE=3 SV=1
A0A1D6HVP1	+	1.53031	1.31171	LeafLFQ	Zeta-carotene desaturase OS=Zea mays OX=4577 GN=ZEAMMB73_Zm00001d019124 PE=3 SV=1	1															2	2.3431	4	3	18.1685	18.9799	18.1764	19.3548	19.5879	20.3173	tr|A0A1D6HVP1|A0A1D6HVP1_MAIZE Zeta-carotene desaturase OS=Zea mays OX=4577 GN=ZEAMMB73_Zm00001d019124 PE=3 SV=1;tr|A0A804Q8R5|A0A804Q8R5_MAIZE Zeta-carotene desaturase OS=Zea mays OX=4577 PE=1 SV=1;tr|A0A1D6HVP3|A0A1D6HVP3_MAIZE Viviparous9 OS=Zea mays OX
A0A1D6L4B3		0.538925	1.30892	SilkPhos	non-specific serine/threonine protein kinase OS=Zea mays OX=4577 GN=ZEAMMB73_Zm00001d034010 PE=3 SV=1	1	LSRRRMQDEEGAAAGSLSRRRMQDEEGAAAI	MQDEEGAAAGS(0.998)LS(0.002)R	___1		0.997579	161.94	25	1	16.4958	18.9516	19.3888	20.0729	20.261	18.4292											tr|A0A1D6L4B3|A0A1D6L4B3_MAIZE non-specific serine/threonine protein kinase OS=Zea mays OX=4577 GN=ZEAMMB73_Zm00001d034010 PE=3 SV=1;tr|A0A1D6L4B7|A0A1D6L4B7_MAIZE non-specific serine/threonine protein kinase OS=Zea mays OX=4577 GN=ZEAMMB73_Zm00001d034010
A0A1D6HAT5		1.22483	1.30792	SilkPhos	Chloride channel protein OS=Zea mays OX=4577 GN=542114 PE=1 SV=1	1	LNSKNFMKGRVKTSGSFVLRRFGAFDFAKPG	TSGS(1)FVLR	___1		0.999994	117.81	698	0	19.4215	19.5305	18.8848	20.8166	21.2439	19.7001											tr|A0A1D6HAT5|A0A1D6HAT5_MAIZE Chloride channel protein OS=Zea mays OX=4577 GN=542114 PE=1 SV=1;tr|A0A1D6HAT6|A0A1D6HAT6_MAIZE Chloride channel protein OS=Zea mays OX=4577 GN=ZEAMMB73_Zm00001d016855 PE=3 SV=1;tr|A0A1D6HAU4|A0A1D6HAU4_MAIZE Chloride channel
A0A1D6EXV2		0.365232	1.30765	LeafPhos	Eukaryotic translation initiation factor 4G OS=Zea mays OX=4577 GN=ZEAMMB73_Zm00001d006573 PE=3 SV=1	2	SINMNGLPQFPARTSSAPPNLDEQKRNQVLV	T(0.001)S(0.004)S(0.994)APPNLDEQKR	___1		0.994388	128.57	181	1	16.6124	21.1726	17.9595	20.8805	20.0895	18.6975											tr|A0A1D6EXV2|A0A1D6EXV2_MAIZE Eukaryotic translation initiation factor 4G OS=Zea mays OX=4577 GN=ZEAMMB73_Zm00001d006573 PE=3 SV=1;tr|A0A1D6EXV3|A0A1D6EXV3_MAIZE Eukaryotic translation initiation factor 4G OS=Zea mays OX=4577 GN=103647746 PE=1 SV=1;tr|A0A
B4FAQ9	+	2.1475	1.30703	LeafLFQ	DREPP4 protein OS=Zea mays OX=4577 GN=100191938 PE=1 SV=1	3															8	96.695	153	0	23.7313	23.4015	23.7741	25.2588	25.0722	24.497	tr|B4FAQ9|B4FAQ9_MAIZE DREPP4 protein OS=Zea mays OX=4577 GN=100191938 PE=1 SV=1;tr|A0A1D6MEZ6|A0A1D6MEZ6_MAIZE Plasma membrane-associated cation-binding protein 1 OS=Zea mays OX=4577 GN=100191938 PE=1 SV=1;tr|A0A804MXI2|A0A804MXI2_MAIZE Plasma membrane-as
A0A1D6M5J0		0.288661	1.30569	LeafPhos	Alpha/beta-Hydrolases superfamily protein OS=Zea mays OX=4577 GN=ZEAMMB73_Zm00001d038328 PE=3 SV=1	1	WPLLGALGFFFRKRLSNSLLSRKLKKS____	RLS(0.987)NS(0.011)LLS(0.002)R	___1		0.986953	140.45	402	1	20.8105	22.2466	16.208	21.1044	21.2985	20.7792											tr|A0A1D6M5J0|A0A1D6M5J0_MAIZE Alpha/beta-Hydrolases superfamily protein OS=Zea mays OX=4577 GN=ZEAMMB73_Zm00001d038328 PE=3 SV=1;tr|A0A1D6M5I9|A0A1D6M5I9_MAIZE Alpha/beta-Hydrolases superfamily protein OS=Zea mays OX=4577 GN=103630423 PE=1 SV=1;tr|A0A804P
B4FL28	+	2.27249	1.30439	LeafLFQ	Isovaleryl-CoA dehydrogenase, mitochondrial OS=Zea mays OX=4577 GN=100217040 PE=1 SV=1	2															5	9.9177	16	0	19.3171	19.1484	18.7073	20.0819	20.6067	20.3975	tr|B4FL28|B4FL28_MAIZE Isovaleryl-CoA dehydrogenase, mitochondrial OS=Zea mays OX=4577 GN=100217040 PE=1 SV=1;tr|B4FQ64|B4FQ64_MAIZE Isovaleryl-CoA dehydrogenase, mitochondrial OS=Zea mays OX=4577 GN=100217040 PE=1 SV=1;tr|A0A804PR40|A0A804PR40_MAIZE Isova
B6UIC1		0.714677	1.30264	SilkLFQ	50S ribosomal protein L12-1 OS=Zea mays OX=4577 GN=100277261 PE=1 SV=1	2															4	18.094	11	1	20.1837	17.6025	19.9247	20.8245	20.4085	20.3858	tr|B6UIC1|B6UIC1_MAIZE 50S ribosomal protein L12-1 OS=Zea mays OX=4577 GN=100277261 PE=1 SV=1;tr|A0A804NFR1|A0A804NFR1_MAIZE Uncharacterized protein OS=Zea mays OX=4577 GN=100277261 PE=1 SV=1
A0A1D6G6D1		0.629624	1.30249	SilkPhos	snRNA-activating protein complex subunit OS=Zea mays OX=4577 GN=ZEAMMB73_Zm00001d012084 PE=3 SV=1	1	SGVLKKRQKDLLRGLSISNVPEFKSEKMQTT	GLS(1)ISNVPEFK	___1		0.999524	90.614	354	2	17.9473	16.193	16.9539	17.9206	19.845	17.236											tr|A0A1D6G6D1|A0A1D6G6D1_MAIZE snRNA-activating protein complex subunit OS=Zea mays OX=4577 GN=ZEAMMB73_Zm00001d012084 PE=3 SV=1;tr|A0A1D6G6D0|A0A1D6G6D0_MAIZE snRNA-activating protein complex subunit OS=Zea mays OX=4577 GN=ZEAMMB73_Zm00001d012084 PE=3 SV=
B4FHK5		1.04507	1.29877	SilkPhos	NPL4 family protein OS=Zea mays OX=4577 GN=100194136 PE=1 SV=1	3	RSARPPPPKALSAAGSFGKKMTMDDLIARQI	ALS(1)AAGS(1)FGKK	___1		1	168.98	104	0	20.6606	19.4746	20.8595	21.6587	22.2953	20.937											tr|B4FHK5|B4FHK5_MAIZE NPL4 family protein OS=Zea mays OX=4577 GN=100194136 PE=1 SV=1
B6T8Q7		0.737897	1.29835	SilkPhos	KH domain-containing protein SPIN1 OS=Zea mays OX=4577 GN=ZEAMMB73_Zm00001d019215 PE=4 SV=1	1	______MSGLYSQGFSPARNLSPQIRSNPDA;______MSGLYSQGFSPARTLSPQIRSNPDA	SGLYSQGFS(1)PAR	___1		1	201.38	10	0	21.0909	18.7089	18.7349	20.8409	20.5093	21.0795											tr|A0A1D6HW73|A0A1D6HW73_MAIZE KH domain-containing protein SPIN1 OS=Zea mays OX=4577 GN=ZEAMMB73_Zm00001d019215 PE=4 SV=1;tr|B4FN92|B4FN92_MAIZE KH domain-containing protein SPIN1 OS=Zea mays OX=4577 GN=100283658 PE=1 SV=1;tr|A0A1D6HW71|A0A1D6HW71_MAIZE K
A0A1D6M0K2		0.61313	1.29421	SilkPhos	Transcription factor IIA alpha/beta subunit OS=Zea mays OX=4577 GN=ZEAMMB73_Zm00001d037807 PE=3 SV=1	2	PGESAEYRAPTPAVGTPKPRNDAGDDNDDDD	APTPAVGT(1)PK	___1		0.999998	101.72	141	1	16.348	17.9862	18.5422	18.7558	20.1728	17.8303											tr|A0A1D6M0K2|A0A1D6M0K2_MAIZE Transcription factor IIA alpha/beta subunit OS=Zea mays OX=4577 GN=ZEAMMB73_Zm00001d037807 PE=3 SV=1;tr|C0PAA8|C0PAA8_MAIZE Transcription factor IIA alpha/beta subunit OS=Zea mays OX=4577 PE=2 SV=1;tr|B6T3Z3|B6T3Z3_MAIZE Tran
A0A1D6KJ50		0.749227	1.29187	SilkPhos	Chaperone protein dnaJ 10 OS=Zea mays OX=4577 GN=ZEAMMB73_Zm00001d031490 PE=4 SV=1	1	SQTKNIDNMDGNDGSSPDSSPNREAQFTPNQ	NIDNMDGNDGS(0.259)S(0.709)PDS(0.023)S(0.009)PNR	___1		0.708599	131.48	169	1	18.3765	18.0218	16.0675	18.2318	18.7241	19.3856											tr|A0A1D6KJ50|A0A1D6KJ50_MAIZE Chaperone protein dnaJ 10 OS=Zea mays OX=4577 GN=ZEAMMB73_Zm00001d031490 PE=4 SV=1;tr|A0A804LTH1|A0A804LTH1_MAIZE DNAJ-containing protein X-domain domain-containing protein OS=Zea mays OX=4577 GN=100282737 PE=1 SV=1;tr|A0A1D6
Q19VG6	+	2.45979	1.28896	SilkLFQ	Major latex protein 22 OS=Zea mays OX=4577 GN=542195 PE=1 SV=1	1															4	7.2535	12	3	18.9362	18.5666	18.8466	19.8559	20.421	19.9395	tr|Q19VG6|Q19VG6_MAIZE Major latex protein 22 OS=Zea mays OX=4577 GN=542195 PE=1 SV=1
A0A1D6PNJ3		1.00866	1.28893	LeafPhos	AAA-type ATPase family protein OS=Zea mays OX=4577 GN=ZEAMMB73_Zm00001d048689 PE=4 SV=1	2	GRAEEDSVAGAAPARSAGSVDDAAAVAQKDQ	S(0.997)AGS(0.003)VDDAAAVAQK	___1		0.997193	210.91	60	0	19.0404	19.6247	18.2574	20.7388	20.6873	19.3632											tr|A0A1D6PNJ3|A0A1D6PNJ3_MAIZE AAA-type ATPase family protein OS=Zea mays OX=4577 GN=ZEAMMB73_Zm00001d048689 PE=4 SV=1;tr|A0A1D6PNN0|A0A1D6PNN0_MAIZE AAA-type ATPase family protein OS=Zea mays OX=4577 GN=ZEAMMB73_Zm00001d048689 PE=4 SV=1;tr|A0A1D6PNJ2|A0A1
A0A1D6ITR3		0.911532	1.28885	SilkPhos	Serine/threonine-protein kinase STY46 OS=Zea mays OX=4577 GN=ZEAMMB73_Zm00001d023510 PE=4 SV=1	1	ADFGVARFQDQGGVMTAETGTYRWMAPEVIN	FQDQGGVMT(0.96)AET(0.034)GT(0.004)Y(0.001)R	___1		0.960183	75.383	286	2	18.1197	16.0866	16.7405	18.4697	18.6193	17.7243											tr|A0A1D6ITR3|A0A1D6ITR3_MAIZE Serine/threonine-protein kinase STY46 OS=Zea mays OX=4577 GN=ZEAMMB73_Zm00001d023510 PE=4 SV=1;tr|A0A804RGI0|A0A804RGI0_MAIZE Serine/threonine-protein kinase STY46 OS=Zea mays OX=4577 GN=100273787 PE=1 SV=1;tr|A0A804REU5|A0A8
B7ZXS8	+	2.29253	1.28733	LeafLFQ	homogentisate 1,2-dioxygenase OS=Zea mays OX=4577 PE=2 SV=1	2															6	12.114	21	0	20.6732	21.2279	21.1149	22.4806	22.4178	21.9797	tr|B7ZXS8|B7ZXS8_MAIZE homogentisate 1,2-dioxygenase OS=Zea mays OX=4577 PE=2 SV=1;tr|K7W7R1|K7W7R1_MAIZE homogentisate 1,2-dioxygenase OS=Zea mays OX=4577 GN=ZEAMMB73_Zm00001d045610 PE=1 SV=1;tr|A0A1D6NXP1|A0A1D6NXP1_MAIZE homogentisate 1,2-dioxygenase OS
A0A1D6N391		0.645611	1.28451	SilkPhos	Zinc finger CCCH domain-containing protein 33 OS=Zea mays OX=4577 GN=ZEAMMB73_Zm00001d042363 PE=4 SV=1	1	ASASTNVPMARRLLGSPPGSGYTS_______	RLLGS(1)PPGSGYTS	___1		0.999995	126.09	193	0	21.1492	18.9887	18.2616	20.8312	21.1141	20.3076											tr|A0A1D6N391|A0A1D6N391_MAIZE Zinc finger CCCH domain-containing protein 33 OS=Zea mays OX=4577 GN=ZEAMMB73_Zm00001d042363 PE=4 SV=1;tr|B4FDH8|B4FDH8_MAIZE C3H1-type domain-containing protein OS=Zea mays OX=4577 PE=1 SV=1;tr|A0A1D6N385|A0A1D6N385_MAIZE Zi
B4G1Z4		1.02246	1.28363	SilkPhos	Peptidase C14 caspase domain-containing protein OS=Zea mays OX=4577 PE=2 SV=1	2	KQNKTQSREPDEPRHSGSGSGFRSFLKETVR	EPDEPRHS(0.999)GS(0.001)GSGFR	___1		0.998531	82.55	144	0	21.0696	20.7869	19.6199	21.4554	22.5479	21.3239											tr|B4G1Z4|B4G1Z4_MAIZE Peptidase C14 caspase domain-containing protein OS=Zea mays OX=4577 PE=2 SV=1;tr|A0A1D6N9H5|A0A1D6N9H5_MAIZE Metacaspase-6 OS=Zea mays OX=4577 GN=ZEAMMB73_Zm00001d043195 PE=1 SV=1
A6YSM3		0.715688	1.28332	LeafLFQ	PL3K2 OS=Zea mays OX=4577 GN=100125656 PE=1 SV=1	1															4	18.726	22	1	21.2009	19.1331	21.3754	22.6144	21.63	21.3151	tr|A6YSM3|A6YSM3_MAIZE PL3K2 OS=Zea mays OX=4577 GN=100125656 PE=1 SV=1;tr|A0A1D6ITS1|A0A1D6ITS1_MAIZE Salt stress-induced protein OS=Zea mays OX=4577 GN=ZEAMMB73_Zm00001d023516 PE=4 SV=1;tr|B4FZT5|B4FZT5_MAIZE Jacalin-type lectin domain-containing protein
A0A804MM48		0.907777	1.28083	LeafPhos	very-long-chain 3-oxoacyl-CoA synthase OS=Zea mays OX=4577 PE=3 SV=1	1	______________MTSVALSIEEALPKKMQ	T(1)S(1)VALS(1)IEEALPK	___3		1	50.473	2	1	17.1194	19.1331	17.7876	19.7271	18.7486	19.4069											tr|A0A804MM48|A0A804MM48_MAIZE very-long-chain 3-oxoacyl-CoA synthase OS=Zea mays OX=4577 PE=3 SV=1
B6T8U5		0.236767	1.28047	LeafPhos	ER6 protein OS=Zea mays OX=4577 GN=100282555 PE=1 SV=1	3	PVRLSAAQAVAAIQPTSPRYFFSSLAAASAA	LSAAQAVAAIQPT(0.904)S(0.096)PR	___1		0.904098	116.61	38	2	23.0711	16.8683	16.6686	20.2713	19.5247	20.6534											tr|B6T8U5|B6T8U5_MAIZE ER6 protein OS=Zea mays OX=4577 GN=100282555 PE=1 SV=1;tr|A0A1D6M7K3|A0A1D6M7K3_MAIZE ER6 protein OS=Zea mays OX=4577 GN=ZEAMMB73_Zm00001d038616 PE=4 SV=1
C0PHI0	+	1.19466	1.27575	SilkLFQ	Calcium-dependent protein kinase 3 OS=Zea mays OX=4577 GN=100383602 PE=1 SV=1	1															6	27.91	23	1	20.0903	18.4769	19.8224	20.6332	20.7864	20.7973	tr|C0PHI0|C0PHI0_MAIZE Calcium-dependent protein kinase 3 OS=Zea mays OX=4577 GN=100383602 PE=1 SV=1;tr|B6UF43|B6UF43_MAIZE Calcium-dependent protein kinase, isoform 2 OS=Zea mays OX=4577 GN=100286149 PE=1 SV=1;tr|A0A1D6NIC6|A0A1D6NIC6_MAIZE Calcium-depend
B6T8U5	+	1.28536	1.27379	SilkPhos	ER6 protein OS=Zea mays OX=4577 GN=100282555 PE=1 SV=1	3	_________MATHPASPTAGAGGDRSPSGPP	ATHPAS(0.983)PT(0.017)AGAGGDR	___1		0.982869	148.18	7	0	25.5318	24.0345	24.7445	26.3595	25.9963	25.7764											tr|B6T8U5|B6T8U5_MAIZE ER6 protein OS=Zea mays OX=4577 GN=100282555 PE=1 SV=1;tr|A0A1D6M7K3|A0A1D6M7K3_MAIZE ER6 protein OS=Zea mays OX=4577 GN=ZEAMMB73_Zm00001d038616 PE=4 SV=1
A0A1D6H263		0.708384	1.27285	SilkPhos	Calcium-transporting ATPase 9 plasma membrane-type OS=Zea mays OX=4577 GN=ZEAMMB73_Zm00001d015446 PE=4 SV=1	1	ERLRRWRQAALVLNASRRFRYTLDLKKEEEK	QAALVLNAS(1)RR	___1		1	94.538	67	1	18.3507	16.3841	16.263	18.4972	18.939	17.3802											tr|A0A1D6H263|A0A1D6H263_MAIZE Calcium-transporting ATPase 9 plasma membrane-type OS=Zea mays OX=4577 GN=ZEAMMB73_Zm00001d015446 PE=4 SV=1;tr|A0A1D6KJJ0|A0A1D6KJJ0_MAIZE Calcium-transporting ATPase OS=Zea mays OX=4577 GN=ZEAMMB73_Zm00001d031543 PE=3 SV=1;t
A0A1D6EZ47		0.758126	1.27162	SilkPhos	protein-serine/threonine phosphatase OS=Zea mays OX=4577 GN=ZEAMMB73_Zm00001d006614 PE=4 SV=1	1	HDQSWSGLDGVTRVNSLVQLPRFSEEKAAVG	VNS(1)LVQLPR	___1		1	169.58	181	0	20.8069	19.6577	18.6518	21.0206	21.7428	20.1678											tr|A0A1D6EZ47|A0A1D6EZ47_MAIZE protein-serine/threonine phosphatase OS=Zea mays OX=4577 GN=ZEAMMB73_Zm00001d006614 PE=4 SV=1;tr|C0P9W8|C0P9W8_MAIZE protein-serine/threonine phosphatase OS=Zea mays OX=4577 PE=2 SV=1;tr|B4FRP1|B4FRP1_MAIZE protein-serine/thr
B6UGN8	+	1.55577	1.27094	SilkLFQ	Cystatin OS=Zea mays OX=4577 GN=732754 PE=1 SV=1	1															3	13.453	30	0	22.1159	21.2397	20.979	22.551	22.5762	23.0203	tr|B6UGN8|B6UGN8_MAIZE Cystatin OS=Zea mays OX=4577 GN=732754 PE=1 SV=1
C0PKL6		0.703287	1.27008	LeafLFQ	Methyltransferase type 11 domain-containing protein OS=Zea mays OX=4577 PE=2 SV=1	1															3	15.414	31	2	19.416	22.0448	19.7759	21.6172	21.6733	21.7565	tr|C0PKL6|C0PKL6_MAIZE Methyltransferase type 11 domain-containing protein OS=Zea mays OX=4577 PE=2 SV=1;tr|B4FS77|B4FS77_MAIZE Methyltransferase type 11 domain-containing protein OS=Zea mays OX=4577 GN=100272998 PE=1 SV=1;tr|K7V8L3|K7V8L3_MAIZE S-adenosyl
A0A804RJU1	+	1.69412	1.26996	SilkLFQ	(+)-neomenthol dehydrogenase OS=Zea mays OX=4577 GN=100273052 PE=1 SV=1	1															4	18.509	10	3	18.672	19.5741	18.8199	19.9241	20.3687	20.583	tr|A0A804RJU1|A0A804RJU1_MAIZE (+)-neomenthol dehydrogenase OS=Zea mays OX=4577 GN=100273052 PE=1 SV=1;tr|A0A804UMH6|A0A804UMH6_MAIZE Short-chain dehydrogenase/reductase OS=Zea mays OX=4577 GN=100273052 PE=1 SV=1;tr|A0A804RKU8|A0A804RKU8_MAIZE (+)-neomenth
A0A1D6M760		0.642838	1.26851	SilkPhos	Uncharacterized protein OS=Zea mays OX=4577 GN=ZEAMMB73_Zm00001d038552 PE=1 SV=1	1	LTRSMTAPRPSRGPPSPGAVQGAPAKPVAAA	GPPS(1)PGAVQGAPAKPVAAAGK	___1		1	86.367	144	2	18.6236	16.0546	16.1945	18.3147	18.719	17.6445											tr|A0A1D6M760|A0A1D6M760_MAIZE Uncharacterized protein OS=Zea mays OX=4577 GN=ZEAMMB73_Zm00001d038552 PE=1 SV=1
A0A804MXR4		0.46729	1.26823	SilkPhos	Uncharacterized protein OS=Zea mays OX=4577 PE=1 SV=1	2	GTVDAAKAAAGKEPVSPGTPSSVAAGRSSCE	AAAGKEPVS(1)PGTPSSVAAGR	___1		0.999992	200.71	38	0	23.1601	20.69	19.3644	22.9857	22.3543	21.6793											tr|A0A804MXR4|A0A804MXR4_MAIZE Uncharacterized protein OS=Zea mays OX=4577 PE=1 SV=1
B4FSY2		0.627039	1.26707	SilkPhos	Transformer-2 protein OS=Zea mays OX=4577 GN=100283023 PE=1 SV=1	1	GRNITVEKSRRGRPRTPTPGSYLGHRYERRE	T(0.953)PT(0.047)PGSYLGHR	___1		0.953252	134.38	146	0	20.3753	18.7107	17.5636	20.938	19.8895	19.6233											tr|B4FSY2|B4FSY2_MAIZE Transformer-2 protein OS=Zea mays OX=4577 GN=100283023 PE=1 SV=1;tr|A0A804PDD4|A0A804PDD4_MAIZE RRM domain-containing protein OS=Zea mays OX=4577 GN=100283023 PE=1 SV=1;tr|A0A804U774|A0A804U774_MAIZE RRM domain-containing protein OS=
A0A1D6J6X2		0.675543	1.26085	SilkPhos	Exocyst complex component SEC5 OS=Zea mays OX=4577 GN=ZEAMMB73_Zm00001d025398 PE=3 SV=1	1	WRQLQQDSNKSLEVDSTIGDSPRVDQLSTNF	SLEVDS(0.997)T(0.003)IGDSPR	___1		0.997166	173.72	494	1	19.5998	16.7023	17.8336	19.133	19.4101	19.3752											tr|A0A1D6J6X2|A0A1D6J6X2_MAIZE Exocyst complex component SEC5 OS=Zea mays OX=4577 GN=ZEAMMB73_Zm00001d025398 PE=3 SV=1;tr|K7U3F5|K7U3F5_MAIZE Exocyst complex component SEC5 OS=Zea mays OX=4577 GN=103641640 PE=1 SV=1;tr|A0A1D6J6W9|A0A1D6J6W9_MAIZE Exocyst c
A0A1D6K5G2		0.872316	1.26009	SilkPhos	MOB kinase activator-like 2A (Fragment) OS=Zea mays OX=4577 GN=ZEAMMB73_Zm00001d029476 PE=4 SV=1	1	FLDIQGTQLRRHIDATLGSGNLREAVRLPVG	HIDAT(1)LGSGNLR	___1		0.999754	140.01	191	0	21.9817	21.7725	20.3011	22.6232	23.3253	21.887											tr|A0A1D6K5G2|A0A1D6K5G2_MAIZE MOB kinase activator-like 2A (Fragment) OS=Zea mays OX=4577 GN=ZEAMMB73_Zm00001d029476 PE=4 SV=1
C4JAY0		0.872316	1.26009	SilkPhos	MOB kinase activator-like 1B OS=Zea mays OX=4577 GN=100502388 PE=2 SV=1	2	PSGSKGAQLRKHIDATLGSGNLREAVRLPPG	KHIDAT(1)LGSGNLR	___1		0.999806	140.01	35	0	21.9817	21.7725	20.3011	22.6232	23.3253	21.887											tr|C4JAY0|C4JAY0_MAIZE MOB kinase activator-like 1B OS=Zea mays OX=4577 GN=100502388 PE=2 SV=1;tr|B6U9F2|B6U9F2_MAIZE MOB kinase activator-like 1B OS=Zea mays OX=4577 GN=100216706 PE=2 SV=1;tr|B6TBL6|B6TBL6_MAIZE Mps one binder kinase activator-like 1A OS=
A0A804MM20		0.669242	1.25952	SilkPhos	Arf-GAP domain-containing protein OS=Zea mays OX=4577 PE=4 SV=1	1	SRSSFKSTTSVKSVDSNFSSTSRKD______	SVDS(1)NFSSTSR	___1		0.999891	106.26	158	0	18.3424	18.3169	18.7696	18.8272	21.416	18.9642											tr|A0A804MM20|A0A804MM20_MAIZE Arf-GAP domain-containing protein OS=Zea mays OX=4577 PE=4 SV=1;tr|A0A1D6HIS7|A0A1D6HIS7_MAIZE ADP-ribosylation factor GTPase-activating protein AGD12 OS=Zea mays OX=4577 GN=ZEAMMB73_Zm00001d017881 PE=4 SV=1;tr|B6TSD4|B6TSD4_
B6TY10		0.950019	1.25518	LeafLFQ	Dihydroflavonol-4-reductase OS=Zea mays OX=4577 GN=100284846 PE=1 SV=1	2															4	12.869	28	1	20.9334	18.9281	20.2162	21.6709	21.0666	21.1058	tr|B6TY10|B6TY10_MAIZE Dihydroflavonol-4-reductase OS=Zea mays OX=4577 GN=100284846 PE=1 SV=1;tr|K7VB55|K7VB55_MAIZE Dihydroflavonol-4-reductase OS=Zea mays OX=4577 GN=ZEAMMB73_Zm00001d046697 PE=4 SV=1;tr|C0PLV4|C0PLV4_MAIZE NAD-dependent epimerase/dehydra
A0A1D6MF84	+	1.46347	1.2535	SilkPhos	Reticulon-like protein OS=Zea mays OX=4577 GN=ZEAMMB73_Zm00001d039316 PE=4 SV=1	1	__MAEQTQPQGEGGASPKHESLMEKLADKLH	AEQTQPQGEGGAS(1)PK	___1		1	110.35	14	0	19.3437	18.0959	18.7681	19.9478	19.7227	20.2978											tr|A0A1D6MF84|A0A1D6MF84_MAIZE Reticulon-like protein OS=Zea mays OX=4577 GN=ZEAMMB73_Zm00001d039316 PE=4 SV=1;tr|A0A1D6MF83|A0A1D6MF83_MAIZE Reticulon-like protein OS=Zea mays OX=4577 GN=100284105 PE=1 SV=1;tr|A0A1D6MF82|A0A1D6MF82_MAIZE Reticulon-like pr
B4FBK8	+	1.3841	1.24601	LeafLFQ	acetyl-CoA C-acyltransferase OS=Zea mays OX=4577 GN=100192501 PE=1 SV=1	2															10	35.921	67	0	22.0491	20.7843	21.978	22.7003	23.0118	22.8373	tr|B4FBK8|B4FBK8_MAIZE acetyl-CoA C-acyltransferase OS=Zea mays OX=4577 GN=100192501 PE=1 SV=1;tr|A0A804PQ06|A0A804PQ06_MAIZE acetyl-CoA C-acyltransferase OS=Zea mays OX=4577 GN=100192501 PE=1 SV=1;tr|A0A1D6HPL2|A0A1D6HPL2_MAIZE acetyl-CoA C-acyltransferas
A0A1D6QML2	+	1.51611	1.24527	SilkPhos	Uncharacterized protein OS=Zea mays OX=4577 GN=ZEAMMB73_Zm00001d053181 PE=1 SV=1	1	SPSRASSSSSSSSSPSAHFRSLSWSVSRTWS	AS(0.499)S(0.499)S(0.001)S(0.001)S(0.001)S(0.003)S(0.017)S(0.036)S(0.347)PS(0.595)AHFR	___2	ambiguous	0.595479	70.335	227	1	17.8052	16.9649	16.6614	18.1802	18.7134	18.2736											tr|A0A1D6QML2|A0A1D6QML2_MAIZE Uncharacterized protein OS=Zea mays OX=4577 GN=ZEAMMB73_Zm00001d053181 PE=1 SV=1
A0A1D6L1H8	+	1.34925	1.24327	SilkPhos	Oxysterol-binding protein-related protein 1C OS=Zea mays OX=4577 GN=ZEAMMB73_Zm00001d033669 PE=4 SV=1	1	DENLYFDTRDFLSSSSFKSSGSDFQRSEAGS	DFLSSS(0.018)S(0.982)FK	___1		0.981537	176.6	364	0	19.4493	18.3183	18.4055	19.6508	20.4183	19.8337											tr|A0A1D6L1H8|A0A1D6L1H8_MAIZE Oxysterol-binding protein-related protein 1C OS=Zea mays OX=4577 GN=ZEAMMB73_Zm00001d033669 PE=4 SV=1;tr|A0A1D6L1H7|A0A1D6L1H7_MAIZE Oxysterol-binding protein-related protein 1C OS=Zea mays OX=4577 GN=ZEAMMB73_Zm00001d033669
A0A1D6Q779		1.10159	1.24207	SilkPhos	Calcium dependent protein kinase7 OS=Zea mays OX=4577 GN=ZEAMMB73_Zm00001d051502 PE=4 SV=1	1	NMGVGRRTMRNSLNISMRDTPAGAL______	NS(1)LNIS(1)MR	___2		1	128.35	230	2	18.3785	17.526	17.0099	18.2671	18.8974	19.4761											tr|A0A1D6Q779|A0A1D6Q779_MAIZE Calcium dependent protein kinase7 OS=Zea mays OX=4577 GN=ZEAMMB73_Zm00001d051502 PE=4 SV=1;tr|A0A1D6Q775|A0A1D6Q775_MAIZE Calcium dependent protein kinase7 OS=Zea mays OX=4577 GN=ZEAMMB73_Zm00001d051502 PE=3 SV=1;tr|A0A1D6Q78
C0PDZ9		0.901565	1.24081	SilkPhos	Protein transport protein SEC16B-like protein OS=Zea mays OX=4577 PE=2 SV=1	1	TAASRSPDGQMTQSPSMPGRRPPHSRSNSAS	SPDGQMT(0.001)QS(0.02)PS(0.979)MPGR	___1		0.978685	95.236	377	1	16.6684	18.3589	18.756	19.1768	19.0763	19.2526											tr|C0PDZ9|C0PDZ9_MAIZE Protein transport protein SEC16B-like protein OS=Zea mays OX=4577 PE=2 SV=1;tr|A0A1D6LJE7|A0A1D6LJE7_MAIZE Protein transport protein SEC16B-like protein OS=Zea mays OX=4577 GN=ZEAMMB73_Zm00001d035889 PE=3 SV=1;tr|A0A1D6LJG4|A0A1D6LJG
A0A1D6EY16		0.651522	1.23694	SilkPhos	Transcription factor bHLH130 OS=Zea mays OX=4577 GN=ZEAMMB73_Zm00001d006578 PE=4 SV=1	1	SEPGQSVQSRITHQFSLPKTSSEMASIDKFL	ITHQFS(1)LPK	___1		0.999999	86.463	263	2	18.1131	16.4527	16.7715	18.452	19.4926	17.1035											tr|A0A1D6EY16|A0A1D6EY16_MAIZE Transcription factor bHLH130 OS=Zea mays OX=4577 GN=ZEAMMB73_Zm00001d006578 PE=4 SV=1;tr|A0A1D6EY17|A0A1D6EY17_MAIZE Transcription factor bHLH130 OS=Zea mays OX=4577 GN=103647749 PE=1 SV=1;tr|A0A1D6Q556|A0A1D6Q556_MAIZE Trans
A0A1D6DTG0		1.34891	1.23685	LeafPhos	Uncharacterized protein OS=Zea mays OX=4577 GN=ZEAMMB73_Zm00001d001834 PE=4 SV=1	2	RSGLGKDGIGFRRLNSVLATPKEGDNGGNRM	RLNS(0.992)VLAT(0.008)PK	___1		0.992206	113.61	435	0	17.9379	17.6741	19.0587	19.4764	19.349	19.5559											tr|A0A1D6DTG0|A0A1D6DTG0_MAIZE Uncharacterized protein OS=Zea mays OX=4577 GN=ZEAMMB73_Zm00001d001834 PE=4 SV=1;tr|K7TY32|K7TY32_MAIZE Uncharacterized protein OS=Zea mays OX=4577 GN=ZEAMMB73_Zm00001d023784 PE=4 SV=1;tr|A0A1D6IVH8|A0A1D6IVH8_MAIZE Uncharact
[truncated: 3,290 more rows]
